# Supplementary material for: Comparative Analysis of Structural Variations Due to Genome Shuffling of Bacillus Subtilis VS15 for Improved Cellulase Production
Source: Int J Mol Sci. 2020 Feb 14;21(4):1299. doi: 10.3390/ijms21041299 (PMC7072954; doi:10.3390/ijms21041299)
Supplement: Supplementary file 1 [file ijms-21-01299-s001.zip]

Archive with 11 entries (10 files):
- supplementary/
- supplementary/Supplementary_figures_S1A___S1b.tif
- supplementary/Supplementary_figures_S2A___S2b.tif
- supplementary/Supplementary_figure_S3.tif
- supplementary/supplementary_file_S1a.xlsx
- supplementary/supplementary_file_S2.xlsx
- supplementary/Supplementary_file_s3.pdf
- supplementary/Supplementary_file_s4a.pdf
- supplementary/Supplementary_file_s4b.pdf
- supplementary/supplementary_table_S1.xlsx
- supplementary/Supplementary_table_S2.xlsx
