# Supplementary material for: Comparative Analysis of Structural Variations Due to Genome Shuffling of Bacillus Subtilis VS15 for Improved Cellulase Production
Source: Int J Mol Sci. 2020 Feb 14;21(4):1299. doi: 10.3390/ijms21041299 (PMC7072954; doi:10.3390/ijms21041299)
Supplement: Supplementary file 1 [file ijms-21-01299-s001.zip › supplementary/supplementary_file_S1a.xlsx]

## Sheet: GD7_InDels
Gene Name	Accession-1	Left-End-Position	Right-End-Position	Product	Pathways	VariationLocation
rrnI-16S	BSU_RRNA_23	160893	162445	ribosomal RNA-16S	-	161239
rrnI-23S	BSU_RRNA_14	162610	165535	ribosomal RNA-23S	-	162900
rrnH-23S	BSU_RRNA_29	168218	171141	ribosomal RNA-23S	-	169838
rrnH-23S	BSU_RRNA_29	168218	171141	ribosomal RNA-23S	-	169984
rrnH-23S	BSU_RRNA_29	168218	171141	ribosomal RNA-23S	-	170008
rrnH-23S	BSU_RRNA_29	168218	171141	ribosomal RNA-23S	-	170027
rrnH-23S	BSU_RRNA_29	168218	171141	ribosomal RNA-23S	-	170065
rrnG-16S	BSU_RRNA_25	171498	173049	ribosomal RNA-16S	-	171679
rrnG-16S	BSU_RRNA_25	171498	173049	ribosomal RNA-16S	-	172529
rrnG-16S	BSU_RRNA_25	171498	173049	ribosomal RNA-16S	-	172532
rrnG-16S	BSU_RRNA_25	171498	173049	ribosomal RNA-16S	-	172974
ybaS	BSU01590	178665	179585	putative sodium dependent transporter	-	179583
ybfO	BSU02310	249979	251319	putative exported hydrolase	-	250081
rsbX	BSU04740	523650	524249	serine phosphatase	-	524249
ydzO	BSU05329	579047	579232	hypothetical protein	-	579081
ydzO	BSU05329	579047	579232	hypothetical protein	-	579086
groEL	BSU06030	650234	651868	chaperonin large subunit	-	651817
gutR	BSU06140	664775	667264	transcriptional regulator of the glucitol operon	-	665353
swrC	BSU06710	732916	736113	transporter involved in surfactin self-resistance	-	736111
yeeK	BSU06850	753265	753702	spore associated protein	-	753407					pbpA
yesF	BSU06880	754920	755780	conserved hypothetical protein	-	755759					prsA
yesZ	BSU07080	774799	776790	beta-galacturonidase	-	776726					gpsA
lplD	BSU07130	782958	784298	&alpha;-galacturonidase	-	784292
yetM	BSU07230	790318	791427	putative hydroxylase/monooxygenase	-	791425
yfzA	BSU08029	875428	875694	conserved hypothetical protein	-	875437
ygaK	BSU08800	957705	959060	putative FAD-dependent oxido-reductase	-	957887
yhzG	BSU09259	1000027	1000218	-	-	1000031
yhcZ	BSU09330	1009804	1010448	two-component response regulator [YhcY]	-	1010143
prsA	BSU09950	1070364	1071242	molecular chaperone lipoprotein	-	1070495
prsA	BSU09950	1070364	1071242	molecular chaperone lipoprotein	-	1070658
yisN	BSU10780	1156504	1157091	conserved hypothetical protein	-	1156881
cotT	BSU12090	1280626	1280949	spore coat protein (inner coat)	-	1280748
cotT	BSU12090	1280626	1280949	spore coat protein (inner coat)	-	1280755
yjfA	BSU12110	1282571	1283044	conserved hypothetical protein	-	1283044
xkdW	BSU12760	1345305	1345634	conserved hypothetical protein; PBSX prophage protein	-	1345567
ykfC	BSU12990	1367941	1368831	cell wall endopeptidase	-	1368350
ykzN	BSU13169	1382457	1382627	hypothetical protein	-	1382590
ykwC	BSU13960	1465733	1466599	putative beta-hydroxyacid dehydrogenase	-	1466597
rok	BSU14240	1493787	1494362	repressor of comK	-	1494344
rok	BSU14240	1493787	1494362	repressor of comK	-	1494351
rok	BSU14240	1493787	1494362	repressor of comK	-	1494352
yknZ	BSU14370	1506105	1507298	putative permease	-	1506616
ykqA	BSU14500	1519635	1520468	conserved hypothetical protein	-	1519784
ykqA	BSU14500	1519635	1520468	conserved hypothetical protein	-	1519785
ykqA	BSU14500	1519635	1520468	conserved hypothetical protein	-	1519788
pbpB	BSU15160	1581947	1584097	penicillin-binding protein 2B	-	1582463
rseP	BSU16560	1724029	1725297	inner membrane zinc metalloprotease required for the extracytoplasmic stress response mediated by sigma(E) (YaeL)	-	1725079
pksM	BSU17200	1821553	1834341	polyketide synthase	-	1825732
ynzF	BSU17480	1880623	1880967	putative phage protein	-	1880703
ynaC	BSU17510	1882040	1882831	conserved hypothetical protein	-	1882183
ynzJ	BSU17678	1901612	1901737	-	-	1901690
xynD	BSU18160	1944113	1945654	endo-1,4-beta-xylanase (xylanase D)	-	1944323
ppsC	BSU18320	1974881	1982548	plipastatin synthetase	-	1980780
ppsC	BSU18320	1974881	1982548	plipastatin synthetase	-	1980783
yoaP	BSU18690	2039610	2040365	conserved hypothetical protein	-	2039616
yoaP	BSU18690	2039610	2040365	conserved hypothetical protein	-	2039681
yobA	BSU18810	2049950	2050312	hypothetical protein	-	2050260			efflux
yobD	BSU18850	2056278	2056616	transcriptional regulator (phage-related, Xre family)	-	2056405			denatured		rseP
yobR	BSU19060	2080351	2081094	putative acetyltransferase	-	2080476
ypvA	BSU22150	2327488	2329413	putative ATP-dependent helicase	-	2328501
ypvA	BSU22150	2327488	2329413	putative ATP-dependent helicase	-	2328504
gpsA	BSU22830	2389151	2390188	NAD(P)H-dependent glycerol-3-phosphate dehydrogenase	phosphatidylglycerol biosynthesis II (non-plastidic); CDP-diacylglycerol biosynthesis III; CDP-diacylglycerol biosynthesis I	2389986
ypbE	BSU23000	2405620	2406342	conserved hypothetical protein	-	2405809
ypbE	BSU23000	2405620	2406342	conserved hypothetical protein	-	2405813
ypzC	BSU23320	2433137	2433373	hypothetical protein	-	2433193
ypzJ	BSU23328	2433316	2433522	conserved hypothetical protein	-	2433406
pbpA	BSU25000	2581771	2583921	transpeptidase (penicillin-binding protein 2A)	-	2581907
pbpA	BSU25000	2581771	2583921	transpeptidase (penicillin-binding protein 2A)	-	2581910
pbpA	BSU25000	2581771	2583921	transpeptidase (penicillin-binding protein 2A)	-	2581919
hemN	BSU25500	2629718	2630857	coproporphyrinogen III oxidase	superpathway of heme b biosynthesis from uroporphyrinogen-III; heme b biosynthesis II (anaerobic)	2630855
yqcF	BSU25870	2662712	2663290	hypothetical protein; skin element	-	2663285
yqbO	BSU26030	2672706	2677463	putative lytic transglycosylase	-	2675501
yqbO	BSU26030	2672706	2677463	putative lytic transglycosylase	-	2675619
yqbD	BSU26150	2684161	2685129	putative DNA wielding protein; skin element	-	2684331
yqbA	BSU26180	2686770	2688302	putative phage capsid protein; skin element	-	2686835
yqaT	BSU26190	2688306	2689601	putative phage-related terminase large subunit; skin element	-	2689196
yqaT	BSU26190	2688306	2689601	putative phage-related terminase large subunit; skin element	-	2689201
yqaJ	BSU26290	2696030	2696989	putative nuclease; skin element	-	2696989
yrkJ	BSU26490	2710002	2710787	putative integral inner membrane protein	-	2710389
yrkJ	BSU26490	2710002	2710787	putative integral inner membrane protein	-	2710393
yrkJ	BSU26490	2710002	2710787	putative integral inner membrane protein	-	2710395
yrkJ	BSU26490	2710002	2710787	putative integral inner membrane protein	-	2710398
yrzN	BSU26559	2714590	2714805	-	-	2714797
yrdN	BSU26660	2725114	2725503	putative tautomerase	-	2725290
yrdN	BSU26660	2725114	2725503	putative tautomerase	-	2725298
fatR	BSU27170	2777070	2777654	transcriptional regulator for cypB	-	2777091
ytqB	BSU30490	3120964	3121548	putative RNA methylase	-	3121523
yugF	BSU31420	3227581	3228402	putative hydrolase	-	3228400
yueB	BSU31860	3266687	3269917	bacteriophage SPP1 receptor	-	3268994
pucF	BSU32530	3342433	3343671	allantoate amidohydrolase	allantoin degradation to ureidoglycolate II (ammonia producing); allantoin degradation to glyoxylate III	3343173
pucF	BSU32530	3342433	3343671	allantoate amidohydrolase	allantoin degradation to ureidoglycolate II (ammonia producing); allantoin degradation to glyoxylate III	3343175
yvzJ	BSU34729	3568282	3568491	putative lipoprotein	-	3568491
swrAA	BSU35239	3621931	3622047	-	-	3621938
tuaA	BSU35609	3658259	3658408	-	-	3658402
cotB	BSU36050	3714739	3715881	spore coat protein (outer)	-	3714900
ywqH	BSU36210	3727697	3728119	conserved hypothetical protein	-	3727719
ywzE	BSU36668	3769289	3769453	-	-	3769300
yxiJ	BSU39150	4019625	4019921	conserved hypothetical protein	-	4019873
yxiJ	BSU39150	4019625	4019921	conserved hypothetical protein	-	4019876
pdp	BSU39400	4049009	4050310	pyrimidine-nucleoside phosphorylase	-	4049924
yyzE	BSU40120	4122619	4122849	putative phosphotransferase system enzyme IIA component	-	4122798
fbp	BSU40190	4128029	4130044	fructose-1,6-bisphosphatase	glycolysis II (from fructose 6-phosphate); glycolysis I (from glucose 6-phosphate); superpathway of glycolysis and the Entner-Doudoroff pathway; gluconeogenesis I	4130044
yyzO	BSU40359	4147114	4147302	-	-	4147266
yybO	BSU40570	4170045	4171352	putative permease	-	4171348
yybO	BSU40570	4170045	4171352	putative permease	-	4171350
yyaS	BSU40730	4184460	4185065	putative integral inner membrane protein	-	4185058
yyaS	BSU40730	4184460	4185065	putative integral inner membrane protein	-	4185061
yyaS	BSU40730	4184460	4185065	putative integral inner membrane protein	-	4185065

## Sheet: GD7_SNP
Gene Name	Accession-1	Left-End-Position	Right-End-Position	Product	Pathways	VariationLocation					accB
gyrB	BSU00060	4867	6783	DNA gyrase (subunit B)	-	6513	548.667				accD
gyrA	BSU00070	6994	9459	DNA gyrase (subunit A)	-	9051	685.667				aroH
gyrA	BSU00070	6994	9459	DNA gyrase (subunit A)	-	9276	760.667				atpB
gyrA	BSU00070	6994	9459	DNA gyrase (subunit A)	-	9277	761				atpF
gyrA	BSU00070	6994	9459	DNA gyrase (subunit A)	-	9411	805.667				atpI
rrnO-16S	BSU_RRNA_1	9810	11364	ribosomal RNA-16S	-	10955	381.667				bcd
rrnO-23S	BSU_RRNA_2	11709	14636	ribosomal RNA-23S	-	14595	962				bdbD
rrnO-23S	BSU_RRNA_2	11709	14636	ribosomal RNA-23S	-	14636	975.667			hrp	bglP
guaB	BSU00090	15915	17381	inosine-monophosphate dehydrogenase	inosine 5'-phosphate degradation; purine nucleotides degradation II (aerobic); ureide biosynthesis; guanosine ribonucleotides de novo biosynthesis; superpathway of guanosine nucleotides de novo biosynthesis II; superpathway of purine nucleotides de novo biosynthesis I	17192	425.667				BSU_misc_RNA_19
guaB	BSU00090	15915	17381	inosine-monophosphate dehydrogenase	inosine 5'-phosphate degradation; purine nucleotides degradation II (aerobic); ureide biosynthesis; guanosine ribonucleotides de novo biosynthesis; superpathway of guanosine nucleotides de novo biosynthesis II; superpathway of purine nucleotides de novo biosynthesis I	17228	437.667				BSU_misc_RNA_44
pdxS	BSU00110	19062	19946	glutamine amidotransferase for pyridoxal phosphate synthesis	pyridoxal 5'-phosphate biosynthesis II; L-glutamine degradation I	19604	180.667				BSU_misc_RNA_48
pdxS	BSU00110	19062	19946	glutamine amidotransferase for pyridoxal phosphate synthesis	pyridoxal 5'-phosphate biosynthesis II; L-glutamine degradation I	19778	238.667				BSU_misc_RNA_56
pdxS	BSU00110	19062	19946	glutamine amidotransferase for pyridoxal phosphate synthesis	pyridoxal 5'-phosphate biosynthesis II; L-glutamine degradation I	19850	262.667				cheR
yaaH	BSU00160	23868	25151	spore peptidoglycan hydrolase	-	24297	143				comA
yaaH	BSU00160	23868	25151	spore peptidoglycan hydrolase	-	24350	160.667				comFB
yaaH	BSU00160	23868	25151	spore peptidoglycan hydrolase	-	24357	163				comGA
yaaH	BSU00160	23868	25151	spore peptidoglycan hydrolase	-	25017	383				comN
yaaH	BSU00160	23868	25151	spore peptidoglycan hydrolase	-	25089	407				cotD
yaaH	BSU00160	23868	25151	spore peptidoglycan hydrolase	-	25097	409.667				cotV
bofA	BSU00230	29772	30035	inhibitor of the pro-sigma(K) processing machinery	-	29888	38.6667				crh
bofA	BSU00230	29772	30035	inhibitor of the pro-sigma(K) processing machinery	-	29891	39.6667				csbA
rrnA-16S	BSU_RRNA_4	30279	31832	ribosomal RNA-16S	-	31423	381.333				csbD
csfB	BSU00240	35531	35725	forespore-specific protein	-	35577	15.3333				cymR
csfB	BSU00240	35531	35725	forespore-specific protein	-	35680	49.6667				dnaG
xpaC	BSU00250	35845	36459	putative phosphatase	-	35941	32				fmnP
yaaN	BSU00260	36478	37638	conserved hypothetical protein	-	36841	121				folD
yaaN	BSU00260	36478	37638	conserved hypothetical protein	-	37017	179.667				folE
yaaN	BSU00260	36478	37638	conserved hypothetical protein	-	37020	180.667				fur
yaaN	BSU00260	36478	37638	conserved hypothetical protein	-	37074	198.667				grpE
yaaN	BSU00260	36478	37638	conserved hypothetical protein	-	37080	200.667				hinT
yaaN	BSU00260	36478	37638	conserved hypothetical protein	-	37218	246.667				khtS
metS	BSU00380	45633	47627	methionyl-tRNA synthetase	tRNA charging	45725	30.6667				licT
metS	BSU00380	45633	47627	methionyl-tRNA synthetase	tRNA charging	47585	650.667				luxS
yabE	BSU00400	48719	49942	putative cell wall shaping enzyme	-	49879	386.667				mbl
purR	BSU00470	54441	55298	transcriptional regulator of the purine biosynthesis operon	-	54632	63.6667				minus
purR	BSU00470	54441	55298	transcriptional regulator of the purine biosynthesis operon	-	54824	127.667				motA
purR	BSU00470	54441	55298	transcriptional regulator of the purine biosynthesis operon	-	54878	145.667				mtnA
ctc	BSU00520	58783	59397	ribosomal protein Ctc, binding 5S RNA	-	59250	155.667				mtrB
ctc	BSU00520	58783	59397	ribosomal protein Ctc, binding 5S RNA	-	59376	197.667				padR
mfd	BSU00550	60430	63963	transcription-repair coupling factor	-	61180	250				pbuE
yabM	BSU00570	64817	66415	putative exporter	-	65806	329.667				ptb
yabM	BSU00570	64817	66415	putative exporter	-	65884	355.667				pupG
yabM	BSU00570	64817	66415	putative exporter	-	65920	367.667				qcrB
yabM	BSU00570	64817	66415	putative exporter	-	66010	397.667				rnpA
yabM	BSU00570	64817	66415	putative exporter	-	66013	398.667				rplI
yabN	BSU00580	66405	67874	putative fusion methylase and nucleotide pyrophosphohydrolase	-	66480	25				rplU
divIC	BSU00620	69168	69545	cell-division initiation protein	-	69333	55				sigM
divIC	BSU00620	69168	69545	cell-division initiation protein	-	69335	55.6667				slp
divIC	BSU00620	69168	69545	cell-division initiation protein	-	69341	57.6667				sodA
divIC	BSU00620	69168	69545	cell-division initiation protein	-	69479	103.667				spsL
spoIIE	BSU00640	70538	73021	serine phosphatase	-	72364	608.667				ssbB
coaX	BSU00700	79092	79868	pantothenate kinase	superpathway of coenzyme A biosynthesis I (bacteria); phosphopantothenate biosynthesis I	79346	84.6667				sspK
hslO	BSU00710	79880	80755	disulfide bond chaperone (heat shock protein HSP33)	-	80299	139.667				ssrA
hslO	BSU00710	79880	80755	disulfide bond chaperone (heat shock protein HSP33)	-	80308	142.667				swrAA
hslO	BSU00710	79880	80755	disulfide bond chaperone (heat shock protein HSP33)	-	80368	162.667				tnrA
cysK	BSU00730	81771	82697	cysteine synthase	L-cysteine biosynthesis I; superpathway of sulfate assimilation and cysteine biosynthesis	82448	225.667				tpx
pabB	BSU00740	82864	84276	4-amino-4-deoxychorismate synthase (para-aminobenzoate synthase)	superpathway of tetrahydrofolate biosynthesis and salvage; superpathway of tetrahydrofolate biosynthesis; 4-aminobenzoate biosynthesis	83121	85.6667				yajC
pabB	BSU00740	82864	84276	4-amino-4-deoxychorismate synthase (para-aminobenzoate synthase)	superpathway of tetrahydrofolate biosynthesis and salvage; superpathway of tetrahydrofolate biosynthesis; 4-aminobenzoate biosynthesis	83236	124				yceK
pabA	BSU00750	84290	84874	4-amino-4-deoxychorismate synthase; anthranilate synthase (subunit II)	superpathway of tetrahydrofolate biosynthesis and salvage; superpathway of tetrahydrofolate biosynthesis; 4-aminobenzoate biosynthesis; L-tryptophan biosynthesis; superpathway of L-tryptophan biosynthesis	84559	89.6667				ycnE
pabA	BSU00750	84290	84874	4-amino-4-deoxychorismate synthase; anthranilate synthase (subunit II)	superpathway of tetrahydrofolate biosynthesis and salvage; superpathway of tetrahydrofolate biosynthesis; 4-aminobenzoate biosynthesis; L-tryptophan biosynthesis; superpathway of L-tryptophan biosynthesis	84649	119.667				yczO
sul	BSU00770	85737	86594	dihydropteroate synthase	superpathway of tetrahydrofolate biosynthesis and salvage; superpathway of tetrahydrofolate biosynthesis; tetrahydrofolate biosynthesis	85937	66.6667				ydaS
sul	BSU00770	85737	86594	dihydropteroate synthase	superpathway of tetrahydrofolate biosynthesis and salvage; superpathway of tetrahydrofolate biosynthesis; tetrahydrofolate biosynthesis	86268	177				ydeP
dusB	BSU00810	87634	88635	tRNA-dihydrouridine synthase B	-	87825	63.6667				ydjO
rrnJ-16S	BSU_RRNA_6	90536	92089	ribosomal RNA-16S	-	91680	381.333				ydzQ
rrnW-16S	BSU_RRNA_9	96392	97945	ribosomal RNA-16S	-	97536	381.333				yezF
clpC	BSU00860	103572	106004	class III stress response-related ATPase, AAA+ superfamily	-	104396	274.667				yfhE
clpC	BSU00860	103572	106004	class III stress response-related ATPase, AAA+ superfamily	-	104405	277.667				yflH
clpC	BSU00860	103572	106004	class III stress response-related ATPase, AAA+ superfamily	-	104489	305.667				ygzC
clpC	BSU00860	103572	106004	class III stress response-related ATPase, AAA+ superfamily	-	104516	314.667				yheF
radA	BSU00870	106096	107472	DNA repair protein; 6-O-methylguanine-DNA methyltransferase	-	106653	185.667				yhfH
disA	BSU00880	107476	108558	DNA integrity scanning protein; cell cycle checkpoint DNA scanning protein	-	107730	84.6667				yhfM
disA	BSU00880	107476	108558	DNA integrity scanning protein; cell cycle checkpoint DNA scanning protein	-	107745	89.6667				yhgC
yacL	BSU00890	108674	109774	putative membrane protein	-	109549	291.667				yhjC
yacL	BSU00890	108674	109774	putative membrane protein	-	109669	331.667				yitM
rpoB	BSU01070	121919	125500	RNA polymerase (beta subunit)	-	125038	1039.67				yjbH
rpoC	BSU01080	125562	129161	RNA polymerase (beta' subunit)	-	125723	53.6667				yjiA
rpoC	BSU01080	125562	129161	RNA polymerase (beta' subunit)	-	127148	528.667				yjkA
rpoC	BSU01080	125562	129161	RNA polymerase (beta' subunit)	-	127985	807.667				yjzH
rpoC	BSU01080	125562	129161	RNA polymerase (beta' subunit)	-	128000	812.667				ykaA
rpoC	BSU01080	125562	129161	RNA polymerase (beta' subunit)	-	128801	1079.67				ykpC
rpsL	BSU01100	129702	130118	ribosomal protein S12 (BS12)	-	129962	86.6667				ykuT
fusA	BSU01120	130684	132762	elongation factor G	-	130758	24.6667				ykyB
tufA	BSU01130	132882	134072	elongation factor Tu	-	133175	97.6667				ykzT
ybaC	BSU01140	134171	135127	putative proline iminopeptidase	-	134764	197.667				ymaG
ybaC	BSU01140	134171	135127	putative proline iminopeptidase	-	134772	200.333				yoaW
ybaC	BSU01140	134171	135127	putative proline iminopeptidase	-	134791	206.667				yodL
ybaJ	BSU01510	155156	155923	putative methyltransferase	-	155597	147				yozC
ybaJ	BSU01510	155156	155923	putative methyltransferase	-	155624	156				yozD
rrnI-16S	BSU_RRNA_23	160893	162445	ribosomal RNA-16S	-	162036	381				yozE
rrnI-23S	BSU_RRNA_14	162610	165535	ribosomal RNA-23S	-	162935	108.333				ypbF
rrnH-16S	BSU_RRNA_16	166500	168053	ribosomal RNA-16S	-	166704	68				ypeQ
rrnH-16S	BSU_RRNA_16	166500	168053	ribosomal RNA-16S	-	167644	381.333				yphA
rrnH-23S	BSU_RRNA_29	168218	171141	ribosomal RNA-23S	-	169970	584				yphP
rrnH-23S	BSU_RRNA_29	168218	171141	ribosomal RNA-23S	-	169994	592				ypmA
rrnG-16S	BSU_RRNA_25	171498	173049	ribosomal RNA-16S	-	172641	381				ypsB
ybaR	BSU01580	177083	178519	putative permease	-	178096	337.667				yqeI
ybaS	BSU01590	178665	179585	putative sodium dependent transporter	-	179579	304.667				yqfD
ybaS	BSU01590	178665	179585	putative sodium dependent transporter	-	179581	305.333				yqfG
ybbA	BSU01600	179595	180347	putative iron-chelator esterase	-	179810	71.6667				yqfL
ybbA	BSU01600	179595	180347	putative iron-chelator esterase	-	179827	77.3333				yqgO
ybbA	BSU01600	179595	180347	putative iron-chelator esterase	-	179849	84.6667				yqgU
ybbA	BSU01600	179595	180347	putative iron-chelator esterase	-	180170	191.667				yqhV
ybbA	BSU01600	179595	180347	putative iron-chelator esterase	-	180174	193				yqhY
ybbA	BSU01600	179595	180347	putative iron-chelator esterase	-	180181	195.333				yqiH
feuC	BSU01610	180344	181354	iron-uptake protein	-	181067	241				yqxD
feuB	BSU01620	181347	182351	iron-uptake protein	-	181959	204				yraI
feuA	BSU01630	182370	183323	iron hydroxamate-binding lipoprotein	-	183291	307				yrhC
btr	BSU01640	183414	185003	transcriptional regulator (AraC/XylS family), bacillibactin transport	-	184764	450				yrkD
btr	BSU01640	183414	185003	transcriptional regulator (AraC/XylS family), bacillibactin transport	-	184794	460				yrvD
nagZ	BSU01660	186452	188380	&beta;-<i>N</i>-acetyl-glucosaminidase	-	186889	145.667				yrzR
nagZ	BSU01660	186452	188380	&beta;-<i>N</i>-acetyl-glucosaminidase	-	186903	150.333				yrzS
nagZ	BSU01660	186452	188380	&beta;-<i>N</i>-acetyl-glucosaminidase	-	186947	165				ysdA
amiE	BSU01670	188408	189733	<i>N</i>-acetylmuramyl-L-ala amidase	-	188582	58				ysmB
amiE	BSU01670	188408	189733	<i>N</i>-acetylmuramyl-L-ala amidase	-	188612	68				ytkC
ybbH	BSU01690	191183	192034	putative transcriptional regulator	-	191805	207.333				ytmP
murQ	BSU01700	192051	192965	D-lactyl ether N-acetylmuramic-6-phosphate acid etherase	-	192873	274				ytrA
murQ	BSU01700	192051	192965	D-lactyl ether N-acetylmuramic-6-phosphate acid etherase	-	192882	277				ytwI
murQ	BSU01700	192051	192965	D-lactyl ether N-acetylmuramic-6-phosphate acid etherase	-	192915	288				yuaD
murQ	BSU01700	192051	192965	D-lactyl ether N-acetylmuramic-6-phosphate acid etherase	-	192936	295				yueG
murQ	BSU01700	192051	192965	D-lactyl ether N-acetylmuramic-6-phosphate acid etherase	-	192948	299				yueH
ybbJ	BSU01710	193075	193557	putative acyltransferase	-	193114	13				yugN
adaA	BSU01810	203729	204364	methylphosphotriester-DNA alkyltransferase and transcriptional regulator (AraC/XylS family)	-	204122	131				yuiA
adaA	BSU01810	203729	204364	methylphosphotriester-DNA alkyltransferase and transcriptional regulator (AraC/XylS family)	-	204157	142.667				yulB
adaB	BSU01820	204351	204890	O6-methylguanine-DNA methyltransferase	-	204366	5				yurT
adaB	BSU01820	204351	204890	O6-methylguanine-DNA methyltransferase	-	204387	12				yutE
ndhF	BSU01830	205409	206926	putative NADH dehydrogenase	-	206506	365.667				yutM
ndhF	BSU01830	205409	206926	putative NADH dehydrogenase	-	206512	367.667				yuzB
ndhF	BSU01830	205409	206926	putative NADH dehydrogenase	-	206528	373				yvcI
ndhF	BSU01830	205409	206926	putative NADH dehydrogenase	-	206542	377.667				yveF
ndhF	BSU01830	205409	206926	putative NADH dehydrogenase	-	206544	378.333				yvlD
ndhF	BSU01830	205409	206926	putative NADH dehydrogenase	-	206545	378.667				yvrH
ndhF	BSU01830	205409	206926	putative NADH dehydrogenase	-	206551	380.667				yvyC
ndhF	BSU01830	205409	206926	putative NADH dehydrogenase	-	206554	381.667				yvzG
ndhF	BSU01830	205409	206926	putative NADH dehydrogenase	-	206557	382.667				ywcD
ndhF	BSU01830	205409	206926	putative NADH dehydrogenase	-	206597	396				ywjB
ndhF	BSU01830	205409	206926	putative NADH dehydrogenase	-	206635	408.667				ywjH
ndhF	BSU01830	205409	206926	putative NADH dehydrogenase	-	206644	411.667				ywkF
ndhF	BSU01830	205409	206926	putative NADH dehydrogenase	-	206690	427				ywlB
ndhF	BSU01830	205409	206926	putative NADH dehydrogenase	-	206777	456				ywlF
ndhF	BSU01830	205409	206926	putative NADH dehydrogenase	-	206779	456.667				ywmD
ndhF	BSU01830	205409	206926	putative NADH dehydrogenase	-	206800	463.667				ywqO
ndhF	BSU01830	205409	206926	putative NADH dehydrogenase	-	206813	468				yxeG
ndhF	BSU01830	205409	206926	putative NADH dehydrogenase	-	206839	476.667				yxiP
ndhF	BSU01830	205409	206926	putative NADH dehydrogenase	-	206857	482.667				yyzF
ybcC	BSU01845	206941	209556	conserved hypothetical protein	-	208804	621				yyzM
ybcC	BSU01845	206941	209556	conserved hypothetical protein	-	208821	626.667
ybcC	BSU01845	206941	209556	conserved hypothetical protein	-	208833	630.667
ybcC	BSU01845	206941	209556	conserved hypothetical protein	-	208845	634.667
ybcI	BSU01880	210572	210946	conserved hypothetical protein	-	210583	3.66667
ybcL	BSU01890	211859	213031	putative efflux transporter	-	212467	202.667
ybzI	BSU02019	222971	223234	hypothetical protein	-	222978	2.33333
ybdN	BSU02040	224075	224932	putative phage protein	-	224105	10
ybdN	BSU02040	224075	224932	putative phage protein	-	224243	56
ybdN	BSU02040	224075	224932	putative phage protein	-	224251	58.6667
ybdN	BSU02040	224075	224932	putative phage protein	-	224360	95
ybxG	BSU02060	226566	227954	putative amino acid permease	-	227192	208.667
ybeC	BSU02120	231348	232967	putative H+/amino acid transporter	-	232241	297.667
ybeC	BSU02120	231348	232967	putative H+/amino acid transporter	-	232268	306.667
glpQ	BSU02130	233014	233895	wall teichoic acid phosphodiesterase GlpQ	glycerophosphodiester degradation; glycerol and glycerophosphodiester degradation	233834	273.333
glpQ	BSU02130	233014	233895	wall teichoic acid phosphodiesterase GlpQ	glycerophosphodiester degradation; glycerol and glycerophosphodiester degradation	233835	273.667	cell wall recycling
glpQ	BSU02130	233014	233895	wall teichoic acid phosphodiesterase GlpQ	glycerophosphodiester degradation; glycerol and glycerophosphodiester degradation	233844	276.667
glpQ	BSU02130	233014	233895	wall teichoic acid phosphodiesterase GlpQ	glycerophosphodiester degradation; glycerol and glycerophosphodiester degradation	233868	284.667
glpQ	BSU02130	233014	233895	wall teichoic acid phosphodiesterase GlpQ	glycerophosphodiester degradation; glycerol and glycerophosphodiester degradation	233869	285
ybfA	BSU02160	235965	236882	conserved hypothetical protein	-	236618	217.667
ybfA	BSU02160	235965	236882	conserved hypothetical protein	-	236633	222.667
ybfA	BSU02160	235965	236882	conserved hypothetical protein	-	236658	231
ybfA	BSU02160	235965	236882	conserved hypothetical protein	-	236681	238.667
ybfB	BSU02170	236879	238129	putative carboxylate transporter	-	237157	92.6667
ybfB	BSU02170	236879	238129	putative carboxylate transporter	-	237190	103.667
ybfB	BSU02170	236879	238129	putative carboxylate transporter	-	237404	175
ybfB	BSU02170	236879	238129	putative carboxylate transporter	-	237516	212.333
ybfB	BSU02170	236879	238129	putative carboxylate transporter	-	237997	372.667
ybfB	BSU02170	236879	238129	putative carboxylate transporter	-	238088	403
ybfB	BSU02170	236879	238129	putative carboxylate transporter	-	238096	405.667
ybfG	BSU02200	239644	241842	putative pepdidoglycan binding protein	-	240517	291
purT	BSU02230	243892	245046	phosphoribosylglycinamide formyltransferase 2	superpathway of 5-aminoimidazole ribonucleotide biosynthesis; 5-aminoimidazole ribonucleotide biosynthesis II	244092	66.6667
purT	BSU02230	243892	245046	phosphoribosylglycinamide formyltransferase 2	superpathway of 5-aminoimidazole ribonucleotide biosynthesis; 5-aminoimidazole ribonucleotide biosynthesis II	244918	342
purT	BSU02230	243892	245046	phosphoribosylglycinamide formyltransferase 2	superpathway of 5-aminoimidazole ribonucleotide biosynthesis; 5-aminoimidazole ribonucleotide biosynthesis II	244944	350.667
mpr	BSU02240	245190	246131	extracellular metalloprotease	-	245267	25.6667
mpr	BSU02240	245190	246131	extracellular metalloprotease	-	245328	46
mpr	BSU02240	245190	246131	extracellular metalloprotease	-	245369	59.6667
cesB	BSU02260	246658	247548	carboxylesterase NP	-	247391	244.333
cesB	BSU02260	246658	247548	carboxylesterase NP	-	247392	244.667
ybfO	BSU02310	249979	251319	putative exported hydrolase	-	250085	35.3333
ybfO	BSU02310	249979	251319	putative exported hydrolase	-	250087	36
ybfO	BSU02310	249979	251319	putative exported hydrolase	-	250088	36.3333
ybfO	BSU02310	249979	251319	putative exported hydrolase	-	250089	36.6667
ybfO	BSU02310	249979	251319	putative exported hydrolase	-	250290	103.667
ybfO	BSU02310	249979	251319	putative exported hydrolase	-	250296	105.667
ybfO	BSU02310	249979	251319	putative exported hydrolase	-	250872	297.667
ybfO	BSU02310	249979	251319	putative exported hydrolase	-	251256	425.667
ybfO	BSU02310	249979	251319	putative exported hydrolase	-	251290	437
ybfO	BSU02310	249979	251319	putative exported hydrolase	-	251301	440.667
gltP	BSU02340	253518	254762	proton/glutamate symport protein	-	253530	4
gltP	BSU02340	253518	254762	proton/glutamate symport protein	-	253977	153
gamP	BSU02350	254907	256802	phosphotransferase system (PTS) glucosamine-specific enzyme IICBA component	-	256641	578	pts
gamP	BSU02350	254907	256802	phosphotransferase system (PTS) glucosamine-specific enzyme IICBA component	-	256644	579
gamA	BSU02360	256823	257572	glucosamine-6-phosphate isomerase	N-acetylglucosamine degradation I	257424	200.333
gamA	BSU02360	256823	257572	glucosamine-6-phosphate isomerase	N-acetylglucosamine degradation I	257490	222.333
ybgB	BSU02380	258532	258807	hypothetical protein	-	258597	21.6667
ybgF	BSU02400	260123	261535	putative aminoacid permease	-	260804	227
ybgG	BSU02410	261656	262603	homocysteine methylase using (R,S)AdoMet	-	262058	134
ybgG	BSU02410	261656	262603	homocysteine methylase using (R,S)AdoMet	-	262112	152
glsA	BSU02430	264191	265174	glutaminase	L-glutamine degradation I	264683	164
glnL	BSU02450	266719	267663	GlnL two-component response regulator, phosphorylated // GlnL two-component response regulator	GlnKL two-component signal transduction system	267108	129.667
ycbD	BSU02470	268846	270312	2,5-dioxovalerate dehydrogenase (alpha-ketoglutaric semialdehyde dehydrogenase)	D-glucarate degradation II; D-galactarate degradation II	268890	14.6667
ycbD	BSU02470	268846	270312	2,5-dioxovalerate dehydrogenase (alpha-ketoglutaric semialdehyde dehydrogenase)	D-glucarate degradation II; D-galactarate degradation II	270087	413.667
ycbD	BSU02470	268846	270312	2,5-dioxovalerate dehydrogenase (alpha-ketoglutaric semialdehyde dehydrogenase)	D-glucarate degradation II; D-galactarate degradation II	270294	482.667
gudP	BSU02480	270396	271763	glucarate transporter	-	270415	6.33333
ycbJ	BSU02520	275838	276758	putative phosphotransferase	-	276743	301.667
ycbJ	BSU02520	275838	276758	putative phosphotransferase	-	276747	303
BSU_MISC_RNA_6	BSU_MISC_RNA_6	276815	277062	T-box	-	276816	0.333333
BSU_MISC_RNA_6	BSU_MISC_RNA_6	276815	277062	T-box	-	276835	6.66667
BSU_MISC_RNA_6	BSU_MISC_RNA_6	276815	277062	T-box	-	276917	34
ycbN	BSU02570	280086	281009	putative ABC efflux transporter (ATP-binding protein)	-	280640	184.667
ycbN	BSU02570	280086	281009	putative ABC efflux transporter (ATP-binding protein)	-	280750	221.333
cwlJ	BSU02600	282469	282897	cell wall hydrolase	-	282540	23.6667
phoD	BSU02620	284011	285762	wall teichoic acid phosphodiesterase PhoD	-	284163	50.6667
phoD	BSU02620	284011	285762	wall teichoic acid phosphodiesterase PhoD	-	284187	58.6667
lmrA	BSU02680	290132	290698	transcriptional repressor of lmrAB and yxaGH operons	-	290465	111
natK	BSU02730	294615	295571	NatK two-component sensory histidine kinase, phosphorylated // NatK two-component sensory histidine kinase	NatKR two-component signal transduction system	294771	52
natK	BSU02730	294615	295571	NatK two-component sensory histidine kinase, phosphorylated // NatK two-component sensory histidine kinase	NatKR two-component signal transduction system	294834	73
ycdA	BSU02780	299438	300502	putative lipoprotein	-	299666	76
ycdB	BSU02790	300830	302248	putative hydrolase	-	301594	254.667
ycdB	BSU02790	300830	302248	putative hydrolase	-	301639	269.667
ycdB	BSU02790	300830	302248	putative hydrolase	-	301813	327.667
ycdC	BSU02800	302435	303796	putative hydrolase	-	303636	400.333
ycdC	BSU02800	302435	303796	putative hydrolase	-	303649	404.667
ycdC	BSU02800	302435	303796	putative hydrolase	-	303651	405.333
ycdC	BSU02800	302435	303796	putative hydrolase	-	303658	407.667
rapJ	BSU02820	304430	305551	response regulator aspartate phosphatase	-	305053	207.667
rapJ	BSU02820	304430	305551	response regulator aspartate phosphatase	-	305077	215.667
rapJ	BSU02820	304430	305551	response regulator aspartate phosphatase	-	305089	219.667
ycdG	BSU02840	306459	308144	putative glycosidase	-	307133	224.667
ycdG	BSU02840	306459	308144	putative glycosidase	-	307178	239.667
ycdG	BSU02840	306459	308144	putative glycosidase	-	307199	246.667
ycdG	BSU02840	306459	308144	putative glycosidase	-	307236	259
ycdG	BSU02840	306459	308144	putative glycosidase	-	307925	488.667
ycdG	BSU02840	306459	308144	putative glycosidase	-	307967	502.667
ycdG	BSU02840	306459	308144	putative glycosidase	-	308083	541.333
ycdG	BSU02840	306459	308144	putative glycosidase	-	308101	547.333
znuB	BSU02870	310000	310842	high affinity Zn(II) ABC transporter (permease)	-	310056	18.6667
yceB	BSU02880	310880	311875	putative monooxygenase	-	311651	257
yceB	BSU02880	310880	311875	putative monooxygenase	-	311776	298.667
yceB	BSU02880	310880	311875	putative monooxygenase	-	311810	310
yceB	BSU02880	310880	311875	putative monooxygenase	-	311828	316
niaP	BSU02950	317725	318927	nicotinate transporter	-	318279	184.667
niaP	BSU02950	317725	318927	nicotinate transporter	-	318325	200
niaP	BSU02950	317725	318927	nicotinate transporter	-	318519	264.667
niaP	BSU02950	317725	318927	nicotinate transporter	-	318591	288.667
niaP	BSU02950	317725	318927	nicotinate transporter	-	318655	310
niaP	BSU02950	317725	318927	nicotinate transporter	-	318684	319.667
niaP	BSU02950	317725	318927	nicotinate transporter	-	318690	321.667
opuAA	BSU02980	321013	322269	glycine betaine ABC transporter - ATP-binding subunit	-	321315	100.667
opuAA	BSU02980	321013	322269	glycine betaine ABC transporter - ATP-binding subunit	-	321345	110.667
opuAA	BSU02980	321013	322269	glycine betaine ABC transporter - ATP-binding subunit	-	321381	122.667
amhX	BSU03010	324038	325189	amidohydrolase	-	325016	326
amhX	BSU03010	324038	325189	amidohydrolase	-	325169	377
ycgA	BSU03020	325339	326772	putative integral inner membrane protein	-	325380	13.6667
ycgA	BSU03020	325339	326772	putative integral inner membrane protein	-	325491	50.6667
ycgA	BSU03020	325339	326772	putative integral inner membrane protein	-	325495	52
ycgA	BSU03020	325339	326772	putative integral inner membrane protein	-	325497	52.6667
ycgA	BSU03020	325339	326772	putative integral inner membrane protein	-	325503	54.6667
ycgA	BSU03020	325339	326772	putative integral inner membrane protein	-	325506	55.6667
ycgA	BSU03020	325339	326772	putative integral inner membrane protein	-	325509	56.6667
amyE	BSU03040	327618	329597	alpha-amylase	-	328034	138.667
amyE	BSU03040	327618	329597	alpha-amylase	-	328080	154
lctP	BSU03060	330771	332396	L-lactate permease	-	331046	91.6667
lctP	BSU03060	330771	332396	L-lactate permease	-	332099	442.667
ycgG	BSU03100	335329	336090	conserved hypothetical protein	-	335409	26.6667
ycgG	BSU03100	335329	336090	conserved hypothetical protein	-	335429	33.3333
ycgG	BSU03100	335329	336090	conserved hypothetical protein	-	335436	35.6667
ycgG	BSU03100	335329	336090	conserved hypothetical protein	-	335445	38.6667
ycgG	BSU03100	335329	336090	conserved hypothetical protein	-	335451	40.6667
ycgH	BSU03110	336092	337432	putative amino acid transporter	-	336652	186.667
nadE	BSU03130	338288	339106	ammonium-dependent NAD+ synthetase	NAD biosynthesis I (from aspartate)	338864	192
ycgJ	BSU03160	340613	341374	putative methyltransferase	-	341267	218
cah	BSU03180	342538	343494	S-deacylase	-	343026	162.667
cah	BSU03180	342538	343494	S-deacylase	-	343038	166.667
cah	BSU03180	342538	343494	S-deacylase	-	343050	170.667
putC	BSU03210	345479	347026	putative 1-pyrroline-5-carboxylate dehydrogenase	L-proline degradation; L-arginine degradation I (arginase pathway)	346303	274.667
putP	BSU03220	347150	348571	putative proline/ornithine permease	-	347419	89.6667
putP	BSU03220	347150	348571	putative proline/ornithine permease	-	347674	174.667
putP	BSU03220	347150	348571	putative proline/ornithine permease	-	348487	445.667
putR	BSU03230	348724	349959	transcriptional activator, proline utilization	-	349413	229.667
putR	BSU03230	348724	349959	transcriptional activator, proline utilization	-	349743	339.667
ycgS	BSU03260	351842	352696	putative aromatic hydrocarbon hydrolase	-	351992	50
nasF	BSU03280	353900	355351	uroporphyrin-III C-methyltransferase	siroheme biosynthesis	354407	169
nasF	BSU03280	353900	355351	uroporphyrin-III C-methyltransferase	siroheme biosynthesis	355264	454.667
nasC	BSU03310	358303	360435	assimilatory nitrate reductase (catalytic subunit)	-	359659	452
nasC	BSU03310	358303	360435	assimilatory nitrate reductase (catalytic subunit)	-	359665	454
nasC	BSU03310	358303	360435	assimilatory nitrate reductase (catalytic subunit)	-	359672	456.333
nasC	BSU03310	358303	360435	assimilatory nitrate reductase (catalytic subunit)	-	359673	456.667
nasC	BSU03310	358303	360435	assimilatory nitrate reductase (catalytic subunit)	-	359674	457
nasC	BSU03310	358303	360435	assimilatory nitrate reductase (catalytic subunit)	-	359686	461
nasC	BSU03310	358303	360435	assimilatory nitrate reductase (catalytic subunit)	-	359716	471
nasB	BSU03320	360442	362757	assimilatory nitrate reductase (electron transfer subunit)	-	360471	9.66667
nasB	BSU03320	360442	362757	assimilatory nitrate reductase (electron transfer subunit)	-	360534	30.6667
nasB	BSU03320	360442	362757	assimilatory nitrate reductase (electron transfer subunit)	-	360595	51
nasB	BSU03320	360442	362757	assimilatory nitrate reductase (electron transfer subunit)	-	360596	51.3333
nasB	BSU03320	360442	362757	assimilatory nitrate reductase (electron transfer subunit)	-	361165	241
nasB	BSU03320	360442	362757	assimilatory nitrate reductase (electron transfer subunit)	-	361219	259
nasB	BSU03320	360442	362757	assimilatory nitrate reductase (electron transfer subunit)	-	361229	262.333
yciB	BSU03350	365170	365754	putative metal uptake system lipoprotein	-	365593	141
yciC	BSU03360	366063	367256	putative metallochaperone with NTPase activity	-	367032	323
yciC	BSU03360	366063	367256	putative metallochaperone with NTPase activity	-	367106	347.667
yciC	BSU03360	366063	367256	putative metallochaperone with NTPase activity	-	367160	365.667
hxlB	BSU03450	374603	375160	6-phospho-3-hexuloisomerase (PHI)	formaldehyde assimilation II (assimilatory RuMP Cycle)	375038	145
hxlB	BSU03450	374603	375160	6-phospho-3-hexuloisomerase (PHI)	formaldehyde assimilation II (assimilatory RuMP Cycle)	375086	161
srfAA	BSU03480	376968	387731	surfactin synthetase	-	378509	513.667
srfAA	BSU03480	376968	387731	surfactin synthetase	-	378527	519.667
srfAA	BSU03480	376968	387731	surfactin synthetase	-	380606	1212.67
srfAA	BSU03480	376968	387731	surfactin synthetase	-	380711	1247.67
srfAA	BSU03480	376968	387731	surfactin synthetase	-	380747	1259.67
srfAA	BSU03480	376968	387731	surfactin synthetase	-	382892	1974.67
srfAA	BSU03480	376968	387731	surfactin synthetase	-	383027	2019.67
srfAA	BSU03480	376968	387731	surfactin synthetase	-	383068	2033.33
srfAA	BSU03480	376968	387731	surfactin synthetase	-	383177	2069.67
srfAA	BSU03480	376968	387731	surfactin synthetase	-	384935	2655.67
srfAA	BSU03480	376968	387731	surfactin synthetase	-	384940	2657.33
srfAA	BSU03480	376968	387731	surfactin synthetase	-	384941	2657.67
srfAA	BSU03480	376968	387731	surfactin synthetase	-	384942	2658
srfAA	BSU03480	376968	387731	surfactin synthetase	-	384944	2658.67
srfAA	BSU03480	376968	387731	surfactin synthetase	-	384950	2660.67
srfAA	BSU03480	376968	387731	surfactin synthetase	-	385012	2681.33
srfAA	BSU03480	376968	387731	surfactin synthetase	-	385022	2684.67
srfAA	BSU03480	376968	387731	surfactin synthetase	-	385025	2685.67
srfAA	BSU03480	376968	387731	surfactin synthetase	-	385034	2688.67
srfAA	BSU03480	376968	387731	surfactin synthetase	-	385271	2767.67
srfAA	BSU03480	376968	387731	surfactin synthetase	-	385874	2968.67
srfAB	BSU03490	387744	398495	surfactin synthetase	-	390554	936.667
srfAB	BSU03490	387744	398495	surfactin synthetase	-	391787	1347.67
srfAB	BSU03490	387744	398495	surfactin synthetase	-	393455	1903.67
srfAB	BSU03490	387744	398495	surfactin synthetase	-	395412	2556
srfAB	BSU03490	387744	398495	surfactin synthetase	-	395414	2556.67
srfAB	BSU03490	387744	398495	surfactin synthetase	-	395438	2564.67
srfAB	BSU03490	387744	398495	surfactin synthetase	-	395477	2577.67
srfAB	BSU03490	387744	398495	surfactin synthetase	-	395529	2595
srfAB	BSU03490	387744	398495	surfactin synthetase	-	395666	2640.67
srfAB	BSU03490	387744	398495	surfactin synthetase	-	396209	2821.67
srfAB	BSU03490	387744	398495	surfactin synthetase	-	396230	2828.67
srfAB	BSU03490	387744	398495	surfactin synthetase	-	396245	2833.67
srfAB	BSU03490	387744	398495	surfactin synthetase	-	396248	2834.67
srfAB	BSU03490	387744	398495	surfactin synthetase	-	396249	2835
srfAB	BSU03490	387744	398495	surfactin synthetase	-	396293	2849.67
srfAB	BSU03490	387744	398495	surfactin synthetase	-	396296	2850.67
srfAB	BSU03490	387744	398495	surfactin synthetase	-	396317	2857.67
srfAB	BSU03490	387744	398495	surfactin synthetase	-	396392	2882.67
srfAB	BSU03490	387744	398495	surfactin synthetase	-	396638	2964.67
srfAB	BSU03490	387744	398495	surfactin synthetase	-	396656	2970.67
srfAB	BSU03490	387744	398495	surfactin synthetase	-	396788	3014.67
srfAB	BSU03490	387744	398495	surfactin synthetase	-	396866	3040.67
srfAC	BSU03510	398532	402359	surfactin synthetase	-	401261	909.667
srfAC	BSU03510	398532	402359	surfactin synthetase	-	401264	910.667
srfAC	BSU03510	398532	402359	surfactin synthetase	-	401279	915.667
srfAD	BSU03520	402388	403116	surfactin synthetase	-	402429	13.6667
srfAD	BSU03520	402388	403116	surfactin synthetase	-	402462	24.6667
srfAD	BSU03520	402388	403116	surfactin synthetase	-	402558	56.6667
ycxD	BSU03560	406131	407465	putative PLP-dependent transcriptional regulator	-	406185	18
ycxD	BSU03560	406131	407465	putative PLP-dependent transcriptional regulator	-	406187	18.6667
ycxD	BSU03560	406131	407465	putative PLP-dependent transcriptional regulator	-	406688	185.667
ycxD	BSU03560	406131	407465	putative PLP-dependent transcriptional regulator	-	406691	186.667
yclA	BSU03620	411578	412450	putative transcriptional regulator (LysR family)	-	412175	199
yclA	BSU03620	411578	412450	putative transcriptional regulator (LysR family)	-	412313	245
ubiX	BSU03630	412540	413154	putative 3-polyprenyl-4-hydroxybenzoate decarboxylase	-	412722	60.6667
dtpT	BSU03670	416235	417713	di-tripeptide-proton ABC symporter	-	417609	458
yclG	BSU03680	417993	419747	putative uronase	-	419351	452.667
yclG	BSU03680	417993	419747	putative uronase	-	419369	458.667
yclG	BSU03680	417993	419747	putative uronase	-	419546	517.667
gerKD	BSU03690	419763	419984	hypothetical protein	-	419763	0
gerKA	BSU03700	420110	421744	spore germination receptor subunit	-	421384	424.667
gerKC	BSU03710	421734	422957	spore germination receptor subunit	-	422594	286.667
gerKC	BSU03710	421734	422957	spore germination receptor subunit	-	422595	287
gerKC	BSU03710	421734	422957	spore germination receptor subunit	-	422597	287.667
gerKC	BSU03710	421734	422957	spore germination receptor subunit	-	422612	292.667
gerKC	BSU03710	421734	422957	spore germination receptor subunit	-	422616	294
gerKC	BSU03710	421734	422957	spore germination receptor subunit	-	422634	300
gerKB	BSU03720	422982	424103	spore germination receptor subunit	-	423383	133.667
gerKB	BSU03720	422982	424103	spore germination receptor subunit	-	423395	137.667
gerKB	BSU03720	422982	424103	spore germination receptor subunit	-	423449	155.667
gerKB	BSU03720	422982	424103	spore germination receptor subunit	-	423459	159
gerKB	BSU03720	422982	424103	spore germination receptor subunit	-	424087	368.333
yclH	BSU03730	424208	424888	putative ABC transporter (ATPase component)	-	424222	4.66667
yclH	BSU03730	424208	424888	putative ABC transporter (ATPase component)	-	424241	11
fpiB	BSU03800	432372	433322	petrobactin iron-siderophore ABC transporter (permease)	-	433067	231.667
fpiB	BSU03800	432372	433322	petrobactin iron-siderophore ABC transporter (permease)	-	433190	272.667
fpiD	BSU03820	434256	435014	petrobactin iron-siderophore ABC transporter (ATP-binding protein)	-	434726	156.667
fpiD	BSU03820	434256	435014	petrobactin iron-siderophore ABC transporter (ATP-binding protein)	-	434738	160.667
gabR	BSU03890	440025	441464	transcriptional dual regulator GabR (GntR/MocR family)	-	440751	242
gabR	BSU03890	440025	441464	transcriptional dual regulator GabR (GntR/MocR family)	-	440784	253
gabR	BSU03890	440025	441464	transcriptional dual regulator GabR (GntR/MocR family)	-	440808	261
gabR	BSU03890	440025	441464	transcriptional dual regulator GabR (GntR/MocR family)	-	440847	274
gabR	BSU03890	440025	441464	transcriptional dual regulator GabR (GntR/MocR family)	-	440949	308
gabR	BSU03890	440025	441464	transcriptional dual regulator GabR (GntR/MocR family)	-	440988	321
gabR	BSU03890	440025	441464	transcriptional dual regulator GabR (GntR/MocR family)	-	441096	357
gabR	BSU03890	440025	441464	transcriptional dual regulator GabR (GntR/MocR family)	-	441171	382
gabR	BSU03890	440025	441464	transcriptional dual regulator GabR (GntR/MocR family)	-	441360	445
gabT	BSU03900	441571	442881	4-aminobutyrate aminotransferase	4-aminobutanoate degradation III	442443	290.667
glcU	BSU03920	444461	445324	glucose permease	-	444763	100.667
ycnI	BSU03940	446174	446788	conserved hypothetical protein	-	446480	102
ycnK	BSU03960	448461	449033	putative transcriptional regulator (DeoR family)	-	448818	119
ycnK	BSU03960	448461	449033	putative transcriptional regulator (DeoR family)	-	448839	126
ycnK	BSU03960	448461	449033	putative transcriptional regulator (DeoR family)	-	448855	131.333
mtlD	BSU03990	451618	452739	mannitol-1-phosphate dehydrogenase	mannitol degradation I	451713	31.6667
mtlD	BSU03990	451618	452739	mannitol-1-phosphate dehydrogenase	mannitol degradation I	451719	33.6667
mtlD	BSU03990	451618	452739	mannitol-1-phosphate dehydrogenase	mannitol degradation I	451740	40.6667
mtlD	BSU03990	451618	452739	mannitol-1-phosphate dehydrogenase	mannitol degradation I	451761	47.6667
mtlD	BSU03990	451618	452739	mannitol-1-phosphate dehydrogenase	mannitol degradation I	451770	50.6667
mtlD	BSU03990	451618	452739	mannitol-1-phosphate dehydrogenase	mannitol degradation I	451788	56.6667
mtlD	BSU03990	451618	452739	mannitol-1-phosphate dehydrogenase	mannitol degradation I	451792	58
mtlD	BSU03990	451618	452739	mannitol-1-phosphate dehydrogenase	mannitol degradation I	451806	62.6667
mtlD	BSU03990	451618	452739	mannitol-1-phosphate dehydrogenase	mannitol degradation I	451812	64.6667
mtlD	BSU03990	451618	452739	mannitol-1-phosphate dehydrogenase	mannitol degradation I	451831	71
mtlD	BSU03990	451618	452739	mannitol-1-phosphate dehydrogenase	mannitol degradation I	451836	72.6667
mtlD	BSU03990	451618	452739	mannitol-1-phosphate dehydrogenase	mannitol degradation I	451911	97.6667
mtlD	BSU03990	451618	452739	mannitol-1-phosphate dehydrogenase	mannitol degradation I	451914	98.6667
mtlD	BSU03990	451618	452739	mannitol-1-phosphate dehydrogenase	mannitol degradation I	451938	106.667
ycsA	BSU04000	452830	453894	putative tartrate dehydrogenase	-	452958	42.6667
yczH	BSU04020	454652	455260	putative hydrolase	-	454675	7.66667
yczH	BSU04020	454652	455260	putative hydrolase	-	454897	81.6667
ycsD	BSU04030	455346	455738	putative hydroxymyristoyl-(acyl carrier protein) dehydratase	palmitate biosynthesis II (bacteria and plants); fatty acid elongation -- saturated; cis-vaccenate biosynthesis	455465	39.6667
pxpA	BSU04050	457023	457796	5-oxoprolinase component A	-	457428	135
pxpA	BSU04050	457023	457796	5-oxoprolinase component A	-	457436	137.667
pxpA	BSU04050	457023	457796	5-oxoprolinase component A	-	457472	149.667
pxpA	BSU04050	457023	457796	5-oxoprolinase component A	-	457742	239.667
pxpA	BSU04050	457023	457796	5-oxoprolinase component A	-	457786	254.333
pxpB	BSU04080	459867	460589	5-oxoprolinase component B	-	460528	220.333
kipA	BSU04090	460592	461599	putative hydrolase subunit antagonist of KipI	-	461039	149
mtlR	BSU04160	467130	469214	transcriptional regulator	-	467339	69.6667
mtlR	BSU04160	467130	469214	transcriptional regulator	-	467341	70.3333
ydaB	BSU04170	469426	470937	putative acyl-CoA ligase	palmitate biosynthesis II (bacteria and plants); fatty acid beta-oxidation I; long-chain fatty acid activation	469893	155.667
ydaB	BSU04170	469426	470937	putative acyl-CoA ligase	palmitate biosynthesis II (bacteria and plants); fatty acid beta-oxidation I; long-chain fatty acid activation	470733	435.667
amj	BSU04230	474731	475540	lipid II flippase	-	474919	62.6667
ydaL	BSU04290	480875	482584	conserved hypothetical protein	-	482117	414
ydaL	BSU04290	480875	482584	conserved hypothetical protein	-	482167	430.667
ydaL	BSU04290	480875	482584	conserved hypothetical protein	-	482199	441.333
ydaL	BSU04290	480875	482584	conserved hypothetical protein	-	482200	441.667
ydaL	BSU04290	480875	482584	conserved hypothetical protein	-	482278	467.667
ydaP	BSU04340	488830	490554	putative enzyme with pyruvate as substrate	-	488838	2.66667
ydaP	BSU04340	488830	490554	putative enzyme with pyruvate as substrate	-	488855	8.33333
ydaP	BSU04340	488830	490554	putative enzyme with pyruvate as substrate	-	490341	503.667
ydaP	BSU04340	488830	490554	putative enzyme with pyruvate as substrate	-	490467	545.667
mntH	BSU04360	491147	492424	manganese transporter	-	491881	244.667
mntH	BSU04360	491147	492424	manganese transporter	-	491924	259
mntH	BSU04360	491147	492424	manganese transporter	-	491945	266
ydbA	BSU04390	493559	494377	conserved hypothetical protein	-	493675	38.6667
dctB	BSU04440	496646	497698	C4-dicarboxylate binding protein	-	497471	275
dctS	BSU04450	497768	499375	DctS two-component sensory histidine kinase, phosphorylated // DctS two-component sensory histidine kinase	DctSR two-component signal transduction system	498890	374
dctS	BSU04450	497768	499375	DctS two-component sensory histidine kinase, phosphorylated // DctS two-component sensory histidine kinase	DctSR two-component signal transduction system	498895	375.667
dctP	BSU04470	500166	501431	C4-dicarboxylate transport protein	-	501102	312
dctP	BSU04470	500166	501431	C4-dicarboxylate transport protein	-	501260	364.667
dctP	BSU04470	500166	501431	C4-dicarboxylate transport protein	-	501353	395.667
dctP	BSU04470	500166	501431	C4-dicarboxylate transport protein	-	501387	407
ydbP	BSU04550	507753	508073	putative thioredoxin or thiol-disulfide isomerase	-	507837	28
ydbP	BSU04550	507753	508073	putative thioredoxin or thiol-disulfide isomerase	-	507840	29
ddl	BSU04560	508248	509312	D-alanyl-D-alanine ligase A	peptidoglycan biosynthesis I (meso-diaminopimelate containing); UDP-N-acetylmuramoyl-pentapeptide biosynthesis I (meso-diaminopimelate containing)	508931	227.667
murF	BSU04570	509384	510757	UDP-N-acetylmuramoylalanyl-D-glutamyl-2, 6-diaminopimelate-D-alanyl-D-alanine ligase	peptidoglycan biosynthesis I (meso-diaminopimelate containing); UDP-N-acetylmuramoyl-pentapeptide biosynthesis I (meso-diaminopimelate containing)	509435	17
murF	BSU04570	509384	510757	UDP-N-acetylmuramoylalanyl-D-glutamyl-2, 6-diaminopimelate-D-alanyl-D-alanine ligase	peptidoglycan biosynthesis I (meso-diaminopimelate containing); UDP-N-acetylmuramoyl-pentapeptide biosynthesis I (meso-diaminopimelate containing)	509512	42.6667
murF	BSU04570	509384	510757	UDP-N-acetylmuramoylalanyl-D-glutamyl-2, 6-diaminopimelate-D-alanyl-D-alanine ligase	peptidoglycan biosynthesis I (meso-diaminopimelate containing); UDP-N-acetylmuramoyl-pentapeptide biosynthesis I (meso-diaminopimelate containing)	509563	59.6667
ydbS	BSU04590	512814	513293	conserved hypothetical protein	-	512888	24.6667
ydbS	BSU04590	512814	513293	conserved hypothetical protein	-	512975	53.6667
ydbS	BSU04590	512814	513293	conserved hypothetical protein	-	513116	100.667
alrA	BSU04640	517372	518541	D-alanine racemase	L-alanine biosynthesis I	517926	184.667
rsbRA	BSU04670	519408	520232	component of the piezosome (stressosome); positive regulation of sigma(B) activity in response to salt and heat stress	-	519590	60.6667
rsbRA	BSU04670	519408	520232	component of the piezosome (stressosome); positive regulation of sigma(B) activity in response to salt and heat stress	-	519668	86.6667
rsbRA	BSU04670	519408	520232	component of the piezosome (stressosome); positive regulation of sigma(B) activity in response to salt and heat stress	-	519674	88.6667
rsbX	BSU04740	523650	524249	serine phosphatase	-	524234	194.667
ydcK	BSU04790	528129	528581	conserved hypothetical protein	-	528139	3.33333
ydeB	BSU05130	560151	560612	putative transcriptional regulator	-	560398	82.3333
ydzE	BSU05140	561180	561416	putative permease	-	561393	71
ydeD	BSU05160	562502	563461	putative permease	-	562636	44.6667
ydeD	BSU05160	562502	563461	putative permease	-	562673	57
ydeD	BSU05160	562502	563461	putative permease	-	562685	61
ydeD	BSU05160	562502	563461	putative permease	-	562690	62.6667
ydeD	BSU05160	562502	563461	putative permease	-	562693	63.6667
ydeD	BSU05160	562502	563461	putative permease	-	562708	68.6667
ydeD	BSU05160	562502	563461	putative permease	-	562715	71
ydeD	BSU05160	562502	563461	putative permease	-	562741	79.6667
ydeD	BSU05160	562502	563461	putative permease	-	562867	121.667
ydeD	BSU05160	562502	563461	putative permease	-	562889	129
ydeF	BSU05180	564704	566101	putative PLP-dependent transcriptional regulator	-	565891	395.667
ydeG	BSU05190	566211	567503	putative permease	-	566654	147.667
ydeG	BSU05190	566211	567503	putative permease	-	566702	163.667
ydeG	BSU05190	566211	567503	putative permease	-	566705	164.667
ydeG	BSU05190	566211	567503	putative permease	-	567263	350.667
ydeG	BSU05190	566211	567503	putative permease	-	567325	371.333
ydeJ	BSU05220	569290	569949	putative lipoprotein	-	569823	177.667
ydeK	BSU05230	570371	571234	putative permease	-	570518	49
ydeK	BSU05230	570371	571234	putative permease	-	570527	52
ydeL	BSU05240	571389	572780	putative PLP-dependent transcriptional regulator	-	571880	163.667
ydeL	BSU05240	571389	572780	putative PLP-dependent transcriptional regulator	-	571919	176.667
ydeL	BSU05240	571389	572780	putative PLP-dependent transcriptional regulator	-	572009	206.667
ydeL	BSU05240	571389	572780	putative PLP-dependent transcriptional regulator	-	572042	217.667
ydeL	BSU05240	571389	572780	putative PLP-dependent transcriptional regulator	-	572375	328.667
ydeL	BSU05240	571389	572780	putative PLP-dependent transcriptional regulator	-	572402	337.667
ydeO	BSU05280	574690	575562	putative integral inner membrane protein	-	574770	26.6667
ydeS	BSU05320	578337	578933	putative transcriptional regulator (TetR/AcrR family)	-	578872	178.333
ydeS	BSU05320	578337	578933	putative transcriptional regulator (TetR/AcrR family)	-	578888	183.667
ydzO	BSU05329	579047	579232	hypothetical protein	-	579087	13.3333
ydfA	BSU05340	579889	581196	putative metal-anion antiporter protein	-	580068	59.6667
ydfA	BSU05340	579889	581196	putative metal-anion antiporter protein	-	580112	74.3333
ydfB	BSU05350	581694	582479	putative acetyltransferase	-	582251	185.667
ydfC	BSU05360	582536	583456	putative permease	-	583367	277
ydfG	BSU05400	586628	587071	conserved hypothetical protein	-	586923	98.3333
ydfJ	BSU05430	589717	591891	putative proton metabolite efflux transporter	-	590400	227.667
ydfJ	BSU05430	589717	591891	putative proton metabolite efflux transporter	-	591681	654.667
ydfJ	BSU05430	589717	591891	putative proton metabolite efflux transporter	-	591682	655
ydfJ	BSU05430	589717	591891	putative proton metabolite efflux transporter	-	591684	655.667
ydfJ	BSU05430	589717	591891	putative proton metabolite efflux transporter	-	591801	694.667
ydfJ	BSU05430	589717	591891	putative proton metabolite efflux transporter	-	591810	697.667
ydfN	BSU05480	596478	597098	putative oxidoreductase	-	596816	112.667
ydfP	BSU05500	598154	598543	putative membrane bound oxidoreductase	-	598396	80.6667
ydfQ	BSU05510	598729	599067	putative thioredoxin or thiol-disulfide isomerase	-	598745	5.33333
ydfQ	BSU05510	598729	599067	putative thioredoxin or thiol-disulfide isomerase	-	599061	110.667
ydgG	BSU05640	608933	609391	putative transcriptional regulator (MarR family)	-	609186	84.3333
ydgI	BSU05660	612191	612820	putative dehydrogenase	-	612398	69
ydhD	BSU05710	616672	617934	spore cortex lytic enzyme	-	616834	54
ydhE	BSU05720	618095	619282	putative glycosyltransferase	-	618700	201.667
ydhJ	BSU05780	623373	624350	putative metal-dependent phosphohydrolase	-	623388	5
ydhJ	BSU05780	623373	624350	putative metal-dependent phosphohydrolase	-	623390	5.66667
ydhJ	BSU05780	623373	624350	putative metal-dependent phosphohydrolase	-	623414	13.6667
ydhJ	BSU05780	623373	624350	putative metal-dependent phosphohydrolase	-	623420	15.6667
ydhJ	BSU05780	623373	624350	putative metal-dependent phosphohydrolase	-	623465	30.6667
ydhJ	BSU05780	623373	624350	putative metal-dependent phosphohydrolase	-	623503	43.3333
gmuE	BSU05860	630912	631811	ATP-dependent fructose kinase	sucrose degradation I (sucrose phosphotransferase); D-sorbitol degradation I	631399	162.333
gmuE	BSU05860	630912	631811	ATP-dependent fructose kinase	sucrose degradation I (sucrose phosphotransferase); D-sorbitol degradation I	631415	167.667
gmuE	BSU05860	630912	631811	ATP-dependent fructose kinase	sucrose degradation I (sucrose phosphotransferase); D-sorbitol degradation I	631445	177.667
gmuE	BSU05860	630912	631811	ATP-dependent fructose kinase	sucrose degradation I (sucrose phosphotransferase); D-sorbitol degradation I	631451	179.667
gmuE	BSU05860	630912	631811	ATP-dependent fructose kinase	sucrose degradation I (sucrose phosphotransferase); D-sorbitol degradation I	631454	180.667
gmuE	BSU05860	630912	631811	ATP-dependent fructose kinase	sucrose degradation I (sucrose phosphotransferase); D-sorbitol degradation I	631460	182.667
gmuE	BSU05860	630912	631811	ATP-dependent fructose kinase	sucrose degradation I (sucrose phosphotransferase); D-sorbitol degradation I	631463	183.667
gmuE	BSU05860	630912	631811	ATP-dependent fructose kinase	sucrose degradation I (sucrose phosphotransferase); D-sorbitol degradation I	631469	185.667
gmuE	BSU05860	630912	631811	ATP-dependent fructose kinase	sucrose degradation I (sucrose phosphotransferase); D-sorbitol degradation I	631478	188.667
gmuE	BSU05860	630912	631811	ATP-dependent fructose kinase	sucrose degradation I (sucrose phosphotransferase); D-sorbitol degradation I	631501	196.333
gmuE	BSU05860	630912	631811	ATP-dependent fructose kinase	sucrose degradation I (sucrose phosphotransferase); D-sorbitol degradation I	631560	216
gmuF	BSU05870	631808	632755	phosphohexomutase; cupin family	-	632287	159.667
gmuG	BSU05880	632774	633862	exported mannan endo-1,4-beta-mannosidase	-	633361	195.667
gmuG	BSU05880	632774	633862	exported mannan endo-1,4-beta-mannosidase	-	633382	202.667
gmuG	BSU05880	632774	633862	exported mannan endo-1,4-beta-mannosidase	-	633394	206.667
gmuG	BSU05880	632774	633862	exported mannan endo-1,4-beta-mannosidase	-	633419	215
rrnE-16S	BSU_RRNA_30	635433	636987	ribosomal RNA-16S	-	635565	44
rrnE-16S	BSU_RRNA_30	635433	636987	ribosomal RNA-16S	-	636578	381.667
tsaB	BSU05920	642111	642800	biosynthesis of t<sup>6</sup>A modification	-	642176	21.6667
ydiF	BSU05950	644528	646456	putative ABC transporter (ATP-binding protein)	-	645626	366
rex	BSU05970	647091	647738	Rex transcription repressor	-	647414	107.667
tatCY	BSU05990	647940	648704	component of the twin-arginine pre-protein translocation pathway	-	648629	229.667
tatCY	BSU05990	647940	648704	component of the twin-arginine pre-protein translocation pathway	-	648632	230.667
tatCY	BSU05990	647940	648704	component of the twin-arginine pre-protein translocation pathway	-	648659	239.667
tatCY	BSU05990	647940	648704	component of the twin-arginine pre-protein translocation pathway	-	648682	247.333
tatCY	BSU05990	647940	648704	component of the twin-arginine pre-protein translocation pathway	-	648695	251.667
groEL	BSU06030	650234	651868	chaperonin large subunit	-	650530	98.6667
groEL	BSU06030	650234	651868	chaperonin large subunit	-	650539	101.667
groEL	BSU06030	650234	651868	chaperonin large subunit	-	651775	513.667
groEL	BSU06030	650234	651868	chaperonin large subunit	-	651781	515.667
groEL	BSU06030	650234	651868	chaperonin large subunit	-	651810	525.333
groEL	BSU06030	650234	651868	chaperonin large subunit	-	651832	532.667
groEL	BSU06030	650234	651868	chaperonin large subunit	-	651856	540.667
ydjB	BSU06120	663601	663936	hypothetical protein	-	663912	103.667
ydjC	BSU06130	664319	664669	conserved hypothetical protein	-	664652	111
gutR	BSU06140	664775	667264	transcriptional regulator of the glucitol operon	-	664802	9
gutR	BSU06140	664775	667264	transcriptional regulator of the glucitol operon	-	664805	10
gutR	BSU06140	664775	667264	transcriptional regulator of the glucitol operon	-	665386	203.667
gutR	BSU06140	664775	667264	transcriptional regulator of the glucitol operon	-	665387	204
gutR	BSU06140	664775	667264	transcriptional regulator of the glucitol operon	-	665398	207.667
gutR	BSU06140	664775	667264	transcriptional regulator of the glucitol operon	-	665399	208
gutP	BSU06160	668601	669992	H+-glucitol symporter	-	669077	158.667
pspA	BSU06180	671245	671928	phage shock protein A homolog	-	671400	51.6667
bdhA	BSU06240	677911	678951	acetoin reductase/2,3-butanediol dehydrogenase	(R,R)-butanediol degradation; (R,R)-butanediol biosynthesis; superpathway of (R,R)-butanediol biosynthesis	678220	103
ydjN	BSU06260	679827	680873	putative membrane protein	-	680130	101
ydjN	BSU06260	679827	680873	putative membrane protein	-	680138	103.667
ydjN	BSU06260	679827	680873	putative membrane protein	-	680145	106
ydjN	BSU06260	679827	680873	putative membrane protein	-	680153	108.667
ydjN	BSU06260	679827	680873	putative membrane protein	-	680157	110
ydjN	BSU06260	679827	680873	putative membrane protein	-	680192	121.667
ydjP	BSU06280	681547	682362	putative peroxydase	-	681639	30.6667
ydjP	BSU06280	681547	682362	putative peroxydase	-	681685	46
yeaA	BSU06290	682375	683364	conserved hypothetical protein	-	682467	30.6667
yeaA	BSU06290	682375	683364	conserved hypothetical protein	-	682543	56
yeaA	BSU06290	682375	683364	conserved hypothetical protein	-	682560	61.6667
yeaA	BSU06290	682375	683364	conserved hypothetical protein	-	682671	98.6667
cotA	BSU06300	683462	685003	spore copper-dependent laccase	-	684776	438
cotA	BSU06300	683462	685003	spore copper-dependent laccase	-	684833	457
cotA	BSU06300	683462	685003	spore copper-dependent laccase	-	684864	467.333
mneS	BSU06320	686962	687834	Mn<sup>2+</sup> efflux transporter	-	687828	288.667
yeaD	BSU06340	689146	690342	conserved hypothetical protein	-	690266	373.333
yebA	BSU06350	690364	692577	conserved hypothetical protein	-	692064	566.667
yebA	BSU06350	690364	692577	conserved hypothetical protein	-	692075	570.333
yebA	BSU06350	690364	692577	conserved hypothetical protein	-	692098	578
yebA	BSU06350	690364	692577	conserved hypothetical protein	-	692139	591.667
yebA	BSU06350	690364	692577	conserved hypothetical protein	-	692157	597.667
guaA	BSU06360	692740	694281	GMP synthetase	guanosine ribonucleotides de novo biosynthesis; superpathway of guanosine nucleotides de novo biosynthesis II; superpathway of purine nucleotides de novo biosynthesis I; L-glutamine degradation I	694239	499.667
purK	BSU06430	699093	700235	phosphoribosylaminoimidazole carboxylase; ATPase subunit	inosine-5'-phosphate biosynthesis II; superpathway of purine nucleotides de novo biosynthesis I	700217	374.667
purC	BSU06450	701601	702326	phosphoribosylaminoimidazole succinocarboxamide synthetase	inosine-5'-phosphate biosynthesis II; superpathway of purine nucleotides de novo biosynthesis I	701795	64.6667
purL	BSU06480	703237	705465	phosphoribosylformylglycinamidine synthetase II	5-aminoimidazole ribonucleotide biosynthesis I; superpathway of 5-aminoimidazole ribonucleotide biosynthesis; 5-aminoimidazole ribonucleotide biosynthesis II; superpathway of purine nucleotides de novo biosynthesis I	703671	144.667
purF	BSU06490	705441	706871	glutamine phosphoribosylpyrophosphate amidotransferase	5-aminoimidazole ribonucleotide biosynthesis I; superpathway of 5-aminoimidazole ribonucleotide biosynthesis; 5-aminoimidazole ribonucleotide biosynthesis II; superpathway of purine nucleotides de novo biosynthesis I	705617	58.6667
yerD	BSU06590	716780	718357	putative flavoenzyme	-	717107	109
yerD	BSU06590	716780	718357	putative flavoenzyme	-	717740	320
yerH	BSU06630	723635	724825	putative lipoprotein	-	723703	22.6667
yerH	BSU06630	723635	724825	putative lipoprotein	-	723856	73.6667
yerH	BSU06630	723635	724825	putative lipoprotein	-	723859	74.6667
yerH	BSU06630	723635	724825	putative lipoprotein	-	724033	132.667
yerH	BSU06630	723635	724825	putative lipoprotein	-	724060	141.667
yerH	BSU06630	723635	724825	putative lipoprotein	-	724072	145.667
swrC	BSU06710	732916	736113	transporter involved in surfactin self-resistance	-	733719	267.667
swrC	BSU06710	732916	736113	transporter involved in surfactin self-resistance	-	733734	272.667
swrC	BSU06710	732916	736113	transporter involved in surfactin self-resistance	-	733736	273.333
swrC	BSU06710	732916	736113	transporter involved in surfactin self-resistance	-	733737	273.667
swrC	BSU06710	732916	736113	transporter involved in surfactin self-resistance	-	734136	406.667
swrC	BSU06710	732916	736113	transporter involved in surfactin self-resistance	-	734139	407.667
dgkB	BSU06720	736436	737347	diacylglycerol kinase	-	736864	142.667
dgkB	BSU06720	736436	737347	diacylglycerol kinase	-	736894	152.667
dgkB	BSU06720	736436	737347	diacylglycerol kinase	-	736906	156.667
dgkB	BSU06720	736436	737347	diacylglycerol kinase	-	736930	164.667
dgkB	BSU06720	736436	737347	diacylglycerol kinase	-	737336	300
rlmCD	BSU06730	737603	738982	23S rRNA m<sup>5</sup>U747/m<sup>5</sup>U1939 RNA methyltransferase	-	737845	80.6667
rlmCD	BSU06730	737603	738982	23S rRNA m<sup>5</sup>U747/m<sup>5</sup>U1939 RNA methyltransferase	-	737860	85.6667
rlmCD	BSU06730	737603	738982	23S rRNA m<sup>5</sup>U747/m<sup>5</sup>U1939 RNA methyltransferase	-	738133	176.667
rlmCD	BSU06730	737603	738982	23S rRNA m<sup>5</sup>U747/m<sup>5</sup>U1939 RNA methyltransferase	-	738220	205.667
rlmCD	BSU06730	737603	738982	23S rRNA m<sup>5</sup>U747/m<sup>5</sup>U1939 RNA methyltransferase	-	738229	208.667
rlmCD	BSU06730	737603	738982	23S rRNA m<sup>5</sup>U747/m<sup>5</sup>U1939 RNA methyltransferase	-	738265	220.667
rlmCD	BSU06730	737603	738982	23S rRNA m<sup>5</sup>U747/m<sup>5</sup>U1939 RNA methyltransferase	-	738273	223.333
rlmCD	BSU06730	737603	738982	23S rRNA m<sup>5</sup>U747/m<sup>5</sup>U1939 RNA methyltransferase	-	738277	224.667
rlmCD	BSU06730	737603	738982	23S rRNA m<sup>5</sup>U747/m<sup>5</sup>U1939 RNA methyltransferase	-	738376	257.667
rlmCD	BSU06730	737603	738982	23S rRNA m<sup>5</sup>U747/m<sup>5</sup>U1939 RNA methyltransferase	-	738379	258.667
rlmCD	BSU06730	737603	738982	23S rRNA m<sup>5</sup>U747/m<sup>5</sup>U1939 RNA methyltransferase	-	738382	259.667
rlmCD	BSU06730	737603	738982	23S rRNA m<sup>5</sup>U747/m<sup>5</sup>U1939 RNA methyltransferase	-	738900	432.333
rlmCD	BSU06730	737603	738982	23S rRNA m<sup>5</sup>U747/m<sup>5</sup>U1939 RNA methyltransferase	-	738904	433.667
yezG	BSU06811	747079	747534	conserved hypothetical protein	-	747505	142
yeeG	BSU06820	749775	750797	putative phage receptor protein	-	750723	316
yeeG	BSU06820	749775	750797	putative phage receptor protein	-	750767	330.667
rapH	BSU06830	750959	752089	response regulator aspartate phosphatase	-	751150	63.6667
yeeK	BSU06850	753265	753702	spore associated protein	-	753307	14
yeeK	BSU06850	753265	753702	spore associated protein	-	753331	22
yeeK	BSU06850	753265	753702	spore associated protein	-	753333	22.6667
yeeK	BSU06850	753265	753702	spore associated protein	-	753361	32
yeeK	BSU06850	753265	753702	spore associated protein	-	753363	32.6667
yeeK	BSU06850	753265	753702	spore associated protein	-	753371	35.3333
yeeK	BSU06850	753265	753702	spore associated protein	-	753388	41
yeeK	BSU06850	753265	753702	spore associated protein	-	753398	44.3333
yeeK	BSU06850	753265	753702	spore associated protein	-	753406	47
yeeK	BSU06850	753265	753702	spore associated protein	-	753438	57.6667
yeeK	BSU06850	753265	753702	spore associated protein	-	753459	64.6667
yeeK	BSU06850	753265	753702	spore associated protein	-	753462	65.6667
yeeK	BSU06850	753265	753702	spore associated protein	-	753465	66.6667
yeeK	BSU06850	753265	753702	spore associated protein	-	753467	67.3333
yeeK	BSU06850	753265	753702	spore associated protein	-	753512	82.3333
yeeK	BSU06850	753265	753702	spore associated protein	-	753516	83.6667
yeeK	BSU06850	753265	753702	spore associated protein	-	753524	86.3333
yeeK	BSU06850	753265	753702	spore associated protein	-	753553	96
yesF	BSU06880	754920	755780	conserved hypothetical protein	-	755761	280.333
cotJC	BSU06910	756417	756986	component of the inner spore coat	superoxide radicals degradation	756650	77.6667
yesN	BSU06960	760452	761558	YesN two-component response regulator	-	760668	72
yesN	BSU06960	760452	761558	YesN two-component response regulator	-	760673	73.6667
yesN	BSU06960	760452	761558	YesN two-component response regulator	-	760685	77.6667
yesN	BSU06960	760452	761558	YesN two-component response regulator	-	761273	273.667
yesN	BSU06960	760452	761558	YesN two-component response regulator	-	761279	275.667
yesN	BSU06960	760452	761558	YesN two-component response regulator	-	761282	276.667
yesN	BSU06960	760452	761558	YesN two-component response regulator	-	761330	292.667
yesO	BSU06970	761662	762945	pectin degradation byproducts-binding lipoprotein	-	761727	21.6667
yesO	BSU06970	761662	762945	pectin degradation byproducts-binding lipoprotein	-	761757	31.6667
yesO	BSU06970	761662	762945	pectin degradation byproducts-binding lipoprotein	-	761811	49.6667
yesO	BSU06970	761662	762945	pectin degradation byproducts-binding lipoprotein	-	761826	54.6667
yesO	BSU06970	761662	762945	pectin degradation byproducts-binding lipoprotein	-	761844	60.6667
yesR	BSU07000	764781	765815	rhamnogalacturonan hydrolase	rhamnogalacturonan type I degradation II (bacteria)	765221	146.667
yesR	BSU07000	764781	765815	rhamnogalacturonan hydrolase	rhamnogalacturonan type I degradation II (bacteria)	765228	149
yesR	BSU07000	764781	765815	rhamnogalacturonan hydrolase	rhamnogalacturonan type I degradation II (bacteria)	765804	341
yesS	BSU07010	765838	768123	transcriptional regulator (AraC/XylS family)	-	766107	89.6667
yesS	BSU07010	765838	768123	transcriptional regulator (AraC/XylS family)	-	766185	115.667
yesS	BSU07010	765838	768123	transcriptional regulator (AraC/XylS family)	-	766794	318.667
yesS	BSU07010	765838	768123	transcriptional regulator (AraC/XylS family)	-	766834	332
yesS	BSU07010	765838	768123	transcriptional regulator (AraC/XylS family)	-	766835	332.333
yesS	BSU07010	765838	768123	transcriptional regulator (AraC/XylS family)	-	766866	342.667
yesS	BSU07010	765838	768123	transcriptional regulator (AraC/XylS family)	-	766918	360
yesS	BSU07010	765838	768123	transcriptional regulator (AraC/XylS family)	-	766968	376.667
yesS	BSU07010	765838	768123	transcriptional regulator (AraC/XylS family)	-	766974	378.667
yesS	BSU07010	765838	768123	transcriptional regulator (AraC/XylS family)	-	766978	380
yesS	BSU07010	765838	768123	transcriptional regulator (AraC/XylS family)	-	766980	380.667
yesS	BSU07010	765838	768123	transcriptional regulator (AraC/XylS family)	-	767048	403.333
yesX	BSU07060	772142	773980	polysaccharide lyase	rhamnogalacturonan type I degradation II (bacteria)	772672	176.667
yesY	BSU07070	774138	774791	rhamnogalacturonan acetylesterase	-	774332	64.6667
yesY	BSU07070	774138	774791	rhamnogalacturonan acetylesterase	-	774380	80.6667
yesZ	BSU07080	774799	776790	beta-galacturonidase	-	776720	640.333
yesZ	BSU07080	774799	776790	beta-galacturonidase	-	776736	645.667
yetA	BSU07090	776834	779407	putative enzyme	-	777379	181.667
yetA	BSU07090	776834	779407	putative enzyme	-	777389	185
yetA	BSU07090	776834	779407	putative enzyme	-	777421	195.667
yetA	BSU07090	776834	779407	putative enzyme	-	777489	218.333
lplA	BSU07100	779529	781037	lipoprotein	-	780842	437.667
lplA	BSU07100	779529	781037	lipoprotein	-	780955	475.333
lplA	BSU07100	779529	781037	lipoprotein	-	780962	477.667
lplB	BSU07110	781092	782048	putative ABC transporter (permease)	-	781217	41.6667
lplB	BSU07110	781092	782048	putative ABC transporter (permease)	-	781226	44.6667
lplB	BSU07110	781092	782048	putative ABC transporter (permease)	-	781247	51.6667
lplB	BSU07110	781092	782048	putative ABC transporter (permease)	-	781283	63.6667
lplD	BSU07130	782958	784298	&alpha;-galacturonidase	-	783693	245
lplD	BSU07130	782958	784298	&alpha;-galacturonidase	-	783776	272.667
lplD	BSU07130	782958	784298	&alpha;-galacturonidase	-	783806	282.667
lplD	BSU07130	782958	784298	&alpha;-galacturonidase	-	784157	399.667
lplD	BSU07130	782958	784298	&alpha;-galacturonidase	-	784167	403
lplD	BSU07130	782958	784298	&alpha;-galacturonidase	-	784179	407
lplD	BSU07130	782958	784298	&alpha;-galacturonidase	-	784211	417.667
lplD	BSU07130	782958	784298	&alpha;-galacturonidase	-	784285	442.333
lplD	BSU07130	782958	784298	&alpha;-galacturonidase	-	784296	446
yetN	BSU07240	791462	792532	conserved hypothetical protein	-	792371	303
yetO	BSU07250	792682	795867	cytochrome P450 CYP102A2, catalyzes SDS oxidation	-	793116	144.667
yetO	BSU07250	792682	795867	cytochrome P450 CYP102A2, catalyzes SDS oxidation	-	793125	147.667
yetO	BSU07250	792682	795867	cytochrome P450 CYP102A2, catalyzes SDS oxidation	-	794184	500.667
yetO	BSU07250	792682	795867	cytochrome P450 CYP102A2, catalyzes SDS oxidation	-	794190	502.667
yetO	BSU07250	792682	795867	cytochrome P450 CYP102A2, catalyzes SDS oxidation	-	794248	522
yetO	BSU07250	792682	795867	cytochrome P450 CYP102A2, catalyzes SDS oxidation	-	794776	698
yetO	BSU07250	792682	795867	cytochrome P450 CYP102A2, catalyzes SDS oxidation	-	795306	874.667
yetO	BSU07250	792682	795867	cytochrome P450 CYP102A2, catalyzes SDS oxidation	-	795312	876.667
yetO	BSU07250	792682	795867	cytochrome P450 CYP102A2, catalyzes SDS oxidation	-	795333	883.667
yetO	BSU07250	792682	795867	cytochrome P450 CYP102A2, catalyzes SDS oxidation	-	795349	889
yetO	BSU07250	792682	795867	cytochrome P450 CYP102A2, catalyzes SDS oxidation	-	795361	893
yetO	BSU07250	792682	795867	cytochrome P450 CYP102A2, catalyzes SDS oxidation	-	795363	893.667
yetO	BSU07250	792682	795867	cytochrome P450 CYP102A2, catalyzes SDS oxidation	-	795372	896.667
yetO	BSU07250	792682	795867	cytochrome P450 CYP102A2, catalyzes SDS oxidation	-	795378	898.667
yetO	BSU07250	792682	795867	cytochrome P450 CYP102A2, catalyzes SDS oxidation	-	795393	903.667
yetO	BSU07250	792682	795867	cytochrome P450 CYP102A2, catalyzes SDS oxidation	-	795394	904
yetO	BSU07250	792682	795867	cytochrome P450 CYP102A2, catalyzes SDS oxidation	-	795414	910.667
yetO	BSU07250	792682	795867	cytochrome P450 CYP102A2, catalyzes SDS oxidation	-	795426	914.667
yetO	BSU07250	792682	795867	cytochrome P450 CYP102A2, catalyzes SDS oxidation	-	795429	915.667
yetO	BSU07250	792682	795867	cytochrome P450 CYP102A2, catalyzes SDS oxidation	-	795450	922.667
yetO	BSU07250	792682	795867	cytochrome P450 CYP102A2, catalyzes SDS oxidation	-	795474	930.667
yetO	BSU07250	792682	795867	cytochrome P450 CYP102A2, catalyzes SDS oxidation	-	795492	936.667
yetO	BSU07250	792682	795867	cytochrome P450 CYP102A2, catalyzes SDS oxidation	-	795507	941.667
yetO	BSU07250	792682	795867	cytochrome P450 CYP102A2, catalyzes SDS oxidation	-	795531	949.667
yetO	BSU07250	792682	795867	cytochrome P450 CYP102A2, catalyzes SDS oxidation	-	795540	952.667
yetO	BSU07250	792682	795867	cytochrome P450 CYP102A2, catalyzes SDS oxidation	-	795549	955.667
yetO	BSU07250	792682	795867	cytochrome P450 CYP102A2, catalyzes SDS oxidation	-	795555	957.667
yetO	BSU07250	792682	795867	cytochrome P450 CYP102A2, catalyzes SDS oxidation	-	795569	962.333
yetO	BSU07250	792682	795867	cytochrome P450 CYP102A2, catalyzes SDS oxidation	-	795615	977.667
yetO	BSU07250	792682	795867	cytochrome P450 CYP102A2, catalyzes SDS oxidation	-	795621	979.667
yetO	BSU07250	792682	795867	cytochrome P450 CYP102A2, catalyzes SDS oxidation	-	795636	984.667
yetO	BSU07250	792682	795867	cytochrome P450 CYP102A2, catalyzes SDS oxidation	-	795783	1033.67
yetO	BSU07250	792682	795867	cytochrome P450 CYP102A2, catalyzes SDS oxidation	-	795792	1036.67
ltaSA	BSU07260	796314	798233	lipoteichoic acid synthase	-	796890	192
yfnH	BSU07270	798469	799233	putative sugar-phosphate cytidylyltransferase	-	798624	51.6667
yfnG	BSU07280	799303	800208	putative CDP-sugar-dehydratase/epimerase	-	799335	10.6667
yfnG	BSU07280	799303	800208	putative CDP-sugar-dehydratase/epimerase	-	799347	14.6667
yfnG	BSU07280	799303	800208	putative CDP-sugar-dehydratase/epimerase	-	799407	34.6667
yfnG	BSU07280	799303	800208	putative CDP-sugar-dehydratase/epimerase	-	799476	57.6667
yfnG	BSU07280	799303	800208	putative CDP-sugar-dehydratase/epimerase	-	799488	61.6667
yfnD	BSU07310	802351	803286	putative glycosyltransferase (complex carbohydrate synthase)	-	803152	267
yfnB	BSU07330	804657	805364	putative hydrolase	-	804661	1.33333
yfnA	BSU07340	805456	806841	metabolite permease	-	806563	369
yfmR	BSU07370	809557	811446	putative ABC protein involved in RecA-independent precise excision of transposons	-	809658	33.6667
yfmR	BSU07370	809557	811446	putative ABC protein involved in RecA-independent precise excision of transposons	-	809664	35.6667
yfmR	BSU07370	809557	811446	putative ABC protein involved in RecA-independent precise excision of transposons	-	809692	45
yfmR	BSU07370	809557	811446	putative ABC protein involved in RecA-independent precise excision of transposons	-	810737	393.333
yfmR	BSU07370	809557	811446	putative ABC protein involved in RecA-independent precise excision of transposons	-	810750	397.667
yfmO	BSU07400	812628	813818	metal efflux transporter	-	813680	350.667
yfmO	BSU07400	812628	813818	metal efflux transporter	-	813692	354.667
yfmO	BSU07400	812628	813818	metal efflux transporter	-	813707	359.667
yfmO	BSU07400	812628	813818	metal efflux transporter	-	813713	361.667
yfmO	BSU07400	812628	813818	metal efflux transporter	-	813716	362.667
yfmO	BSU07400	812628	813818	metal efflux transporter	-	813743	371.667
yfmO	BSU07400	812628	813818	metal efflux transporter	-	813797	389.667
yfmO	BSU07400	812628	813818	metal efflux transporter	-	813812	394.667
yfmM	BSU07420	814384	815940	putative ABC efflux transporter (ATP-binding protein)	-	814456	24
yfmM	BSU07420	814384	815940	putative ABC efflux transporter (ATP-binding protein)	-	814459	25
yfmM	BSU07420	814384	815940	putative ABC efflux transporter (ATP-binding protein)	-	814477	31
yfmM	BSU07420	814384	815940	putative ABC efflux transporter (ATP-binding protein)	-	814483	33
yfmM	BSU07420	814384	815940	putative ABC efflux transporter (ATP-binding protein)	-	814495	37
yfmM	BSU07420	814384	815940	putative ABC efflux transporter (ATP-binding protein)	-	814504	40
yfmM	BSU07420	814384	815940	putative ABC efflux transporter (ATP-binding protein)	-	814513	43
yfmM	BSU07420	814384	815940	putative ABC efflux transporter (ATP-binding protein)	-	814516	44
yfmM	BSU07420	814384	815940	putative ABC efflux transporter (ATP-binding protein)	-	814523	46.3333
yfmM	BSU07420	814384	815940	putative ABC efflux transporter (ATP-binding protein)	-	814570	62
yfmM	BSU07420	814384	815940	putative ABC efflux transporter (ATP-binding protein)	-	814573	63
yfmM	BSU07420	814384	815940	putative ABC efflux transporter (ATP-binding protein)	-	814579	65
yfmM	BSU07420	814384	815940	putative ABC efflux transporter (ATP-binding protein)	-	814612	76
yfmM	BSU07420	814384	815940	putative ABC efflux transporter (ATP-binding protein)	-	814657	91
yfmM	BSU07420	814384	815940	putative ABC efflux transporter (ATP-binding protein)	-	814666	94
yfmM	BSU07420	814384	815940	putative ABC efflux transporter (ATP-binding protein)	-	814678	98
yfmM	BSU07420	814384	815940	putative ABC efflux transporter (ATP-binding protein)	-	814699	105
yfmL	BSU07430	816113	817243	putative ATP-dependent RNA helicase	-	816232	39.6667
yfmL	BSU07430	816113	817243	putative ATP-dependent RNA helicase	-	816247	44.6667
yfmL	BSU07430	816113	817243	putative ATP-dependent RNA helicase	-	816250	45.6667
yfmL	BSU07430	816113	817243	putative ATP-dependent RNA helicase	-	816271	52.6667
yfmL	BSU07430	816113	817243	putative ATP-dependent RNA helicase	-	816529	138.667
yfmL	BSU07430	816113	817243	putative ATP-dependent RNA helicase	-	816562	149.667
yfmL	BSU07430	816113	817243	putative ATP-dependent RNA helicase	-	816565	150.667
yfmL	BSU07430	816113	817243	putative ATP-dependent RNA helicase	-	816575	154
yfmL	BSU07430	816113	817243	putative ATP-dependent RNA helicase	-	816586	157.667
yfmL	BSU07430	816113	817243	putative ATP-dependent RNA helicase	-	816587	158
yfmL	BSU07430	816113	817243	putative ATP-dependent RNA helicase	-	816607	164.667
yfmL	BSU07430	816113	817243	putative ATP-dependent RNA helicase	-	816613	166.667
yfmL	BSU07430	816113	817243	putative ATP-dependent RNA helicase	-	816616	167.667
yfmL	BSU07430	816113	817243	putative ATP-dependent RNA helicase	-	816622	169.667
yfmL	BSU07430	816113	817243	putative ATP-dependent RNA helicase	-	816631	172.667
yfmL	BSU07430	816113	817243	putative ATP-dependent RNA helicase	-	816661	182.667
yfmL	BSU07430	816113	817243	putative ATP-dependent RNA helicase	-	816673	186.667
yfmL	BSU07430	816113	817243	putative ATP-dependent RNA helicase	-	816691	192.667
yfmL	BSU07430	816113	817243	putative ATP-dependent RNA helicase	-	816766	217.667
yfmJ	BSU07450	817810	818829	putative oxidoreductase	-	818695	295
yfmF	BSU07490	822903	823703	iron-dicitrate ABC transporter (ATP-binding protein)	-	823251	116
yfmF	BSU07490	822903	823703	iron-dicitrate ABC transporter (ATP-binding protein)	-	823293	130
yfmF	BSU07490	822903	823703	iron-dicitrate ABC transporter (ATP-binding protein)	-	823296	131
yfmA	BSU07540	827252	827419	Doubtful CDS	-	827282	10
nosA	BSU07630	836653	837744	nitric-oxide synthase monomer	nitric oxide biosynthesis III (bacteria)	836750	32.3333
nosA	BSU07630	836653	837744	nitric-oxide synthase monomer	nitric oxide biosynthesis III (bacteria)	836781	42.6667
yflK	BSU07650	838077	838742	putative sulfur carrier	-	838592	171.667
yflK	BSU07650	838077	838742	putative sulfur carrier	-	838598	173.667
yflK	BSU07650	838077	838742	putative sulfur carrier	-	838613	178.667
yflK	BSU07650	838077	838742	putative sulfur carrier	-	838632	185
yflK	BSU07650	838077	838742	putative sulfur carrier	-	838655	192.667
yflK	BSU07650	838077	838742	putative sulfur carrier	-	838660	194.333
yflH	BSU07680	839339	839653	conserved hypothetical protein	-	839548	69.6667
ltaS	BSU07710	842047	843996	lipoteichoic acid synthase	-	842362	105
yflA	BSU07750	844770	846185	putative aminoacid transporter	-	844853	27.6667
yfkN	BSU07840	855114	859502	exported 2',3'-cyclic-nucleotide 2'-phosphodiesterase, 2' (or 3') nucleotidase and 5' nucleotidase	inosine 5'-phosphate degradation; purine nucleotides degradation II (aerobic); adenosine nucleotides degradation II; guanosine nucleotides degradation III; ureide biosynthesis; NAD salvage pathway III	858438	1108
yfkN	BSU07840	855114	859502	exported 2',3'-cyclic-nucleotide 2'-phosphodiesterase, 2' (or 3') nucleotidase and 5' nucleotidase	inosine 5'-phosphate degradation; purine nucleotides degradation II (aerobic); adenosine nucleotides degradation II; guanosine nucleotides degradation III; ureide biosynthesis; NAD salvage pathway III	858588	1158
yfkL	BSU07860	860303	861493	efflux transporter	-	861071	256
yfkL	BSU07860	860303	861493	efflux transporter	-	861089	262
yfkL	BSU07860	860303	861493	efflux transporter	-	861101	266
yfkJ	BSU07880	862004	862474	protein-tyrosine-phosphatase	-	862288	94.6667
yfkI	BSU07890	862492	862812	conserved hypothetical protein	-	862590	32.6667
yfkI	BSU07890	862492	862812	conserved hypothetical protein	-	862697	68.3333
yfkI	BSU07890	862492	862812	conserved hypothetical protein	-	862802	103.333
yfkI	BSU07890	862492	862812	conserved hypothetical protein	-	862803	103.667
yfkF	BSU07910	863862	865037	putative efflux transporter	-	864087	75
yfkC	BSU07940	867164	868006	putative mechanosensitive ion channel	-	867674	170
yfjQ	BSU08000	871347	872306	putative divalent cation transport protein	-	871395	16
yfjQ	BSU08000	871347	872306	putative divalent cation transport protein	-	871398	17
dusC	BSU08030	876426	877403	tRNA-dihydrouridine synthase 2	-	877035	203
dusC	BSU08030	876426	877403	tRNA-dihydrouridine synthase 2	-	877038	204
dusC	BSU08030	876426	877403	tRNA-dihydrouridine synthase 2	-	877040	204.667
acoA	BSU08060	879002	880003	acetoin dehydrogenase E1 component (TPP-dependent alpha subunit)	acetoin degradation; pyruvate fermentation to (R)-acetoin I; superpathway of (R,R)-butanediol biosynthesis	879610	202.667
acoB	BSU08070	880007	881035	acetoin dehydrogenase E1 component (TPP-dependent beta subunit)	acetoin degradation; pyruvate fermentation to (R)-acetoin I; superpathway of (R,R)-butanediol biosynthesis	880240	77.6667
acoL	BSU08090	882266	883642	acetoin dehydrogenase E3 component (dihydrolipoamide dehydrogenase)	glycine cleavage; pyruvate decarboxylation to acetyl CoA; 2-oxoglutarate decarboxylation to succinyl-CoA; 2-oxoisovalerate decarboxylation to isobutanoyl-CoA	882688	140.667
acoL	BSU08090	882266	883642	acetoin dehydrogenase E3 component (dihydrolipoamide dehydrogenase)	glycine cleavage; pyruvate decarboxylation to acetyl CoA; 2-oxoglutarate decarboxylation to succinyl-CoA; 2-oxoisovalerate decarboxylation to isobutanoyl-CoA	882712	148.667
acoL	BSU08090	882266	883642	acetoin dehydrogenase E3 component (dihydrolipoamide dehydrogenase)	glycine cleavage; pyruvate decarboxylation to acetyl CoA; 2-oxoglutarate decarboxylation to succinyl-CoA; 2-oxoisovalerate decarboxylation to isobutanoyl-CoA	882718	150.667
acoL	BSU08090	882266	883642	acetoin dehydrogenase E3 component (dihydrolipoamide dehydrogenase)	glycine cleavage; pyruvate decarboxylation to acetyl CoA; 2-oxoglutarate decarboxylation to succinyl-CoA; 2-oxoisovalerate decarboxylation to isobutanoyl-CoA	882848	194
acoR	BSU08100	883758	885575	transcriptional regulator	-	884102	114.667
acoR	BSU08100	883758	885575	transcriptional regulator	-	884105	115.667
acoR	BSU08100	883758	885575	transcriptional regulator	-	884126	122.667
acoR	BSU08100	883758	885575	transcriptional regulator	-	884709	317
acoR	BSU08100	883758	885575	transcriptional regulator	-	884726	322.667
acoR	BSU08100	883758	885575	transcriptional regulator	-	885185	475.667
yfjF	BSU08120	885844	886173	putative membrane protein	-	885880	12
yfjB	BSU08160	888143	889366	hypothetical protein	-	888986	281
yfjB	BSU08160	888143	889366	hypothetical protein	-	889208	355
yfjB	BSU08160	888143	889366	hypothetical protein	-	889283	380
yfjB	BSU08160	888143	889366	hypothetical protein	-	889348	401.667
malP	BSU08200	892215	893798	phosphotransferase system (PTS) maltose-specific enzyme IICB component	-	893738	507.667
malP	BSU08200	892215	893798	phosphotransferase system (PTS) maltose-specific enzyme IICB component	-	893756	513.667
catE	BSU08240	898010	898867	catechol-2,3-dioxygenase subunit	-	898312	100.667
catE	BSU08240	898010	898867	catechol-2,3-dioxygenase subunit	-	898741	243.667
yfiG	BSU08260	900080	901528	inositol transporter	-	901411	443.667
yfiI	BSU08280	902506	903687	putative oxidoreductase	-	903186	226.667
yfiI	BSU08280	902506	903687	putative oxidoreductase	-	903377	290.333
yfiI	BSU08280	902506	903687	putative oxidoreductase	-	903393	295.667
yfiI	BSU08280	902506	903687	putative oxidoreductase	-	903415	303
yfiJ	BSU08290	903811	905013	two-component sensor histidine kinase [YfiK]	-	903816	1.66667
yfiJ	BSU08290	903811	905013	two-component sensor histidine kinase [YfiK]	-	903831	6.66667
yfiJ	BSU08290	903811	905013	two-component sensor histidine kinase [YfiK]	-	903834	7.66667
yfiJ	BSU08290	903811	905013	two-component sensor histidine kinase [YfiK]	-	903837	8.66667
yfiJ	BSU08290	903811	905013	two-component sensor histidine kinase [YfiK]	-	903846	11.6667
yfiJ	BSU08290	903811	905013	two-component sensor histidine kinase [YfiK]	-	903852	13.6667
yfiJ	BSU08290	903811	905013	two-component sensor histidine kinase [YfiK]	-	904188	125.667
yfiM	BSU08320	906764	907954	putative ABC transporter (permease)	-	907296	177.333
yfiM	BSU08320	906764	907954	putative ABC transporter (permease)	-	907306	180.667
yfiM	BSU08320	906764	907954	putative ABC transporter (permease)	-	907330	188.667
yfiM	BSU08320	906764	907954	putative ABC transporter (permease)	-	907339	191.667
estB	BSU08350	910019	910651	secreted esterase / lipase	triacylglycerol degradation	910585	188.667
yfiQ	BSU08360	910840	911928	putative membrane component involved in biofilm formation	-	911382	180.667
yfiQ	BSU08360	910840	911928	putative membrane component involved in biofilm formation	-	911818	326
yfiQ	BSU08360	910840	911928	putative membrane component involved in biofilm formation	-	911826	328.667
yfiQ	BSU08360	910840	911928	putative membrane component involved in biofilm formation	-	911832	330.667
yfiQ	BSU08360	910840	911928	putative membrane component involved in biofilm formation	-	911853	337.667
yfiS	BSU08380	912547	913800	putative efflux transporter	-	912739	64
yfiS	BSU08380	912547	913800	putative efflux transporter	-	912748	67
yfiS	BSU08380	912547	913800	putative efflux transporter	-	912778	77
yfiS	BSU08380	912547	913800	putative efflux transporter	-	912802	85
yfiS	BSU08380	912547	913800	putative efflux transporter	-	912820	91
yfiS	BSU08380	912547	913800	putative efflux transporter	-	912823	92
yfiS	BSU08380	912547	913800	putative efflux transporter	-	912826	93
yfiS	BSU08380	912547	913800	putative efflux transporter	-	912835	96
yfiS	BSU08380	912547	913800	putative efflux transporter	-	912853	102
yfiS	BSU08380	912547	913800	putative efflux transporter	-	912856	103
yfiS	BSU08380	912547	913800	putative efflux transporter	-	912862	105
yfiS	BSU08380	912547	913800	putative efflux transporter	-	912867	106.667
yfiS	BSU08380	912547	913800	putative efflux transporter	-	912868	107
yfiS	BSU08380	912547	913800	putative efflux transporter	-	912886	113
yfiS	BSU08380	912547	913800	putative efflux transporter	-	912892	115
yfiS	BSU08380	912547	913800	putative efflux transporter	-	912895	116
yfiS	BSU08380	912547	913800	putative efflux transporter	-	912902	118.333
yfiS	BSU08380	912547	913800	putative efflux transporter	-	912904	119
yfiS	BSU08380	912547	913800	putative efflux transporter	-	912930	127.667
yfiS	BSU08380	912547	913800	putative efflux transporter	-	912952	135
yfiS	BSU08380	912547	913800	putative efflux transporter	-	912985	146
yfiS	BSU08380	912547	913800	putative efflux transporter	-	913015	156
yfiS	BSU08380	912547	913800	putative efflux transporter	-	913036	163
yfiS	BSU08380	912547	913800	putative efflux transporter	-	913042	165
yfiS	BSU08380	912547	913800	putative efflux transporter	-	913051	168
yfiS	BSU08380	912547	913800	putative efflux transporter	-	913060	171
yfiS	BSU08380	912547	913800	putative efflux transporter	-	913063	172
yfiS	BSU08380	912547	913800	putative efflux transporter	-	913075	176
yfiS	BSU08380	912547	913800	putative efflux transporter	-	913078	177
yfiS	BSU08380	912547	913800	putative efflux transporter	-	913081	178
yfiS	BSU08380	912547	913800	putative efflux transporter	-	913117	190
yfiS	BSU08380	912547	913800	putative efflux transporter	-	913126	193
yfiT	BSU08390	913924	914460	metal-dependent hydrolase	-	914116	64
yfiT	BSU08390	913924	914460	metal-dependent hydrolase	-	914262	112.667
yfiT	BSU08390	913924	914460	metal-dependent hydrolase	-	914263	113
yfiU	BSU08400	914457	916013	putative efflux transporter	-	915021	188
mprF	BSU08425	916778	919348	factor involved in lysinylation of phospholipids	-	919123	781.667
mprF	BSU08425	916778	919348	factor involved in lysinylation of phospholipids	-	919204	808.667
mprF	BSU08425	916778	919348	factor involved in lysinylation of phospholipids	-	919237	819.667
yfiZ	BSU08450	920474	921475	iron(III) siderophore transport permease	-	920704	76.6667
yfiZ	BSU08450	920474	921475	iron(III) siderophore transport permease	-	920869	131.667
yfhA	BSU08460	921472	922503	iron(III) siderophore transport permease	-	922227	251.667
yfhB	BSU08470	922618	923499	putative isomerase	-	922740	40.6667
yfhB	BSU08470	922618	923499	putative isomerase	-	923179	187
yfhB	BSU08470	922618	923499	putative isomerase	-	923182	188
yfhB	BSU08470	922618	923499	putative isomerase	-	923229	203.667
yfhB	BSU08470	922618	923499	putative isomerase	-	923253	211.667
yfhC	BSU08480	923587	924171	putative oxidoreductase (nitroreductase family)	-	923776	63
yfhE	BSU08500	924468	924578	hypothetical protein	-	924474	2
yfhH	BSU08530	926429	926743	conserved hypothetical protein	-	926458	9.66667
yfhK	BSU08570	928803	929321	conserved hypothetical protein	-	928932	43
yfhK	BSU08570	928803	929321	conserved hypothetical protein	-	928947	48
yfhO	BSU08610	931879	934464	conserved hypothetical protein	-	933950	690.333
yfhO	BSU08610	931879	934464	conserved hypothetical protein	-	933958	693
yfhO	BSU08610	931879	934464	conserved hypothetical protein	-	933960	693.667
yfhO	BSU08610	931879	934464	conserved hypothetical protein	-	934227	782.667
mutY	BSU08630	935656	936765	A/G-specific adenine glycosylase or DNA-(apurinic or apyrimidinic site) lyase	-	936471	271.667
mutY	BSU08630	935656	936765	A/G-specific adenine glycosylase or DNA-(apurinic or apyrimidinic site) lyase	-	936655	333
ygaD	BSU08690	939322	941091	putative ABC transporter (ATP-binding protein)	-	939507	61.6667
ygaD	BSU08690	939322	941091	putative ABC transporter (ATP-binding protein)	-	939519	65.6667
gsaB	BSU08710	942449	943738	glutamate-1-semialdehyde aminotransferase, class III aminotransferase	tetrapyrrole biosynthesis I (from glutamate)	943055	202
gsaB	BSU08710	942449	943738	glutamate-1-semialdehyde aminotransferase, class III aminotransferase	tetrapyrrole biosynthesis I (from glutamate)	943069	206.667
gsaB	BSU08710	942449	943738	glutamate-1-semialdehyde aminotransferase, class III aminotransferase	tetrapyrrole biosynthesis I (from glutamate)	943133	228
gsaB	BSU08710	942449	943738	glutamate-1-semialdehyde aminotransferase, class III aminotransferase	tetrapyrrole biosynthesis I (from glutamate)	943157	236
gsaB	BSU08710	942449	943738	glutamate-1-semialdehyde aminotransferase, class III aminotransferase	tetrapyrrole biosynthesis I (from glutamate)	943166	239
perR	BSU08730	944487	944924	transcriptional regulator (Fur family)	-	944687	66.6667
perR	BSU08730	944487	944924	transcriptional regulator (Fur family)	-	944753	88.6667
ygzB	BSU08740	944959	945312	putative membrane protein	-	945062	34.3333
ygzB	BSU08740	944959	945312	putative membrane protein	-	945063	34.6667
ygzB	BSU08740	944959	945312	putative membrane protein	-	945085	42
trnD-Tyr	BSU_TRNA_37	952307	952391	tRNA-Tyr	tRNA charging	952389	27.3333
thiC	thiC	955895	957667	phosphomethylpyrimidine synthase monomer	superpathway of thiamine diphosphate biosynthesis II; 4-amino-2-methyl-5-diphosphomethylpyrimidine biosynthesis	957372	492.333
ygaK	BSU08800	957705	959060	putative FAD-dependent oxido-reductase	-	957878	57.6667
ygaK	BSU08800	957705	959060	putative FAD-dependent oxido-reductase	-	957879	58
ygaK	BSU08800	957705	959060	putative FAD-dependent oxido-reductase	-	957880	58.3333
ssuB	BSU08830	961394	962161	aliphatic sulfonate ABC transporter (ATP-binding protein)	-	961438	14.6667
ssuB	BSU08830	961394	962161	aliphatic sulfonate ABC transporter (ATP-binding protein)	-	961462	22.6667
ssuB	BSU08830	961394	962161	aliphatic sulfonate ABC transporter (ATP-binding protein)	-	961522	42.6667
ssuC	BSU08850	963174	964004	aliphatic sulfonate ABC transporter (permease)	-	963332	52.6667
ssuD	BSU08860	964027	965157	FMNH2-dependent aliphatic sulfonate monooxygenase	two-component alkanesulfonate monooxygenase	964128	33.6667
ssuD	BSU08860	964027	965157	FMNH2-dependent aliphatic sulfonate monooxygenase	two-component alkanesulfonate monooxygenase	964206	59.6667
rpsNB	BSU08880	965909	966178	alternative ribosomal protein S14	-	966147	79.3333
queG	BSU08910	967935	969095	epoxyqueuosine reductase	queuosine biosynthesis	969087	384
yhbB	BSU08920	969162	970097	conserved hypothetical protein	-	969186	8
yhbD	BSU08940	970667	971383	putative nucleic acid binding protein	-	971193	175.333
yhbE	BSU08950	971374	972087	bactofilin	-	971418	14.6667
yhbE	BSU08950	971374	972087	bactofilin	-	971439	21.6667
yhcA	BSU09010	977775	979373	putative exporter	-	978812	345.667
tcyP	BSU09130	986986	988377	sodium-cystine symporter	-	987108	40.6667
tcyP	BSU09130	986986	988377	sodium-cystine symporter	-	987522	178.667
tcyP	BSU09130	986986	988377	sodium-cystine symporter	-	987546	186.667
yhcM	BSU09140	988417	988872	hypothetical protein	-	988674	85.6667
yhcM	BSU09140	988417	988872	hypothetical protein	-	988675	86
yhcO	BSU09165	989712	990680	hypothetical protein	-	990371	219.667
yhcR	BSU09190	991348	995001	non specific extracellular endonuclease cleaving RNA and DNA	-	992370	340.667
yhcR	BSU09190	991348	995001	non specific extracellular endonuclease cleaving RNA and DNA	-	992728	460
yhcR	BSU09190	991348	995001	non specific extracellular endonuclease cleaving RNA and DNA	-	992730	460.667
yhcR	BSU09190	991348	995001	non specific extracellular endonuclease cleaving RNA and DNA	-	992757	469.667
yhcR	BSU09190	991348	995001	non specific extracellular endonuclease cleaving RNA and DNA	-	992956	536
yhcR	BSU09190	991348	995001	non specific extracellular endonuclease cleaving RNA and DNA	-	993684	778.667
yhcT	BSU09210	995624	996532	putative RNA pseudouridine synthase	-	995642	6
yhcW	BSU09240	997724	998386	putative phosphoglycolate phosphatase	-	997846	40.6667
yhcW	BSU09240	997724	998386	putative phosphoglycolate phosphatase	-	997879	51.6667
yhcW	BSU09240	997724	998386	putative phosphoglycolate phosphatase	-	997885	53.6667
yhcW	BSU09240	997724	998386	putative phosphoglycolate phosphatase	-	998185	153.667
pgcA	BSU09310	1006774	1008519	alpha-phosphoglucomutase	glycogen biosynthesis I (from ADP-D-Glucose); glycogen degradation I; glucose and glucose-1-phosphate degradation	1006826	17.3333
pgcA	BSU09310	1006774	1008519	alpha-phosphoglucomutase	glycogen biosynthesis I (from ADP-D-Glucose); glycogen degradation I; glucose and glucose-1-phosphate degradation	1006857	27.6667
yhcZ	BSU09330	1009804	1010448	two-component response regulator [YhcY]	-	1010025	73.6667
yhcZ	BSU09330	1009804	1010448	two-component response regulator [YhcY]	-	1010043	79.6667
yhcZ	BSU09330	1009804	1010448	two-component response regulator [YhcY]	-	1010156	117.333
lytF	BSU09370	1011792	1013258	gamma-D-glutamate-meso-diaminopimelate muropeptidase (major autolysin)	-	1012777	328.333
ygxB	BSU09390	1013958	1015616	putative integral inner membrane protein	-	1015529	523.667
spoVR	BSU09400	1015647	1017053	involved in spore cortex synthesis (stage V sporulation)	-	1016448	267
spoVR	BSU09400	1015647	1017053	involved in spore cortex synthesis (stage V sporulation)	-	1016582	311.667
spoVR	BSU09400	1015647	1017053	involved in spore cortex synthesis (stage V sporulation)	-	1016583	312
spoVR	BSU09400	1015647	1017053	involved in spore cortex synthesis (stage V sporulation)	-	1016903	418.667
citR	BSU09430	1020073	1020948	transcriptional regulator CitR (LysR family)	-	1020574	167
citR	BSU09430	1020073	1020948	transcriptional regulator CitR (LysR family)	-	1020616	181
citR	BSU09430	1020073	1020948	transcriptional regulator CitR (LysR family)	-	1020637	188
citA	BSU09440	1021057	1022157	citrate synthase I	mixed acid fermentation; TCA cycle I (prokaryotic); respiration (anaerobic)	1021663	202
yhdH	BSU09470	1024865	1026220	putative sodium-dependent transporter	-	1024903	12.6667
yhdI	BSU09480	1026255	1027664	putative PLP-dependent transcriptional regulator	-	1026542	95.6667
yhdI	BSU09480	1026255	1027664	putative PLP-dependent transcriptional regulator	-	1027062	269
yhdI	BSU09480	1026255	1027664	putative PLP-dependent transcriptional regulator	-	1027074	273
yhdI	BSU09480	1026255	1027664	putative PLP-dependent transcriptional regulator	-	1027111	285.333
yhdI	BSU09480	1026255	1027664	putative PLP-dependent transcriptional regulator	-	1027158	301
yhdI	BSU09480	1026255	1027664	putative PLP-dependent transcriptional regulator	-	1027161	302
yhdI	BSU09480	1026255	1027664	putative PLP-dependent transcriptional regulator	-	1027206	317
yhdI	BSU09480	1026255	1027664	putative PLP-dependent transcriptional regulator	-	1027249	331.333
yhdI	BSU09480	1026255	1027664	putative PLP-dependent transcriptional regulator	-	1027356	367
yhdI	BSU09480	1026255	1027664	putative PLP-dependent transcriptional regulator	-	1027361	368.667
yhdL	BSU09510	1028511	1029587	negative regulator of the activity of sigma-M	-	1029285	258
yhdL	BSU09510	1028511	1029587	negative regulator of the activity of sigma-M	-	1029489	326
yhdL	BSU09510	1028511	1029587	negative regulator of the activity of sigma-M	-	1029498	329
pheC	BSU09570	1034046	1035227	phenylalanine aminotransferase	L-phenylalanine biosynthesis I	1034084	12.6667
yhdY	BSU09640	1038909	1040024	putative integral membrane protein; putative small conductance mechano-sensitive channel	-	1039412	167.667
yhdY	BSU09640	1038909	1040024	putative integral membrane protein; putative small conductance mechano-sensitive channel	-	1039424	171.667
yhdY	BSU09640	1038909	1040024	putative integral membrane protein; putative small conductance mechano-sensitive channel	-	1039481	190.667
srtN	BSU09650	1040094	1040837	NAD-dependent deacetylase; sirtuin	-	1040100	2
srtN	BSU09650	1040094	1040837	NAD-dependent deacetylase; sirtuin	-	1040213	39.6667
srtN	BSU09650	1040094	1040837	NAD-dependent deacetylase; sirtuin	-	1040336	80.6667
srtN	BSU09650	1040094	1040837	NAD-dependent deacetylase; sirtuin	-	1040339	81.6667
srtN	BSU09650	1040094	1040837	NAD-dependent deacetylase; sirtuin	-	1040435	113.667
yheN	BSU09660	1040861	1041709	putative polysaccharide deacetylase	-	1040948	29
yheN	BSU09660	1040861	1041709	putative polysaccharide deacetylase	-	1040954	31
yheN	BSU09660	1040861	1041709	putative polysaccharide deacetylase	-	1040960	33
yheN	BSU09660	1040861	1041709	putative polysaccharide deacetylase	-	1040981	40
yheN	BSU09660	1040861	1041709	putative polysaccharide deacetylase	-	1040987	42
yheN	BSU09660	1040861	1041709	putative polysaccharide deacetylase	-	1040991	43.3333
yheN	BSU09660	1040861	1041709	putative polysaccharide deacetylase	-	1040995	44.6667
yheN	BSU09660	1040861	1041709	putative polysaccharide deacetylase	-	1041017	52
yheN	BSU09660	1040861	1041709	putative polysaccharide deacetylase	-	1041028	55.6667
yheN	BSU09660	1040861	1041709	putative polysaccharide deacetylase	-	1041032	57
yheN	BSU09660	1040861	1041709	putative polysaccharide deacetylase	-	1041038	59
yheN	BSU09660	1040861	1041709	putative polysaccharide deacetylase	-	1041049	62.6667
yheN	BSU09660	1040861	1041709	putative polysaccharide deacetylase	-	1041056	65
yheN	BSU09660	1040861	1041709	putative polysaccharide deacetylase	-	1041080	73
yheN	BSU09660	1040861	1041709	putative polysaccharide deacetylase	-	1041161	100
yheN	BSU09660	1040861	1041709	putative polysaccharide deacetylase	-	1041329	156
yheN	BSU09660	1040861	1041709	putative polysaccharide deacetylase	-	1041332	157
yheN	BSU09660	1040861	1041709	putative polysaccharide deacetylase	-	1041395	178
yheN	BSU09660	1040861	1041709	putative polysaccharide deacetylase	-	1041398	179
yheN	BSU09660	1040861	1041709	putative polysaccharide deacetylase	-	1041411	183.333
yheN	BSU09660	1040861	1041709	putative polysaccharide deacetylase	-	1041418	185.667
yheN	BSU09660	1040861	1041709	putative polysaccharide deacetylase	-	1041425	188
yheN	BSU09660	1040861	1041709	putative polysaccharide deacetylase	-	1041434	191
nhaC	BSU09680	1042885	1044246	Na+/H+ antiporter	-	1042921	12
nhaC	BSU09680	1042885	1044246	Na+/H+ antiporter	-	1042948	21
nhaX	BSU09690	1044373	1044873	stress response protein, UspA family	-	1044809	145.333
yheG	BSU09730	1049142	1049762	putative NADH-flavin oxidoreductase	-	1049497	118.333
yheG	BSU09730	1049142	1049762	putative NADH-flavin oxidoreductase	-	1049598	152
yheB	BSU09790	1053520	1054653	conserved hypothetical protein	-	1053567	15.6667
yheB	BSU09790	1053520	1054653	conserved hypothetical protein	-	1054360	280
khtT	BSU09860	1060427	1060924	K+/H+ antiporter for K+ efflux	-	1060622	65
khtT	BSU09860	1060427	1060924	K+/H+ antiporter for K+ efflux	-	1060724	99
khtT	BSU09860	1060427	1060924	K+/H+ antiporter for K+ efflux	-	1060727	100
yhaP	BSU09900	1063480	1064739	Na+ exporter (ABC permease)	-	1064193	237.667
yhaO	BSU09910	1064846	1066072	putative exonuclease	-	1065106	86.6667
sbcE	BSU09920	1066077	1068968	putative ATPase involved in DNA metabolism	-	1066316	79.6667
sbcE	BSU09920	1066077	1068968	putative ATPase involved in DNA metabolism	-	1067081	334.667
sbcE	BSU09920	1066077	1068968	putative ATPase involved in DNA metabolism	-	1067301	408
sbcE	BSU09920	1066077	1068968	putative ATPase involved in DNA metabolism	-	1067343	422
sbcE	BSU09920	1066077	1068968	putative ATPase involved in DNA metabolism	-	1067345	422.667
sbcE	BSU09920	1066077	1068968	putative ATPase involved in DNA metabolism	-	1067369	430.667
yhaM	BSU09930	1069042	1069986	3'-5' exonuclease	-	1069144	34
yhaM	BSU09930	1069042	1069986	3'-5' exonuclease	-	1069335	97.6667
yhaI	BSU09980	1072768	1073109	conserved hypothetical protein	-	1072872	34.6667
yhaI	BSU09980	1072768	1073109	conserved hypothetical protein	-	1072920	50.6667
yhaI	BSU09980	1072768	1073109	conserved hypothetical protein	-	1073031	87.6667
scoC	BSU09990	1073106	1073717	transcriptional regulator of extracellular protease production and sporulation (MarR family)	-	1073313	69
serC	BSU10020	1075289	1076368	phosphoserine aminotransferase	L-serine biosynthesis; superpathway of L-serine and glycine biosynthesis I; superpathway of sulfate assimilation and cysteine biosynthesis	1076006	239
serC	BSU10020	1075289	1076368	phosphoserine aminotransferase	L-serine biosynthesis; superpathway of L-serine and glycine biosynthesis I; superpathway of sulfate assimilation and cysteine biosynthesis	1076035	248.667
ecsB	BSU10050	1078176	1079402	ABC transporter (membrane protein)	-	1078259	27.6667
ecsB	BSU10050	1078176	1079402	ABC transporter (membrane protein)	-	1078385	69.6667
ecsB	BSU10050	1078176	1079402	ABC transporter (membrane protein)	-	1078517	113.667
ecsB	BSU10050	1078176	1079402	ABC transporter (membrane protein)	-	1078562	128.667
ecsB	BSU10050	1078176	1079402	ABC transporter (membrane protein)	-	1078568	130.667
ecsC	BSU10060	1079422	1080132	putative hydrolase	-	1079700	92.6667
ecsC	BSU10060	1079422	1080132	putative hydrolase	-	1079706	94.6667
ecsC	BSU10060	1079422	1080132	putative hydrolase	-	1079847	141.667
ecsC	BSU10060	1079422	1080132	putative hydrolase	-	1079850	142.667
ecsC	BSU10060	1079422	1080132	putative hydrolase	-	1079901	159.667
sndC	BSU10070	1080150	1081340	putative amidohydrolase	-	1080255	35
sndC	BSU10070	1080150	1081340	putative amidohydrolase	-	1080276	42
sndC	BSU10070	1080150	1081340	putative amidohydrolase	-	1080297	49
pbpF	BSU10110	1083851	1085995	penicillin-binding protein 2C required for spore germination	-	1084591	246.667
pbpF	BSU10110	1083851	1085995	penicillin-binding protein 2C required for spore germination	-	1084606	251.667
hemE	BSU10120	1086117	1087178	uroporphyrinogen III decarboxylase monomer	superpathway of heme b biosynthesis from uroporphyrinogen-III; heme b biosynthesis IV (Gram-positive bacteria); heme b biosynthesis II (anaerobic)	1086708	197
hemY	BSU10140	1088197	1089609	coproporphyrinogen III oxidase (coproporphyrin-forming)	heme b biosynthesis IV (Gram-positive bacteria)	1088475	92.6667
hemY	BSU10140	1088197	1089609	coproporphyrinogen III oxidase (coproporphyrin-forming)	heme b biosynthesis IV (Gram-positive bacteria)	1088580	127.667
hemY	BSU10140	1088197	1089609	coproporphyrinogen III oxidase (coproporphyrin-forming)	heme b biosynthesis IV (Gram-positive bacteria)	1088586	129.667
hemY	BSU10140	1088197	1089609	coproporphyrinogen III oxidase (coproporphyrin-forming)	heme b biosynthesis IV (Gram-positive bacteria)	1088766	189.667
hemY	BSU10140	1088197	1089609	coproporphyrinogen III oxidase (coproporphyrin-forming)	heme b biosynthesis IV (Gram-positive bacteria)	1088778	193.667
yhgD	BSU10150	1089755	1090330	putative transcriptional regulator	-	1090144	129.667
yhgE	BSU10160	1090401	1092728	putative methyl-accepting protein	-	1091468	355.667
yhgE	BSU10160	1090401	1092728	putative methyl-accepting protein	-	1091475	358
yhgE	BSU10160	1090401	1092728	putative methyl-accepting protein	-	1091527	375.333
yhgE	BSU10160	1090401	1092728	putative methyl-accepting protein	-	1091546	381.667
yhgE	BSU10160	1090401	1092728	putative methyl-accepting protein	-	1091550	383
yhgE	BSU10160	1090401	1092728	putative methyl-accepting protein	-	1091574	391
yhgE	BSU10160	1090401	1092728	putative methyl-accepting protein	-	1091579	392.667
yhgE	BSU10160	1090401	1092728	putative methyl-accepting protein	-	1091585	394.667
yhgE	BSU10160	1090401	1092728	putative methyl-accepting protein	-	1091586	395
yhgE	BSU10160	1090401	1092728	putative methyl-accepting protein	-	1091587	395.333
yhgE	BSU10160	1090401	1092728	putative methyl-accepting protein	-	1091591	396.667
yhgE	BSU10160	1090401	1092728	putative methyl-accepting protein	-	1091595	398
yhgE	BSU10160	1090401	1092728	putative methyl-accepting protein	-	1092341	646.667
yhfC	BSU10180	1093874	1094650	putative integral membrane protein, putative chaperone	-	1094111	79
yhfC	BSU10180	1093874	1094650	putative integral membrane protein, putative chaperone	-	1094134	86.6667
yhfC	BSU10180	1093874	1094650	putative integral membrane protein, putative chaperone	-	1094159	95
yhfC	BSU10180	1093874	1094650	putative integral membrane protein, putative chaperone	-	1094200	108.667
yhfE	BSU10200	1095063	1096103	putative endoglucanase	-	1095071	2.66667
yhfE	BSU10200	1095063	1096103	putative endoglucanase	-	1095104	13.6667
yhfE	BSU10200	1095063	1096103	putative endoglucanase	-	1095326	87.6667
yhfK	BSU10260	1100219	1100863	putative epimerase	-	1100520	100.333
yhfK	BSU10260	1100219	1100863	putative epimerase	-	1100832	204.333
yhfK	BSU10260	1100219	1100863	putative epimerase	-	1100833	204.667
lcfB	BSU10270	1100980	1102521	long-chain fatty-acid-CoA ligase (degradative)	palmitate biosynthesis II (bacteria and plants); fatty acid beta-oxidation I; long-chain fatty acid activation	1101055	25
lcfB	BSU10270	1100980	1102521	long-chain fatty-acid-CoA ligase (degradative)	palmitate biosynthesis II (bacteria and plants); fatty acid beta-oxidation I; long-chain fatty acid activation	1101082	34
lcfB	BSU10270	1100980	1102521	long-chain fatty-acid-CoA ligase (degradative)	palmitate biosynthesis II (bacteria and plants); fatty acid beta-oxidation I; long-chain fatty acid activation	1101210	76.6667
lcfB	BSU10270	1100980	1102521	long-chain fatty-acid-CoA ligase (degradative)	palmitate biosynthesis II (bacteria and plants); fatty acid beta-oxidation I; long-chain fatty acid activation	1101282	100.667
lcfB	BSU10270	1100980	1102521	long-chain fatty-acid-CoA ligase (degradative)	palmitate biosynthesis II (bacteria and plants); fatty acid beta-oxidation I; long-chain fatty acid activation	1101285	101.667
lcfB	BSU10270	1100980	1102521	long-chain fatty-acid-CoA ligase (degradative)	palmitate biosynthesis II (bacteria and plants); fatty acid beta-oxidation I; long-chain fatty acid activation	1101377	132.333
lcfB	BSU10270	1100980	1102521	long-chain fatty-acid-CoA ligase (degradative)	palmitate biosynthesis II (bacteria and plants); fatty acid beta-oxidation I; long-chain fatty acid activation	1102068	362.667
aprE	BSU10300	1104423	1105568	serine alkaline protease (subtilisin E)	-	1104594	57
aprE	BSU10300	1104423	1105568	serine alkaline protease (subtilisin E)	-	1104600	59
aprE	BSU10300	1104423	1105568	serine alkaline protease (subtilisin E)	-	1104606	61
aprE	BSU10300	1104423	1105568	serine alkaline protease (subtilisin E)	-	1104642	73
aprE	BSU10300	1104423	1105568	serine alkaline protease (subtilisin E)	-	1104681	86
aprE	BSU10300	1104423	1105568	serine alkaline protease (subtilisin E)	-	1104723	100
aprE	BSU10300	1104423	1105568	serine alkaline protease (subtilisin E)	-	1104732	103
aprE	BSU10300	1104423	1105568	serine alkaline protease (subtilisin E)	-	1104767	114.667
aprE	BSU10300	1104423	1105568	serine alkaline protease (subtilisin E)	-	1104777	118
aprE	BSU10300	1104423	1105568	serine alkaline protease (subtilisin E)	-	1104795	124
aprE	BSU10300	1104423	1105568	serine alkaline protease (subtilisin E)	-	1104831	136
yhfO	BSU10310	1106003	1106452	putative N-acetyltransferase	-	1106104	33.6667
yhfO	BSU10310	1106003	1106452	putative N-acetyltransferase	-	1106112	36.3333
yhfP	BSU10320	1106524	1107516	putative oxidoreductase	-	1107294	256.667
yhfQ	BSU10330	1107733	1108704	putative iron(III) dicitrate-binding lipoprotein	-	1107825	30.6667
phoE	BSU10340	1108736	1109317	phosphatase	-	1108940	68
comK	BSU10420	1117109	1117687	competence transcription factor (CTF)	-	1117675	188.667
yhxD	BSU10430	1117734	1118633	putative oxidoreductase	-	1118255	173.667
yhxD	BSU10430	1117734	1118633	putative oxidoreductase	-	1118304	190
yhxD	BSU10430	1117734	1118633	putative oxidoreductase	-	1118397	221
yhxD	BSU10430	1117734	1118633	putative oxidoreductase	-	1118430	232
yhjB	BSU10450	1119162	1120631	putative Na+/metabolite cotransporter	-	1119369	69
yhjB	BSU10450	1119162	1120631	putative Na+/metabolite cotransporter	-	1119401	79.6667
yhjB	BSU10450	1119162	1120631	putative Na+/metabolite cotransporter	-	1119461	99.6667
yhjG	BSU10500	1122862	1124361	putative aromatic compound monooxygenase/hydroxylase	-	1122900	12.6667
yhjG	BSU10500	1122862	1124361	putative aromatic compound monooxygenase/hydroxylase	-	1122933	23.6667
yhjG	BSU10500	1122862	1124361	putative aromatic compound monooxygenase/hydroxylase	-	1122936	24.6667
yhjG	BSU10500	1122862	1124361	putative aromatic compound monooxygenase/hydroxylase	-	1122996	44.6667
yhjG	BSU10500	1122862	1124361	putative aromatic compound monooxygenase/hydroxylase	-	1123003	47
yhjG	BSU10500	1122862	1124361	putative aromatic compound monooxygenase/hydroxylase	-	1123008	48.6667
yhjG	BSU10500	1122862	1124361	putative aromatic compound monooxygenase/hydroxylase	-	1123026	54.6667
yhjG	BSU10500	1122862	1124361	putative aromatic compound monooxygenase/hydroxylase	-	1123446	194.667
yhjG	BSU10500	1122862	1124361	putative aromatic compound monooxygenase/hydroxylase	-	1123498	212
yhjH	BSU10510	1124438	1124965	putative transcriptional regulator	-	1124944	168.667
yhjH	BSU10510	1124438	1124965	putative transcriptional regulator	-	1124947	169.667
yhjH	BSU10510	1124438	1124965	putative transcriptional regulator	-	1124950	170.667
glcP	BSU10520	1125123	1126328	glucose/mannose:H+ symporter	-	1126014	297
glcP	BSU10520	1125123	1126328	glucose/mannose:H+ symporter	-	1126043	306.667
glcP	BSU10520	1125123	1126328	glucose/mannose:H+ symporter	-	1126062	313
glcP	BSU10520	1125123	1126328	glucose/mannose:H+ symporter	-	1126241	372.667
glcP	BSU10520	1125123	1126328	glucose/mannose:H+ symporter	-	1126305	394
ntdC	BSU10530	1126400	1127452	glucose-6-phosphate 3-dehydrogenase	kanosamine biosynthesis II	1126739	113
ntdC	BSU10530	1126400	1127452	glucose-6-phosphate 3-dehydrogenase	kanosamine biosynthesis II	1126808	136
ntdC	BSU10530	1126400	1127452	glucose-6-phosphate 3-dehydrogenase	kanosamine biosynthesis II	1126886	162
ntdC	BSU10530	1126400	1127452	glucose-6-phosphate 3-dehydrogenase	kanosamine biosynthesis II	1126907	169
ntdC	BSU10530	1126400	1127452	glucose-6-phosphate 3-dehydrogenase	kanosamine biosynthesis II	1126937	179
ntdC	BSU10530	1126400	1127452	glucose-6-phosphate 3-dehydrogenase	kanosamine biosynthesis II	1126955	185
ntdC	BSU10530	1126400	1127452	glucose-6-phosphate 3-dehydrogenase	kanosamine biosynthesis II	1126985	195
ntdC	BSU10530	1126400	1127452	glucose-6-phosphate 3-dehydrogenase	kanosamine biosynthesis II	1126988	196
ntdC	BSU10530	1126400	1127452	glucose-6-phosphate 3-dehydrogenase	kanosamine biosynthesis II	1127030	210
ntdC	BSU10530	1126400	1127452	glucose-6-phosphate 3-dehydrogenase	kanosamine biosynthesis II	1127189	263
ntdC	BSU10530	1126400	1127452	glucose-6-phosphate 3-dehydrogenase	kanosamine biosynthesis II	1127336	312
ntdB	BSU10540	1127466	1128314	kanosamine-6-phosphate phosphatase	kanosamine biosynthesis II	1127787	107
ntdB	BSU10540	1127466	1128314	kanosamine-6-phosphate phosphatase	kanosamine biosynthesis II	1128141	225
ntdB	BSU10540	1127466	1128314	kanosamine-6-phosphate phosphatase	kanosamine biosynthesis II	1128168	234
ntdB	BSU10540	1127466	1128314	kanosamine-6-phosphate phosphatase	kanosamine biosynthesis II	1128186	240
ntdA	BSU10550	1128286	1129611	3-oxo-glucose-6-phosphate:glutamate aminotransferase	kanosamine biosynthesis II	1128466	60
yhjP	BSU10590	1133498	1135225	conserved hypothetical protein	-	1133663	55
addB	BSU10620	1136320	1139820	ATP-dependent deoxyribonuclease (subunit B)	-	1136514	64.6667
addB	BSU10620	1136320	1139820	ATP-dependent deoxyribonuclease (subunit B)	-	1138290	656.667
addB	BSU10620	1136320	1139820	ATP-dependent deoxyribonuclease (subunit B)	-	1138580	753.333
addB	BSU10620	1136320	1139820	ATP-dependent deoxyribonuclease (subunit B)	-	1138593	757.667
addA	BSU10630	1139807	1143505	ATP-dependent deoxyribonuclease (subunit A)	-	1140388	193.667
addA	BSU10630	1139807	1143505	ATP-dependent deoxyribonuclease (subunit A)	-	1140392	195
addA	BSU10630	1139807	1143505	ATP-dependent deoxyribonuclease (subunit A)	-	1140393	195.333
addA	BSU10630	1139807	1143505	ATP-dependent deoxyribonuclease (subunit A)	-	1140406	199.667
addA	BSU10630	1139807	1143505	ATP-dependent deoxyribonuclease (subunit A)	-	1141264	485.667
addA	BSU10630	1139807	1143505	ATP-dependent deoxyribonuclease (subunit A)	-	1142223	805.333
addA	BSU10630	1139807	1143505	ATP-dependent deoxyribonuclease (subunit A)	-	1142260	817.667
addA	BSU10630	1139807	1143505	ATP-dependent deoxyribonuclease (subunit A)	-	1142263	818.667
addA	BSU10630	1139807	1143505	ATP-dependent deoxyribonuclease (subunit A)	-	1143244	1145.67
sbcC	BSU10650	1144749	1148141	DNA ATP-dependent repair enzyme	-	1145393	214.667
sbcC	BSU10650	1144749	1148141	DNA ATP-dependent repair enzyme	-	1145410	220.333
sbcC	BSU10650	1144749	1148141	DNA ATP-dependent repair enzyme	-	1145789	346.667
sbcC	BSU10650	1144749	1148141	DNA ATP-dependent repair enzyme	-	1145790	347
sbcC	BSU10650	1144749	1148141	DNA ATP-dependent repair enzyme	-	1145792	347.667
sbcC	BSU10650	1144749	1148141	DNA ATP-dependent repair enzyme	-	1145810	353.667
sbcC	BSU10650	1144749	1148141	DNA ATP-dependent repair enzyme	-	1145918	389.667
sbcC	BSU10650	1144749	1148141	DNA ATP-dependent repair enzyme	-	1145924	391.667
sbcC	BSU10650	1144749	1148141	DNA ATP-dependent repair enzyme	-	1145942	397.667
sbcC	BSU10650	1144749	1148141	DNA ATP-dependent repair enzyme	-	1145945	398.667
sbcC	BSU10650	1144749	1148141	DNA ATP-dependent repair enzyme	-	1145948	399.667
sbcC	BSU10650	1144749	1148141	DNA ATP-dependent repair enzyme	-	1145972	407.667
sbcC	BSU10650	1144749	1148141	DNA ATP-dependent repair enzyme	-	1147211	820.667
sbcC	BSU10650	1144749	1148141	DNA ATP-dependent repair enzyme	-	1147229	826.667
sbcC	BSU10650	1144749	1148141	DNA ATP-dependent repair enzyme	-	1147355	868.667
sbcC	BSU10650	1144749	1148141	DNA ATP-dependent repair enzyme	-	1147646	965.667
sbcC	BSU10650	1144749	1148141	DNA ATP-dependent repair enzyme	-	1147781	1010.67
sbcC	BSU10650	1144749	1148141	DNA ATP-dependent repair enzyme	-	1147784	1011.67
yisL	BSU10760	1153265	1153621	putative integral inner membrane protein	-	1153348	27.6667
wprA	BSU10770	1153789	1156473	cell wall-associated protease	-	1156421	877.333
yisN	BSU10780	1156504	1157091	conserved hypothetical protein	-	1156959	151.667
yisN	BSU10780	1156504	1157091	conserved hypothetical protein	-	1156960	152
yisN	BSU10780	1156504	1157091	conserved hypothetical protein	-	1156975	157
yisN	BSU10780	1156504	1157091	conserved hypothetical protein	-	1156990	162
asnO	BSU10790	1157237	1159081	asparagine synthetase	L-asparagine biosynthesis I; L-glutamine degradation I	1158979	580.667
yisP	BSU10810	1159922	1160746	farnesyl diphosphate phosphatase	-	1160671	249.667
yisQ	BSU10820	1160776	1162143	putative Na+driven efflux transporter	-	1161118	114
iolX	BSU10850	1164370	1165398	<i>scyllo</i>-inositol 2-dehydrogenase (NAD+)	myo-, chiro- and scyllo-inositol degradation	1164621	83.6667
iolX	BSU10850	1164370	1165398	<i>scyllo</i>-inositol 2-dehydrogenase (NAD+)	myo-, chiro- and scyllo-inositol degradation	1164654	94.6667
iolX	BSU10850	1164370	1165398	<i>scyllo</i>-inositol 2-dehydrogenase (NAD+)	myo-, chiro- and scyllo-inositol degradation	1165251	293.667
iolX	BSU10850	1164370	1165398	<i>scyllo</i>-inositol 2-dehydrogenase (NAD+)	myo-, chiro- and scyllo-inositol degradation	1165266	298.667
iolX	BSU10850	1164370	1165398	<i>scyllo</i>-inositol 2-dehydrogenase (NAD+)	myo-, chiro- and scyllo-inositol degradation	1165267	299
iolX	BSU10850	1164370	1165398	<i>scyllo</i>-inositol 2-dehydrogenase (NAD+)	myo-, chiro- and scyllo-inositol degradation	1165270	300
iolX	BSU10850	1164370	1165398	<i>scyllo</i>-inositol 2-dehydrogenase (NAD+)	myo-, chiro- and scyllo-inositol degradation	1165290	306.667
iolX	BSU10850	1164370	1165398	<i>scyllo</i>-inositol 2-dehydrogenase (NAD+)	myo-, chiro- and scyllo-inositol degradation	1165349	326.333
iolX	BSU10850	1164370	1165398	<i>scyllo</i>-inositol 2-dehydrogenase (NAD+)	myo-, chiro- and scyllo-inositol degradation	1165355	328.333
yisT	BSU10860	1165449	1165958	conserved hypothetical protein	-	1165503	18
yisT	BSU10860	1165449	1165958	conserved hypothetical protein	-	1165513	21.3333
yisU	BSU10870	1166008	1166670	putative aminoacid related metabolite efflux transporter	-	1166634	208.667
yisV	BSU10880	1166737	1168191	putative PLP-dependent transcriptional regulator	-	1168071	444.667
yisV	BSU10880	1166737	1168191	putative PLP-dependent transcriptional regulator	-	1168187	483.333
yisV	BSU10880	1166737	1168191	putative PLP-dependent transcriptional regulator	-	1168191	484.667
yisY	BSU10900	1169043	1169849	putative hydrolase	-	1169704	220.333
yitA	BSU10920	1170473	1171642	putative sulfate adenylyltransferase	sulfate reduction I (assimilatory); sulfate activation for sulfonation; superpathway of sulfate assimilation and cysteine biosynthesis	1170821	116
yitA	BSU10920	1170473	1171642	putative sulfate adenylyltransferase	sulfate reduction I (assimilatory); sulfate activation for sulfonation; superpathway of sulfate assimilation and cysteine biosynthesis	1171277	268
yitA	BSU10920	1170473	1171642	putative sulfate adenylyltransferase	sulfate reduction I (assimilatory); sulfate activation for sulfonation; superpathway of sulfate assimilation and cysteine biosynthesis	1171301	276
yitG	BSU10980	1175985	1177253	putative efflux transporter	-	1177220	411.667
yitH	BSU10990	1177365	1178213	putative N-acetyltransferase	-	1177992	209
yitH	BSU10990	1177365	1178213	putative N-acetyltransferase	-	1178172	269
yitH	BSU10990	1177365	1178213	putative N-acetyltransferase	-	1178189	274.667
yitH	BSU10990	1177365	1178213	putative N-acetyltransferase	-	1178196	277
yitH	BSU10990	1177365	1178213	putative N-acetyltransferase	-	1178202	279
yitH	BSU10990	1177365	1178213	putative N-acetyltransferase	-	1178207	280.667
yitH	BSU10990	1177365	1178213	putative N-acetyltransferase	-	1178208	281
yitI	BSU11000	1178218	1178682	putative N-acetyltransferase	-	1178232	4.66667
yitI	BSU11000	1178218	1178682	putative N-acetyltransferase	-	1178233	5
yitI	BSU11000	1178218	1178682	putative N-acetyltransferase	-	1178258	13.3333
yitI	BSU11000	1178218	1178682	putative N-acetyltransferase	-	1178263	15
yitI	BSU11000	1178218	1178682	putative N-acetyltransferase	-	1178275	19
yitI	BSU11000	1178218	1178682	putative N-acetyltransferase	-	1178431	71
yitI	BSU11000	1178218	1178682	putative N-acetyltransferase	-	1178434	72
yitI	BSU11000	1178218	1178682	putative N-acetyltransferase	-	1178461	81
yitI	BSU11000	1178218	1178682	putative N-acetyltransferase	-	1178464	82
yitI	BSU11000	1178218	1178682	putative N-acetyltransferase	-	1178466	82.6667
yitI	BSU11000	1178218	1178682	putative N-acetyltransferase	-	1178522	101.333
yitI	BSU11000	1178218	1178682	putative N-acetyltransferase	-	1178524	102
yitI	BSU11000	1178218	1178682	putative N-acetyltransferase	-	1178527	103
yitI	BSU11000	1178218	1178682	putative N-acetyltransferase	-	1178531	104.333
yitI	BSU11000	1178218	1178682	putative N-acetyltransferase	-	1178537	106.333
yitI	BSU11000	1178218	1178682	putative N-acetyltransferase	-	1178559	113.667
yitI	BSU11000	1178218	1178682	putative N-acetyltransferase	-	1178563	115
yitI	BSU11000	1178218	1178682	putative N-acetyltransferase	-	1178574	118.667
yitI	BSU11000	1178218	1178682	putative N-acetyltransferase	-	1178590	124
yitL	BSU11030	1181499	1182395	putative RNA-binding protein	-	1182329	276.667
yitO	BSU11055	1183029	1183958	putative integral inner membrane protein with HTTM domain	-	1183761	244
yitP	BSU11070	1183943	1184479	conserved hypothetical protein	-	1184006	21
yitP	BSU11070	1183943	1184479	conserved hypothetical protein	-	1184163	73.3333
yitR	BSU11090	1185608	1185901	hypothetical protein	-	1185679	23.6667
yitR	BSU11090	1185608	1185901	hypothetical protein	-	1185701	31
yitR	BSU11090	1185608	1185901	hypothetical protein	-	1185706	32.6667
yitR	BSU11090	1185608	1185901	hypothetical protein	-	1185709	33.6667
yitR	BSU11090	1185608	1185901	hypothetical protein	-	1185724	38.6667
yitR	BSU11090	1185608	1185901	hypothetical protein	-	1185770	54
yitR	BSU11090	1185608	1185901	hypothetical protein	-	1185787	59.6667
yitR	BSU11090	1185608	1185901	hypothetical protein	-	1185820	70.6667
yitR	BSU11090	1185608	1185901	hypothetical protein	-	1185838	76.6667
yitR	BSU11090	1185608	1185901	hypothetical protein	-	1185859	83.6667
ipi	BSU11130	1189646	1190005	intracellular proteinase inhibitor BsuPI	-	1189828	60.6667
ipi	BSU11130	1189646	1190005	intracellular proteinase inhibitor BsuPI	-	1189972	108.667
ipi	BSU11130	1189646	1190005	intracellular proteinase inhibitor BsuPI	-	1189982	112
ipi	BSU11130	1189646	1190005	intracellular proteinase inhibitor BsuPI	-	1189987	113.667
yizC	BSU11139	1190036	1190233	conserved hypothetical protein; genus orphan	-	1190072	12
yizC	BSU11139	1190036	1190233	conserved hypothetical protein; genus orphan	-	1190074	12.6667
yizC	BSU11139	1190036	1190233	conserved hypothetical protein; genus orphan	-	1190079	14.3333
argC	BSU11190	1195034	1196071	N-acetylglutamate gamma-semialdehyde dehydrogenase	L-arginine biosynthesis II (acetyl cycle)	1196050	338.667
argJ	BSU11200	1196091	1197311	ornithine acetyltransferase; amino-acid acetyltransferase	L-arginine biosynthesis II (acetyl cycle)	1196132	13.6667
argJ	BSU11200	1196091	1197311	ornithine acetyltransferase; amino-acid acetyltransferase	L-arginine biosynthesis II (acetyl cycle)	1196180	29.6667
argJ	BSU11200	1196091	1197311	ornithine acetyltransferase; amino-acid acetyltransferase	L-arginine biosynthesis II (acetyl cycle)	1196231	46.6667
argJ	BSU11200	1196091	1197311	ornithine acetyltransferase; amino-acid acetyltransferase	L-arginine biosynthesis II (acetyl cycle)	1196237	48.6667
carB	BSU11240	1200381	1203473	arginine-specific carbamoyl-phosphate synthetase (large subunit)	uridine-5'-phosphate biosynthesis; L-arginine biosynthesis II (acetyl cycle); L-glutamine degradation I	1200512	43.6667
carB	BSU11240	1200381	1203473	arginine-specific carbamoyl-phosphate synthetase (large subunit)	uridine-5'-phosphate biosynthesis; L-arginine biosynthesis II (acetyl cycle); L-glutamine degradation I	1200581	66.6667
carB	BSU11240	1200381	1203473	arginine-specific carbamoyl-phosphate synthetase (large subunit)	uridine-5'-phosphate biosynthesis; L-arginine biosynthesis II (acetyl cycle); L-glutamine degradation I	1201400	339.667
carB	BSU11240	1200381	1203473	arginine-specific carbamoyl-phosphate synthetase (large subunit)	uridine-5'-phosphate biosynthesis; L-arginine biosynthesis II (acetyl cycle); L-glutamine degradation I	1201433	350.667
carB	BSU11240	1200381	1203473	arginine-specific carbamoyl-phosphate synthetase (large subunit)	uridine-5'-phosphate biosynthesis; L-arginine biosynthesis II (acetyl cycle); L-glutamine degradation I	1201553	390.667
yjaU	BSU11280	1205165	1205899	conserved hypothetical protein	-	1205646	160.333
yjaU	BSU11280	1205165	1205899	conserved hypothetical protein	-	1205675	170
fabHA	BSU11330	1208222	1209160	beta-ketoacyl-acyl carrier protein synthase III	palmitate biosynthesis II (bacteria and plants); fatty acid biosynthesis initiation III; fatty acid elongation -- saturated; fatty acid biosynthesis initiation II	1208656	144.667
fabHA	BSU11330	1208222	1209160	beta-ketoacyl-acyl carrier protein synthase III	palmitate biosynthesis II (bacteria and plants); fatty acid biosynthesis initiation III; fatty acid elongation -- saturated; fatty acid biosynthesis initiation II	1209004	260.667
appD	BSU11360	1211477	1212463	oligopeptide ABC transporter (ATP-binding protein)	-	1211512	11.6667
appD	BSU11360	1211477	1212463	oligopeptide ABC transporter (ATP-binding protein)	-	1212013	178.667
appD	BSU11360	1211477	1212463	oligopeptide ABC transporter (ATP-binding protein)	-	1212100	207.667
appA	BSU11381	1213537	1214001	-	-	1213623	28.6667
appA	BSU11381	1213537	1214001	-	-	1213637	33.3333
appA	BSU11381	1213537	1214001	-	-	1213697	53.3333
appA	BSU11381	1213537	1214001	-	-	1213698	53.6667
appA	BSU11381	1213537	1214001	-	-	1213701	54.6667
appA	BSU11381	1213537	1214001	-	-	1213710	57.6667
appB	BSU11390	1215243	1216193	oligopeptide ABC transporter (permease)	-	1216019	258.667
appB	BSU11390	1215243	1216193	oligopeptide ABC transporter (permease)	-	1216022	259.667
oppA	BSU11430	1219849	1221486	oligopeptide ABC transporter (binding lipoprotein)	-	1220247	132.667
oppC	BSU11450	1222533	1223450	oligopeptide ABC transporter (permease)	-	1223117	194.667
oppD	BSU11460	1223455	1224531	oligopeptide ABC transporter (ATP-binding protein)	-	1224279	274.667
oppD	BSU11460	1223455	1224531	oligopeptide ABC transporter (ATP-binding protein)	-	1224291	278.667
yjbC	BSU11490	1226938	1227516	putative thiol oxidation management factor; putative acetyltransferase	-	1227463	175
yjbC	BSU11490	1226938	1227516	putative thiol oxidation management factor; putative acetyltransferase	-	1227466	176
yjbC	BSU11490	1226938	1227516	putative thiol oxidation management factor; putative acetyltransferase	-	1227469	177
yjbC	BSU11490	1226938	1227516	putative thiol oxidation management factor; putative acetyltransferase	-	1227474	178.667
coiA	BSU11530	1229915	1231036	protein involved in establishment of DNA transport in competence	-	1230056	47
coiA	BSU11530	1229915	1231036	protein involved in establishment of DNA transport in competence	-	1230070	51.6667
coiA	BSU11530	1229915	1231036	protein involved in establishment of DNA transport in competence	-	1230861	315.333
coiA	BSU11530	1229915	1231036	protein involved in establishment of DNA transport in competence	-	1230979	354.667
cwlQ	BSU11570	1235163	1235708	bifunctional muramidase and soluble-lytic transglycosylase	-	1235698	178.333
prpE	BSU11630	1239387	1240121	phosphorylated protein phosphatase and diadenosine-polyphosphate hydrolase	-	1239525	46
prpE	BSU11630	1239387	1240121	phosphorylated protein phosphatase and diadenosine-polyphosphate hydrolase	-	1239531	48
prpE	BSU11630	1239387	1240121	phosphorylated protein phosphatase and diadenosine-polyphosphate hydrolase	-	1239597	70
prpE	BSU11630	1239387	1240121	phosphorylated protein phosphatase and diadenosine-polyphosphate hydrolase	-	1239602	71.6667
yjbQ	BSU11640	1240356	1242200	putative Na+/H+ antiporter	-	1241015	219.667
tenI	BSU11660	1243134	1243751	thiazole tautomerase	superpathway of thiamine diphosphate biosynthesis II; thiazole biosynthesis II (aerobic bacteria)	1243685	183.667
tenI	BSU11660	1243134	1243751	thiazole tautomerase	superpathway of thiamine diphosphate biosynthesis II; thiazole biosynthesis II (aerobic bacteria)	1243688	184.667
tenI	BSU11660	1243134	1243751	thiazole tautomerase	superpathway of thiamine diphosphate biosynthesis II; thiazole biosynthesis II (aerobic bacteria)	1243715	193.667
thiO	thiO	1243735	1244844	glycine oxidase monomer	superpathway of thiamine diphosphate biosynthesis II; thiazole biosynthesis II (aerobic bacteria)	1243788	17.6667
thiF	thiF	1245808	1246818	[sulfur-carrier protein ThiS] adenylyltransferase	superpathway of thiamine diphosphate biosynthesis II; thiazole biosynthesis II (aerobic bacteria)	1246812	334.667
thiD	thiD	1246837	1247652	4-amino-2-methyl-5-phosphomethylpyrimidine kinase	superpathway of thiamine diphosphate biosynthesis II; 4-amino-2-methyl-5-diphosphomethylpyrimidine biosynthesis; thiamine salvage II; hydroxymethylpyrimidine salvage	1246953	38.6667
thiD	thiD	1246837	1247652	4-amino-2-methyl-5-phosphomethylpyrimidine kinase	superpathway of thiamine diphosphate biosynthesis II; 4-amino-2-methyl-5-diphosphomethylpyrimidine biosynthesis; thiamine salvage II; hydroxymethylpyrimidine salvage	1247064	75.6667
thiD	thiD	1246837	1247652	4-amino-2-methyl-5-phosphomethylpyrimidine kinase	superpathway of thiamine diphosphate biosynthesis II; 4-amino-2-methyl-5-diphosphomethylpyrimidine biosynthesis; thiamine salvage II; hydroxymethylpyrimidine salvage	1247067	76.6667
cotO	BSU11730	1248665	1249348	spore outer coat protein	-	1248850	61.6667
cotO	BSU11730	1248665	1249348	spore outer coat protein	-	1248892	75.6667
cotO	BSU11730	1248665	1249348	spore outer coat protein	-	1248913	82.6667
cotO	BSU11730	1248665	1249348	spore outer coat protein	-	1248921	85.3333
cotO	BSU11730	1248665	1249348	spore outer coat protein	-	1248928	87.6667
cotO	BSU11730	1248665	1249348	spore outer coat protein	-	1248949	94.6667
cotO	BSU11730	1248665	1249348	spore outer coat protein	-	1248961	98.6667
cotX	BSU11760	1250656	1251174	spore coat protein (insoluble fraction)	-	1250665	3
cotX	BSU11760	1250656	1251174	spore coat protein (insoluble fraction)	-	1250668	4
cotX	BSU11760	1250656	1251174	spore coat protein (insoluble fraction)	-	1250728	24
cotX	BSU11760	1250656	1251174	spore coat protein (insoluble fraction)	-	1250745	29.6667
cotX	BSU11760	1250656	1251174	spore coat protein (insoluble fraction)	-	1250746	30
cotX	BSU11760	1250656	1251174	spore coat protein (insoluble fraction)	-	1250755	33
cotX	BSU11760	1250656	1251174	spore coat protein (insoluble fraction)	-	1250761	35
cotX	BSU11760	1250656	1251174	spore coat protein (insoluble fraction)	-	1250797	47
cotX	BSU11760	1250656	1251174	spore coat protein (insoluble fraction)	-	1250805	49.6667
cotX	BSU11760	1250656	1251174	spore coat protein (insoluble fraction)	-	1250812	52
cotX	BSU11760	1250656	1251174	spore coat protein (insoluble fraction)	-	1250815	53
cotX	BSU11760	1250656	1251174	spore coat protein (insoluble fraction)	-	1250845	63
cotX	BSU11760	1250656	1251174	spore coat protein (insoluble fraction)	-	1250857	67
cotX	BSU11760	1250656	1251174	spore coat protein (insoluble fraction)	-	1250863	69
cotX	BSU11760	1250656	1251174	spore coat protein (insoluble fraction)	-	1250868	70.6667
cotX	BSU11760	1250656	1251174	spore coat protein (insoluble fraction)	-	1250870	71.3333
cotX	BSU11760	1250656	1251174	spore coat protein (insoluble fraction)	-	1250872	72
cotX	BSU11760	1250656	1251174	spore coat protein (insoluble fraction)	-	1250877	73.6667
cotX	BSU11760	1250656	1251174	spore coat protein (insoluble fraction)	-	1250884	76
cotX	BSU11760	1250656	1251174	spore coat protein (insoluble fraction)	-	1250892	78.6667
cotX	BSU11760	1250656	1251174	spore coat protein (insoluble fraction)	-	1250893	79
cotX	BSU11760	1250656	1251174	spore coat protein (insoluble fraction)	-	1250896	80
cotX	BSU11760	1250656	1251174	spore coat protein (insoluble fraction)	-	1251112	152
cotX	BSU11760	1250656	1251174	spore coat protein (insoluble fraction)	-	1251115	153
cotX	BSU11760	1250656	1251174	spore coat protein (insoluble fraction)	-	1251157	167
cotW	BSU11770	1251273	1251590	spore coat protein (insoluble fraction)	-	1251284	3.66667
cotW	BSU11770	1251273	1251590	spore coat protein (insoluble fraction)	-	1251290	5.66667
cotW	BSU11770	1251273	1251590	spore coat protein (insoluble fraction)	-	1251291	6
cotW	BSU11770	1251273	1251590	spore coat protein (insoluble fraction)	-	1251305	10.6667
cotW	BSU11770	1251273	1251590	spore coat protein (insoluble fraction)	-	1251432	53
cotW	BSU11770	1251273	1251590	spore coat protein (insoluble fraction)	-	1251438	55
cotW	BSU11770	1251273	1251590	spore coat protein (insoluble fraction)	-	1251459	62
cotW	BSU11770	1251273	1251590	spore coat protein (insoluble fraction)	-	1251486	71
cotW	BSU11770	1251273	1251590	spore coat protein (insoluble fraction)	-	1251492	73
cotW	BSU11770	1251273	1251590	spore coat protein (insoluble fraction)	-	1251495	74
cotW	BSU11770	1251273	1251590	spore coat protein (insoluble fraction)	-	1251502	76.3333
cotW	BSU11770	1251273	1251590	spore coat protein (insoluble fraction)	-	1251503	76.6667
cotW	BSU11770	1251273	1251590	spore coat protein (insoluble fraction)	-	1251507	78
cotW	BSU11770	1251273	1251590	spore coat protein (insoluble fraction)	-	1251510	79
cotW	BSU11770	1251273	1251590	spore coat protein (insoluble fraction)	-	1251516	81
cotW	BSU11770	1251273	1251590	spore coat protein (insoluble fraction)	-	1251541	89.3333
cotW	BSU11770	1251273	1251590	spore coat protein (insoluble fraction)	-	1251546	91
cotW	BSU11770	1251273	1251590	spore coat protein (insoluble fraction)	-	1251556	94.3333
yjcD	BSU11820	1253713	1255866	putative ATP-dependent DNA helicase	-	1254421	236
yjcD	BSU11820	1253713	1255866	putative ATP-dependent DNA helicase	-	1254460	249
yjcD	BSU11820	1253713	1255866	putative ATP-dependent DNA helicase	-	1254502	263
yjcD	BSU11820	1253713	1255866	putative ATP-dependent DNA helicase	-	1254523	270
yjcD	BSU11820	1253713	1255866	putative ATP-dependent DNA helicase	-	1254547	278
yjcD	BSU11820	1253713	1255866	putative ATP-dependent DNA helicase	-	1254724	337
yjcD	BSU11820	1253713	1255866	putative ATP-dependent DNA helicase	-	1255199	495.333
yjcD	BSU11820	1253713	1255866	putative ATP-dependent DNA helicase	-	1255219	502
yjcD	BSU11820	1253713	1255866	putative ATP-dependent DNA helicase	-	1255297	528
yjcD	BSU11820	1253713	1255866	putative ATP-dependent DNA helicase	-	1255678	655
yjcH	BSU11860	1257414	1258136	putative hydrolase	-	1257906	164
metI	BSU11870	1258492	1259613	cystathionine gamma-synthase and O-acetylhomoserine thiolyase	L-homocysteine biosynthesis; superpathway of S-adenosyl-L-methionine biosynthesis; L-homoserine and L-methionine biosynthesis; L-methionine biosynthesis I	1259532	346.667
metC	BSU11880	1259606	1260778	cystathionine beta-lyase	superpathway of S-adenosyl-L-methionine biosynthesis; L-homoserine and L-methionine biosynthesis; L-methionine biosynthesis I	1260241	211.667
metC	BSU11880	1259606	1260778	cystathionine beta-lyase	superpathway of S-adenosyl-L-methionine biosynthesis; L-homoserine and L-methionine biosynthesis; L-methionine biosynthesis I	1260253	215.667
metC	BSU11880	1259606	1260778	cystathionine beta-lyase	superpathway of S-adenosyl-L-methionine biosynthesis; L-homoserine and L-methionine biosynthesis; L-methionine biosynthesis I	1260370	254.667
metC	BSU11880	1259606	1260778	cystathionine beta-lyase	superpathway of S-adenosyl-L-methionine biosynthesis; L-homoserine and L-methionine biosynthesis; L-methionine biosynthesis I	1260379	257.667
metC	BSU11880	1259606	1260778	cystathionine beta-lyase	superpathway of S-adenosyl-L-methionine biosynthesis; L-homoserine and L-methionine biosynthesis; L-methionine biosynthesis I	1260388	260.667
yjcL	BSU11900	1261426	1262616	putative integral inner membrane protein; possibly aquaporin-related	-	1262434	336
yjdB	BSU11990	1269733	1270080	putative exported protein	-	1269799	22
yjdB	BSU11990	1269733	1270080	putative exported protein	-	1270063	110
manP	BSU12010	1272725	1274677	phosphotransferase system (PTS) mannose-specific enzyme IIBCA component	-	1274141	472
manA	BSU12020	1274692	1275639	mannose-6 phosphate isomerase; cupin family	D-mannose degradation; GDP-mannose biosynthesis	1274796	34.6667
yjdF	BSU12030	1275809	1276291	conserved hypothetical protein	-	1276057	82.6667
yjdF	BSU12030	1275809	1276291	conserved hypothetical protein	-	1276275	155.333
yjdF	BSU12030	1275809	1276291	conserved hypothetical protein	-	1276276	155.667
yjdJ	BSU12070	1278565	1278894	conserved hypothetical protein	-	1278646	27
yjdJ	BSU12070	1278565	1278894	conserved hypothetical protein	-	1278691	42
cotT	BSU12090	1280626	1280949	spore coat protein (inner coat)	-	1280753	42.3333
cotT	BSU12090	1280626	1280949	spore coat protein (inner coat)	-	1280756	43.3333
cotT	BSU12090	1280626	1280949	spore coat protein (inner coat)	-	1280757	43.6667
cotT	BSU12090	1280626	1280949	spore coat protein (inner coat)	-	1280758	44
cotT	BSU12090	1280626	1280949	spore coat protein (inner coat)	-	1280759	44.3333
cotT	BSU12090	1280626	1280949	spore coat protein (inner coat)	-	1280760	44.6667
cotT	BSU12090	1280626	1280949	spore coat protein (inner coat)	-	1280761	45
yjfC	BSU12130	1283463	1284362	conserved hypothetical protein	-	1284028	188.333
yjgA	BSU12140	1284371	1284769	conserved hypothetical protein	-	1284733	120.667
yjgB	BSU12150	1284870	1285445	hypothetical protein	-	1285302	144
yjgC	BSU12160	1285591	1288548	putative oxidoreductase	-	1286037	148.667
yjgC	BSU12160	1285591	1288548	putative oxidoreductase	-	1287252	553.667
yjgC	BSU12160	1285591	1288548	putative oxidoreductase	-	1287279	562.667
yjgC	BSU12160	1285591	1288548	putative oxidoreductase	-	1287348	585.667
yjgC	BSU12160	1285591	1288548	putative oxidoreductase	-	1287354	587.667
yjgD	BSU12170	1288541	1289101	conserved hypothetical protein	-	1288631	30
yjgD	BSU12170	1288541	1289101	conserved hypothetical protein	-	1288636	31.6667
yjgD	BSU12170	1288541	1289101	conserved hypothetical protein	-	1288660	39.6667
yjgD	BSU12170	1288541	1289101	conserved hypothetical protein	-	1288849	102.667
yjgD	BSU12170	1288541	1289101	conserved hypothetical protein	-	1288951	136.667
yjhB	BSU12190	1290018	1290644	putative ADP-ribose pyrophosphatase	-	1290064	15.3333
yjhB	BSU12190	1290018	1290644	putative ADP-ribose pyrophosphatase	-	1290065	15.6667
yjhB	BSU12190	1290018	1290644	putative ADP-ribose pyrophosphatase	-	1290071	17.6667
yjhB	BSU12190	1290018	1290644	putative ADP-ribose pyrophosphatase	-	1290074	18.6667
yjhB	BSU12190	1290018	1290644	putative ADP-ribose pyrophosphatase	-	1290077	19.6667
yjhB	BSU12190	1290018	1290644	putative ADP-ribose pyrophosphatase	-	1290080	20.6667
yjhB	BSU12190	1290018	1290644	putative ADP-ribose pyrophosphatase	-	1290157	46.3333
yjhB	BSU12190	1290018	1290644	putative ADP-ribose pyrophosphatase	-	1290167	49.6667
yjhB	BSU12190	1290018	1290644	putative ADP-ribose pyrophosphatase	-	1290168	50
yjhB	BSU12190	1290018	1290644	putative ADP-ribose pyrophosphatase	-	1290172	51.3333
yjhB	BSU12190	1290018	1290644	putative ADP-ribose pyrophosphatase	-	1290201	61
yjhB	BSU12190	1290018	1290644	putative ADP-ribose pyrophosphatase	-	1290204	62
yjhB	BSU12190	1290018	1290644	putative ADP-ribose pyrophosphatase	-	1290206	62.6667
yjhB	BSU12190	1290018	1290644	putative ADP-ribose pyrophosphatase	-	1290211	64.3333
yjhB	BSU12190	1290018	1290644	putative ADP-ribose pyrophosphatase	-	1290212	64.6667
yjhB	BSU12190	1290018	1290644	putative ADP-ribose pyrophosphatase	-	1290221	67.6667
yjhB	BSU12190	1290018	1290644	putative ADP-ribose pyrophosphatase	-	1290239	73.6667
yjhB	BSU12190	1290018	1290644	putative ADP-ribose pyrophosphatase	-	1290248	76.6667
yjhB	BSU12190	1290018	1290644	putative ADP-ribose pyrophosphatase	-	1290255	79
yjhB	BSU12190	1290018	1290644	putative ADP-ribose pyrophosphatase	-	1290314	98.6667
yjhB	BSU12190	1290018	1290644	putative ADP-ribose pyrophosphatase	-	1290341	107.667
yjhB	BSU12190	1290018	1290644	putative ADP-ribose pyrophosphatase	-	1290353	111.667
yjhB	BSU12190	1290018	1290644	putative ADP-ribose pyrophosphatase	-	1290490	157.333
yjhB	BSU12190	1290018	1290644	putative ADP-ribose pyrophosphatase	-	1290540	174
yjhB	BSU12190	1290018	1290644	putative ADP-ribose pyrophosphatase	-	1290548	176.667
yjhB	BSU12190	1290018	1290644	putative ADP-ribose pyrophosphatase	-	1290566	182.667
yjiA	BSU12200	1290675	1290953	hypothetical protein	-	1290798	41
yjiC	BSU12220	1292557	1293735	putative glycosyltransferase	-	1293495	312.667
yjlB	BSU12270	1297726	1298223	conserved hypothetical protein ; cupin family	-	1297733	2.33333
yjlB	BSU12270	1297726	1298223	conserved hypothetical protein ; cupin family	-	1297850	41.3333
yjlB	BSU12270	1297726	1298223	conserved hypothetical protein ; cupin family	-	1297942	72
yjlB	BSU12270	1297726	1298223	conserved hypothetical protein ; cupin family	-	1298045	106.333
ndh	BSU12290	1299074	1300252	NADH dehydrogenase	-	1299877	267.667
uxaC	uxaC	1300450	1301871	galacturonate isomerase	beta-D-glucuronide and D-glucuronate degradation; superpathway of beta-D-glucuronosides degradation; D-galacturonate degradation I; superpathway of hexuronide and hexuronate degradation	1301535	361.667
yjmD	BSU12330	1304442	1305461	putative oxidoreductase	-	1304822	126.667
yjmD	BSU12330	1304442	1305461	putative oxidoreductase	-	1304839	132.333
yjmD	BSU12330	1304442	1305461	putative oxidoreductase	-	1305036	198
yjmD	BSU12330	1304442	1305461	putative oxidoreductase	-	1305037	198.333
uxuA	BSU12340	1305486	1306565	D-mannonate dehydratase	D-fructuronate degradation; superpathway of beta-D-glucuronosides degradation; superpathway of hexuronide and hexuronate degradation	1305932	148.667
uxuA	BSU12340	1305486	1306565	D-mannonate dehydratase	D-fructuronate degradation; superpathway of beta-D-glucuronosides degradation; superpathway of hexuronide and hexuronate degradation	1305938	150.667
exuT	BSU12360	1307446	1308714	hexuronate transporter	-	1308183	245.667
exuT	BSU12360	1307446	1308714	hexuronate transporter	-	1308261	271.667
exuT	BSU12360	1307446	1308714	hexuronate transporter	-	1308396	316.667
exuT	BSU12360	1307446	1308714	hexuronate transporter	-	1308556	370
exuR	exuR	1308802	1309803	transcriptional regulator (LacI family)	-	1308849	15.6667
exuR	exuR	1308802	1309803	transcriptional regulator (LacI family)	-	1308852	16.6667
exuR	exuR	1308802	1309803	transcriptional regulator (LacI family)	-	1308876	24.6667
uxaB	BSU12380	1309880	1311322	tagaturonate reductase (altronate oxidoreductase)	D-galacturonate degradation I; superpathway of hexuronide and hexuronate degradation	1311031	383.667
uxaA	BSU12390	1311319	1312812	altronate hydrolase	D-galacturonate degradation I; superpathway of hexuronide and hexuronate degradation	1311855	178.667
uxaA	BSU12390	1311319	1312812	altronate hydrolase	D-galacturonate degradation I; superpathway of hexuronide and hexuronate degradation	1311870	183.667
yjnA	BSU12400	1312851	1313615	putative integral inner membrane protein	-	1312887	12
yjoB	BSU12420	1314453	1315724	ATPase possibly involved in protein degradation	-	1315433	326.667
yjqA	BSU12470	1318528	1318905	conserved hypothetical protein; PBSX phage	-	1318600	24
yjqA	BSU12470	1318528	1318905	conserved hypothetical protein; PBSX phage	-	1318621	31
yjqA	BSU12470	1318528	1318905	conserved hypothetical protein; PBSX phage	-	1318645	39
yjqA	BSU12470	1318528	1318905	conserved hypothetical protein; PBSX phage	-	1318663	45
xtmB	BSU12580	1325890	1327191	PBSX defective prophage terminase (large subunit)	-	1325955	21.6667
xtmB	BSU12580	1325890	1327191	PBSX defective prophage terminase (large subunit)	-	1325961	23.6667
xtmB	BSU12580	1325890	1327191	PBSX defective prophage terminase (large subunit)	-	1326669	259.667
ykzL	BSU12619	1330512	1330895	conserved hypothetical protein	-	1330538	8.66667
xkdJ	BSU12640	1331743	1332183	conserved hypothetical protein; putative PBSX prophage	-	1332115	124
xkdO	BSU12680	1334966	1338964	conserved hypothetical protein; PBSX phage protein	-	1335920	318
xkdO	BSU12680	1334966	1338964	conserved hypothetical protein; PBSX phage protein	-	1335924	319.333
xkdO	BSU12680	1334966	1338964	conserved hypothetical protein; PBSX phage protein	-	1335925	319.667
xkdO	BSU12680	1334966	1338964	conserved hypothetical protein; PBSX phage protein	-	1336342	458.667
xkdO	BSU12680	1334966	1338964	conserved hypothetical protein; PBSX phage protein	-	1336366	466.667
xkdO	BSU12680	1334966	1338964	conserved hypothetical protein; PBSX phage protein	-	1336430	488
xkdO	BSU12680	1334966	1338964	conserved hypothetical protein; PBSX phage protein	-	1336432	488.667
xkdO	BSU12680	1334966	1338964	conserved hypothetical protein; PBSX phage protein	-	1336433	489
xkdO	BSU12680	1334966	1338964	conserved hypothetical protein; PBSX phage protein	-	1336435	489.667
xkdO	BSU12680	1334966	1338964	conserved hypothetical protein; PBSX phage protein	-	1336438	490.667
xkdO	BSU12680	1334966	1338964	conserved hypothetical protein; PBSX phage protein	-	1336443	492.333
xkdO	BSU12680	1334966	1338964	conserved hypothetical protein; PBSX phage protein	-	1337887	973.667
xkdO	BSU12680	1334966	1338964	conserved hypothetical protein; PBSX phage protein	-	1337942	992
xkdO	BSU12680	1334966	1338964	conserved hypothetical protein; PBSX phage protein	-	1337962	998.667
xkdO	BSU12680	1334966	1338964	conserved hypothetical protein; PBSX phage protein	-	1337974	1002.67
xkdO	BSU12680	1334966	1338964	conserved hypothetical protein; PBSX phage protein	-	1337977	1003.67
xkdO	BSU12680	1334966	1338964	conserved hypothetical protein; PBSX phage protein	-	1337988	1007.33
xkdQ	BSU12700	1339632	1340609	conserved hypothetical protein; putative PBSX prophage protein	-	1339706	24.6667
xkdQ	BSU12700	1339632	1340609	conserved hypothetical protein; putative PBSX prophage protein	-	1339724	30.6667
xkdQ	BSU12700	1339632	1340609	conserved hypothetical protein; putative PBSX prophage protein	-	1339736	34.6667
xkdQ	BSU12700	1339632	1340609	conserved hypothetical protein; putative PBSX prophage protein	-	1339751	39.6667
xkdQ	BSU12700	1339632	1340609	conserved hypothetical protein; putative PBSX prophage protein	-	1340138	168.667
xkdQ	BSU12700	1339632	1340609	conserved hypothetical protein; putative PBSX prophage protein	-	1340198	188.667
xkdT	BSU12730	1341350	1342396	putative base plate assembly protein; putative PBSX prophage protein	-	1341367	5.66667
xkdT	BSU12730	1341350	1342396	putative base plate assembly protein; putative PBSX prophage protein	-	1341374	8
xkdT	BSU12730	1341350	1342396	putative base plate assembly protein; putative PBSX prophage protein	-	1341375	8.33333
xkdT	BSU12730	1341350	1342396	putative base plate assembly protein; putative PBSX prophage protein	-	1341376	8.66667
xkdT	BSU12730	1341350	1342396	putative base plate assembly protein; putative PBSX prophage protein	-	1341388	12.6667
xkdT	BSU12730	1341350	1342396	putative base plate assembly protein; putative PBSX prophage protein	-	1342294	314.667
xkdU	BSU12740	1342380	1342958	conserved hypothetical protein; putative PBSX prophage protein	-	1342796	138.667
xkdU	BSU12740	1342380	1342958	conserved hypothetical protein; putative PBSX prophage protein	-	1342802	140.667
xkdU	BSU12740	1342380	1342958	conserved hypothetical protein; putative PBSX prophage protein	-	1342949	189.667
xkdV	BSU12750	1343230	1345293	conserved hypothetical protein; putative PBSX prophage protein	-	1343373	47.6667
xkdV	BSU12750	1343230	1345293	conserved hypothetical protein; putative PBSX prophage protein	-	1343397	55.6667
xkdV	BSU12750	1343230	1345293	conserved hypothetical protein; putative PBSX prophage protein	-	1343418	62.6667
xkdV	BSU12750	1343230	1345293	conserved hypothetical protein; putative PBSX prophage protein	-	1343419	63
xkdV	BSU12750	1343230	1345293	conserved hypothetical protein; putative PBSX prophage protein	-	1343421	63.6667
xkdV	BSU12750	1343230	1345293	conserved hypothetical protein; putative PBSX prophage protein	-	1343426	65.3333
xkdV	BSU12750	1343230	1345293	conserved hypothetical protein; putative PBSX prophage protein	-	1343538	102.667
xkdV	BSU12750	1343230	1345293	conserved hypothetical protein; putative PBSX prophage protein	-	1343544	104.667
xkdV	BSU12750	1343230	1345293	conserved hypothetical protein; putative PBSX prophage protein	-	1343550	106.667
xkdV	BSU12750	1343230	1345293	conserved hypothetical protein; putative PBSX prophage protein	-	1344445	405
xkdV	BSU12750	1343230	1345293	conserved hypothetical protein; putative PBSX prophage protein	-	1344447	405.667
xkdV	BSU12750	1343230	1345293	conserved hypothetical protein; putative PBSX prophage protein	-	1344448	406
xkdV	BSU12750	1343230	1345293	conserved hypothetical protein; putative PBSX prophage protein	-	1344449	406.333
xkdV	BSU12750	1343230	1345293	conserved hypothetical protein; putative PBSX prophage protein	-	1344450	406.667
xkdV	BSU12750	1343230	1345293	conserved hypothetical protein; putative PBSX prophage protein	-	1344462	410.667
xkdV	BSU12750	1343230	1345293	conserved hypothetical protein; putative PBSX prophage protein	-	1344465	411.667
xkdV	BSU12750	1343230	1345293	conserved hypothetical protein; putative PBSX prophage protein	-	1344467	412.333
xkdV	BSU12750	1343230	1345293	conserved hypothetical protein; putative PBSX prophage protein	-	1344468	412.667
xkdV	BSU12750	1343230	1345293	conserved hypothetical protein; putative PBSX prophage protein	-	1344485	418.333
xkdW	BSU12760	1345305	1345634	conserved hypothetical protein; PBSX prophage protein	-	1345430	41.6667
xkdW	BSU12760	1345305	1345634	conserved hypothetical protein; PBSX prophage protein	-	1345433	42.6667
xkdW	BSU12760	1345305	1345634	conserved hypothetical protein; PBSX prophage protein	-	1345434	43
xkdW	BSU12760	1345305	1345634	conserved hypothetical protein; PBSX prophage protein	-	1345435	43.3333
xkdX	BSU12770	1345631	1345795	conserved hypothetical protein; PBSX phage protein	-	1345673	14
xkdX	BSU12770	1345631	1345795	conserved hypothetical protein; PBSX phage protein	-	1345675	14.6667
xkdX	BSU12770	1345631	1345795	conserved hypothetical protein; PBSX phage protein	-	1345690	19.6667
xkdX	BSU12770	1345631	1345795	conserved hypothetical protein; PBSX phage protein	-	1345693	20.6667
xlyA	BSU12810	1347289	1348182	bacteriophage PBSX N-acetylmuramoyl-L-alanine amidase	-	1347390	33.6667
xlyA	BSU12810	1347289	1348182	bacteriophage PBSX N-acetylmuramoyl-L-alanine amidase	-	1347801	170.667
xlyA	BSU12810	1347289	1348182	bacteriophage PBSX N-acetylmuramoyl-L-alanine amidase	-	1347910	207
xlyA	BSU12810	1347289	1348182	bacteriophage PBSX N-acetylmuramoyl-L-alanine amidase	-	1347912	207.667
xlyA	BSU12810	1347289	1348182	bacteriophage PBSX N-acetylmuramoyl-L-alanine amidase	-	1347919	210
xlyA	BSU12810	1347289	1348182	bacteriophage PBSX N-acetylmuramoyl-L-alanine amidase	-	1347936	215.667
xlyA	BSU12810	1347289	1348182	bacteriophage PBSX N-acetylmuramoyl-L-alanine amidase	-	1347975	228.667
xlyA	BSU12810	1347289	1348182	bacteriophage PBSX N-acetylmuramoyl-L-alanine amidase	-	1348147	286
xlyA	BSU12810	1347289	1348182	bacteriophage PBSX N-acetylmuramoyl-L-alanine amidase	-	1348157	289.333
mhqA	BSU12870	1353080	1354030	putative hydroquinone-specific extradiol dioxygenase	-	1353397	105.667
mhqA	BSU12870	1353080	1354030	putative hydroquinone-specific extradiol dioxygenase	-	1353400	106.667
mhqA	BSU12870	1353080	1354030	putative hydroquinone-specific extradiol dioxygenase	-	1353412	110.667
ykcB	BSU12880	1354285	1356435	putative integral membrane protein; putative glycosyl transferase	-	1354437	50.6667
ykcB	BSU12880	1354285	1356435	putative integral membrane protein; putative glycosyl transferase	-	1354440	51.6667
ykcB	BSU12880	1354285	1356435	putative integral membrane protein; putative glycosyl transferase	-	1354473	62.6667
ykcB	BSU12880	1354285	1356435	putative integral membrane protein; putative glycosyl transferase	-	1354476	63.6667
ykcB	BSU12880	1354285	1356435	putative integral membrane protein; putative glycosyl transferase	-	1354489	68
ykcB	BSU12880	1354285	1356435	putative integral membrane protein; putative glycosyl transferase	-	1354496	70.3333
ykcB	BSU12880	1354285	1356435	putative integral membrane protein; putative glycosyl transferase	-	1355168	294.333
ykcB	BSU12880	1354285	1356435	putative integral membrane protein; putative glycosyl transferase	-	1355292	335.667
ykcB	BSU12880	1354285	1356435	putative integral membrane protein; putative glycosyl transferase	-	1355395	370
ykcB	BSU12880	1354285	1356435	putative integral membrane protein; putative glycosyl transferase	-	1355396	370.333
ykcB	BSU12880	1354285	1356435	putative integral membrane protein; putative glycosyl transferase	-	1355466	393.667
ykcB	BSU12880	1354285	1356435	putative integral membrane protein; putative glycosyl transferase	-	1355472	395.667
ykcB	BSU12880	1354285	1356435	putative integral membrane protein; putative glycosyl transferase	-	1355494	403
ykcB	BSU12880	1354285	1356435	putative integral membrane protein; putative glycosyl transferase	-	1355848	521
ykcB	BSU12880	1354285	1356435	putative integral membrane protein; putative glycosyl transferase	-	1355875	530
ykcB	BSU12880	1354285	1356435	putative integral membrane protein; putative glycosyl transferase	-	1355889	534.667
ykcB	BSU12880	1354285	1356435	putative integral membrane protein; putative glycosyl transferase	-	1355907	540.667
ykcB	BSU12880	1354285	1356435	putative integral membrane protein; putative glycosyl transferase	-	1355952	555.667
ykcC	BSU12890	1356447	1357418	putative glycosyltransferase	-	1357173	242
proG	BSU12910	1359454	1360272	pyrroline-5-carboxylate reductase ProG	L-proline biosynthesis I; L-ornithine degradation II (Stickland reaction); L-arginine degradation VI (arginase 2 pathway)	1360229	258.333
proG	BSU12910	1359454	1360272	pyrroline-5-carboxylate reductase ProG	L-proline biosynthesis I; L-ornithine degradation II (Stickland reaction); L-arginine degradation VI (arginase 2 pathway)	1360266	270.667
proG	BSU12910	1359454	1360272	pyrroline-5-carboxylate reductase ProG	L-proline biosynthesis I; L-ornithine degradation II (Stickland reaction); L-arginine degradation VI (arginase 2 pathway)	1360268	271.333
dppD	BSU12950	1363141	1364148	dipeptide ABC transporter (ATP-binding protein)	-	1363237	32
dppE	BSU12960	1364151	1365800	dipeptide ABC transporter (dipeptide-binding lipoprotein)	-	1365098	315.667
ykfA	BSU12970	1365888	1366847	putative L,D-carboxypeptidase	-	1366124	78.6667
ykfA	BSU12970	1365888	1366847	putative L,D-carboxypeptidase	-	1366182	98
ykfA	BSU12970	1365888	1366847	putative L,D-carboxypeptidase	-	1366286	132.667
ykfA	BSU12970	1365888	1366847	putative L,D-carboxypeptidase	-	1366308	140
ykfA	BSU12970	1365888	1366847	putative L,D-carboxypeptidase	-	1366804	305.333
ykfB	BSU12980	1366844	1367944	L-Ala-D/L-Glu epimerase	-	1366909	21.6667
ykgB	BSU13010	1369876	1370925	6-phosphogluconolactonase	superpathway of glycolysis and the Entner-Doudoroff pathway; pentose phosphate pathway (oxidative branch) I; pentose phosphate pathway	1370031	51.6667
ykzH	BSU13050	1374068	1374292	conserved hypothetical protein	-	1374176	36
ykzH	BSU13050	1374068	1374292	conserved hypothetical protein	-	1374178	36.6667
ohrA	BSU13140	1380978	1381403	peroxiredoxin	-	1381044	22
ohrA	BSU13140	1380978	1381403	peroxiredoxin	-	1381163	61.6667
ohrB	BSU13160	1382020	1382430	organic hydroperoxide resistance reductase B	-	1382385	121.667
ykzN	BSU13169	1382457	1382627	hypothetical protein	-	1382551	31.3333
ykzN	BSU13169	1382457	1382627	hypothetical protein	-	1382561	34.6667
ykzN	BSU13169	1382457	1382627	hypothetical protein	-	1382569	37.3333
ykzN	BSU13169	1382457	1382627	hypothetical protein	-	1382581	41.3333
ykzN	BSU13169	1382457	1382627	hypothetical protein	-	1382582	41.6667
guaD	BSU13170	1382677	1383147	guanine deaminase	purine nucleotides degradation II (aerobic); guanosine nucleotides degradation III	1382774	32.3333
guaD	BSU13170	1382677	1383147	guanine deaminase	purine nucleotides degradation II (aerobic); guanosine nucleotides degradation III	1382944	89
guaD	BSU13170	1382677	1383147	guanine deaminase	purine nucleotides degradation II (aerobic); guanosine nucleotides degradation III	1382968	97
rsbRB	BSU13200	1387206	1388039	component of the piezosome (stressosome)	-	1387361	51.6667
thiW	BSU13220	1388809	1390452	thiamine ABC transporter (ATP-binding protein)	-	1389463	218
thiW	BSU13220	1388809	1390452	thiamine ABC transporter (ATP-binding protein)	-	1390082	424.333
thiW	BSU13220	1388809	1390452	thiamine ABC transporter (ATP-binding protein)	-	1390120	437
thiW	BSU13220	1388809	1390452	thiamine ABC transporter (ATP-binding protein)	-	1390126	439
thiW	BSU13220	1388809	1390452	thiamine ABC transporter (ATP-binding protein)	-	1390132	441
thiW	BSU13220	1388809	1390452	thiamine ABC transporter (ATP-binding protein)	-	1390177	456
thiW	BSU13220	1388809	1390452	thiamine ABC transporter (ATP-binding protein)	-	1390191	460.667
thiW	BSU13220	1388809	1390452	thiamine ABC transporter (ATP-binding protein)	-	1390240	477
thiW	BSU13220	1388809	1390452	thiamine ABC transporter (ATP-binding protein)	-	1390285	492
thiW	BSU13220	1388809	1390452	thiamine ABC transporter (ATP-binding protein)	-	1390318	503
ykoG	BSU13250	1391953	1392639	two-component response regulator [YkoH]	-	1392237	94.6667
ykoG	BSU13250	1391953	1392639	two-component response regulator [YkoH]	-	1392246	97.6667
ykoJ	BSU13280	1394776	1395288	putative exported protein	-	1394814	12.6667
ykoJ	BSU13280	1394776	1395288	putative exported protein	-	1395144	122.667
ykoN	BSU13350	1398975	1400096	putative glycosyltransferase	-	1399028	17.6667
ykoN	BSU13350	1398975	1400096	putative glycosyltransferase	-	1399111	45.3333
ykoS	BSU13380	1401772	1403466	putative integral inner membrane protein	-	1403148	458.667
ykoS	BSU13380	1401772	1403466	putative integral inner membrane protein	-	1403169	465.667
ykoT	BSU13390	1403479	1404492	putative glycosyltransferase	-	1403661	60.6667
ykoT	BSU13390	1403479	1404492	putative glycosyltransferase	-	1404414	311.667
ykoT	BSU13390	1403479	1404492	putative glycosyltransferase	-	1404435	318.667
ligD	BSU13400	1404518	1406353	ATP-dependent DNA ligase subunit	-	1404548	10
ligD	BSU13400	1404518	1406353	ATP-dependent DNA ligase subunit	-	1405427	303
ykoV	BSU13410	1406357	1407292	ATP-dependent DNA ligase subunit	-	1406363	2
dgcW	BSU13420	1407329	1409578	putative sensor protein	-	1407426	32.3333
dgcW	BSU13420	1407329	1409578	putative sensor protein	-	1408211	294
ykoY	BSU13440	1410654	1411628	putative transporter	-	1411586	310.667
rsgI	BSU13460	1412644	1413789	sigmaI modulating factor	-	1413395	250.333
kinE	BSU13530	1419213	1421429	two-component sensor histidine kinase	-	1419743	176.667
kinD	BSU13660	1431486	1433006	checkpoint protein linking spore formation to extracellular matrix production	-	1431513	9
kinD	BSU13660	1431486	1433006	checkpoint protein linking spore formation to extracellular matrix production	-	1432431	315
kinD	BSU13660	1431486	1433006	checkpoint protein linking spore formation to extracellular matrix production	-	1432434	316
clpE	BSU13700	1435628	1437727	ATP-dependent Clp protease (class III stress gene)	-	1435976	116
queF	BSU13750	1441291	1441788	NADPH-dependent reduction of 7-cyano-7-deazaguanine (preQ0) to 7-aminomethyl-7-deazaguanine (preQ1)	queuosine biosynthesis	1441437	48.6667
queF	BSU13750	1441291	1441788	NADPH-dependent reduction of 7-cyano-7-deazaguanine (preQ0) to 7-aminomethyl-7-deazaguanine (preQ1)	queuosine biosynthesis	1441470	59.6667
ykvO	BSU13770	1442872	1443618	putative oxidoreductase	-	1442896	8
ykvO	BSU13770	1442872	1443618	putative oxidoreductase	-	1442907	11.6667
ykvO	BSU13770	1442872	1443618	putative oxidoreductase	-	1442976	34.6667
ykvO	BSU13770	1442872	1443618	putative oxidoreductase	-	1443171	99.6667
ykvO	BSU13770	1442872	1443618	putative oxidoreductase	-	1443237	121.667
ykvP	BSU13780	1444099	1445298	spore protein	-	1444712	204.333
ykvP	BSU13780	1444099	1445298	spore protein	-	1444774	225
ykvP	BSU13780	1444099	1445298	spore protein	-	1444777	226
ykvU	BSU13830	1449250	1450587	spore membrane protein involved in germination	-	1449906	218.667
ykvU	BSU13830	1449250	1450587	spore membrane protein involved in germination	-	1450176	308.667
pfeT	BSU13850	1451371	1453284	Fe(II) efflux pump	-	1451647	92
pfeT	BSU13850	1451371	1453284	Fe(II) efflux pump	-	1452894	507.667
ptsG	BSU13890	1457187	1459286	phosphotransferase system (PTS) glucose-specific enzyme IICBA component	-	1458650	487.667
ptsG	BSU13890	1457187	1459286	phosphotransferase system (PTS) glucose-specific enzyme IICBA component	-	1458710	507.667
mcpC	BSU13950	1463628	1465595	methyl-accepting chemotaxis protein	-	1465547	639.667
ykwC	BSU13960	1465733	1466599	putative beta-hydroxyacid dehydrogenase	-	1465777	14.6667
patA	BSU14000	1471857	1473038	aminotransferase	-	1472442	195
patA	BSU14000	1471857	1473038	aminotransferase	-	1472472	205
patA	BSU14000	1471857	1473038	aminotransferase	-	1472475	206
patA	BSU14000	1471857	1473038	aminotransferase	-	1472523	222
cheV	BSU14010	1473605	1474516	coupling protein and response regulator for CheA activity in response to attractants (chemotaxis)	-	1474283	226
fadH	BSU14060	1478072	1478836	2,4-dienoyl-CoA reductase	-	1478806	244.667
ykuI	BSU14090	1482248	1483471	conserved hypothetical protein	-	1482466	72.6667
ykuI	BSU14090	1482248	1483471	conserved hypothetical protein	-	1482481	77.6667
ykuI	BSU14090	1482248	1483471	conserved hypothetical protein	-	1482497	83
ykuI	BSU14090	1482248	1483471	conserved hypothetical protein	-	1482946	232.667
dapH	BSU14180	1488973	1489683	tetrahydrodipicolinate N-acetyltransferase	L-lysine biosynthesis II	1489029	18.6667
dapH	BSU14180	1488973	1489683	tetrahydrodipicolinate N-acetyltransferase	L-lysine biosynthesis II	1489080	35.6667
dapI	BSU14190	1489753	1490877	<i>N</i>-acetyl-diaminopimelate deacetylase	L-lysine biosynthesis II	1489760	2.33333
ykuT	BSU14210	1491221	1492024	putative small-conductance mechanosensitive channel	-	1491304	27.6667
ahpT	BSU14230	1492875	1493321	thiol-disulfide isomerase	-	1493057	60.6667
ahpT	BSU14230	1492875	1493321	thiol-disulfide isomerase	-	1493075	66.6667
ahpT	BSU14230	1492875	1493321	thiol-disulfide isomerase	-	1493078	67.6667
ahpT	BSU14230	1492875	1493321	thiol-disulfide isomerase	-	1493084	69.6667
rok	BSU14240	1493787	1494362	repressor of comK	-	1494140	117.667
rok	BSU14240	1493787	1494362	repressor of comK	-	1494353	188.667
rok	BSU14240	1493787	1494362	repressor of comK	-	1494356	189.667
yknT	BSU14250	1494403	1495368	hypothetical protein	-	1495194	263.667
yknT	BSU14250	1494403	1495368	hypothetical protein	-	1495239	278.667
moeA	BSU14280	1497192	1498484	molybdene to molybdopterin ligation enzyme	-	1498415	407.667
moeA	BSU14280	1497192	1498484	molybdene to molybdopterin ligation enzyme	-	1498424	410.667
mobB	BSU14290	1498445	1498966	molybdopterin-guanine dinucleotide biosynthesis protein B	guanylyl molybdenum cofactor biosynthesis	1498573	42.6667
mobB	BSU14290	1498445	1498966	molybdopterin-guanine dinucleotide biosynthesis protein B	guanylyl molybdenum cofactor biosynthesis	1498687	80.6667
yknU	BSU14320	1499889	1501646	putative ABC transporter (ATP-binding protein)	-	1500374	161.667
yknY	BSU14360	1505416	1506108	putative ABC transporter (ATP-binding protein)	-	1505763	115.667
yknZ	BSU14370	1506105	1507298	putative permease	-	1506116	3.66667
yknZ	BSU14370	1506105	1507298	putative permease	-	1506615	170
fruA	BSU14400	1509256	1511163	phosphotransferase system (PTS) fructose-specific enzyme IIABC component	-	1509564	102.667
fruA	BSU14400	1509256	1511163	phosphotransferase system (PTS) fructose-specific enzyme IIABC component	-	1509603	115.667
fruA	BSU14400	1509256	1511163	phosphotransferase system (PTS) fructose-specific enzyme IIABC component	-	1509612	118.667
fruA	BSU14400	1509256	1511163	phosphotransferase system (PTS) fructose-specific enzyme IIABC component	-	1509735	159.667
fruA	BSU14400	1509256	1511163	phosphotransferase system (PTS) fructose-specific enzyme IIABC component	-	1509765	169.667
fruA	BSU14400	1509256	1511163	phosphotransferase system (PTS) fructose-specific enzyme IIABC component	-	1509789	177.667
fruA	BSU14400	1509256	1511163	phosphotransferase system (PTS) fructose-specific enzyme IIABC component	-	1510107	283.667
fruA	BSU14400	1509256	1511163	phosphotransferase system (PTS) fructose-specific enzyme IIABC component	-	1510110	284.667
ykpA	BSU14430	1512373	1513995	ABC efflux transporter (ATP-binding protein)	-	1513692	439.667
ykpA	BSU14430	1512373	1513995	ABC efflux transporter (ATP-binding protein)	-	1513770	465.667
panE	BSU14440	1514052	1514963	ketopantoate reductase	superpathway of coenzyme A biosynthesis I (bacteria); phosphopantothenate biosynthesis I	1514087	11.6667
ampS	BSU14450	1514997	1516229	aminopeptidase	-	1515444	149
kinC	kinC	1518333	1519619	two-component sensor histidine kinase	-	1518486	51
ykqA	BSU14500	1519635	1520468	conserved hypothetical protein	-	1519778	47.6667
ykqA	BSU14500	1519635	1520468	conserved hypothetical protein	-	1519779	48
ykqA	BSU14500	1519635	1520468	conserved hypothetical protein	-	1520303	222.667
ykqA	BSU14500	1519635	1520468	conserved hypothetical protein	-	1520321	228.667
adeC	BSU14520	1521351	1523084	adenine deaminase	adenine salvage	1521926	191.667
adeC	BSU14520	1521351	1523084	adenine deaminase	adenine salvage	1521936	195
adeC	BSU14520	1521351	1523084	adenine deaminase	adenine salvage	1522007	218.667
adeC	BSU14520	1521351	1523084	adenine deaminase	adenine salvage	1522256	301.667
adeC	BSU14520	1521351	1523084	adenine deaminase	adenine salvage	1522257	302
ykrA	BSU14550	1525386	1526159	putative hydrolase	-	1525736	116.667
ykrA	BSU14550	1525386	1526159	putative hydrolase	-	1525769	127.667
ykrA	BSU14550	1525386	1526159	putative hydrolase	-	1525775	129.667
ykrA	BSU14550	1525386	1526159	putative hydrolase	-	1525782	132
ykzV	BSU14569	1526859	1527017	conserved hypothetical protein	-	1526956	32.3333
pdhB	BSU14590	1529445	1530422	pyruvate dehydrogenase (E1 beta subunit)	pyruvate decarboxylation to acetyl CoA	1530068	207.667
yktA	BSU14640	1535936	1536202	conserved hypothetical protein	-	1536182	82
yktB	BSU14650	1536235	1536873	conserved hypothetical protein	-	1536246	3.66667
yktB	BSU14650	1536235	1536873	conserved hypothetical protein	-	1536283	16
yktB	BSU14650	1536235	1536873	conserved hypothetical protein	-	1536373	46
suhB	BSU14670	1537441	1538238	inositol monophosphatase	-	1538230	263
ykzC	BSU14680	1538264	1538692	conserved hypothetical protein	-	1538330	22
ykzC	BSU14680	1538264	1538692	conserved hypothetical protein	-	1538344	26.6667
ykzC	BSU14680	1538264	1538692	conserved hypothetical protein	-	1538350	28.6667
ykzC	BSU14680	1538264	1538692	conserved hypothetical protein	-	1538365	33.6667
ykzC	BSU14680	1538264	1538692	conserved hypothetical protein	-	1538366	34
ykzC	BSU14680	1538264	1538692	conserved hypothetical protein	-	1538393	43
ykzC	BSU14680	1538264	1538692	conserved hypothetical protein	-	1538536	90.6667
ykzC	BSU14680	1538264	1538692	conserved hypothetical protein	-	1538542	92.6667
ylaA	BSU14710	1541886	1543826	hypothetical protein	-	1543380	498
ylaA	BSU14710	1541886	1543826	hypothetical protein	-	1543388	500.667
ylaA	BSU14710	1541886	1543826	hypothetical protein	-	1543394	502.667
ylaA	BSU14710	1541886	1543826	hypothetical protein	-	1543398	504
ylaB	BSU14720	1543816	1544085	hypothetical protein	-	1543922	35.3333
ylaB	BSU14720	1543816	1544085	hypothetical protein	-	1544079	87.6667
ylaC	BSU14730	1544085	1544606	RNA polymerase ECF-type sigma factor	-	1544164	26.3333
ylaC	BSU14730	1544085	1544606	RNA polymerase ECF-type sigma factor	-	1544168	27.6667
ylaC	BSU14730	1544085	1544606	RNA polymerase ECF-type sigma factor	-	1544195	36.6667
ylaC	BSU14730	1544085	1544606	RNA polymerase ECF-type sigma factor	-	1544204	39.6667
ylaC	BSU14730	1544085	1544606	RNA polymerase ECF-type sigma factor	-	1544207	40.6667
ylaC	BSU14730	1544085	1544606	RNA polymerase ECF-type sigma factor	-	1544228	47.6667
ylaC	BSU14730	1544085	1544606	RNA polymerase ECF-type sigma factor	-	1544303	72.6667
ylaD	BSU14740	1544603	1544896	anti-YlaC sigma factor	-	1544885	94
bipA	BSU14770	1546121	1547959	GTPase	-	1546858	245.667
bipA	BSU14770	1546121	1547959	GTPase	-	1547719	532.667
bipA	BSU14770	1546121	1547959	GTPase	-	1547770	549.667
ftsW	BSU14850	1552899	1554110	cell-division protein	-	1553108	69.6667
ftsW	BSU14850	1552899	1554110	cell-division protein	-	1553111	70.6667
ftsW	BSU14850	1552899	1554110	cell-division protein	-	1553828	309.667
ctaB	BSU14880	1559309	1560226	heme <i>o</i> synthase	heme a biosynthesis	1559461	50.6667
ctaC	BSU14890	1560466	1561536	cytochrome caa3 oxidase (subunit II)	-	1561489	341
ylbH	BSU15010	1569519	1570073	putative enzyme with adenosyl binding site	-	1570049	176.667
coaD	BSU15020	1570078	1570563	phosphopantetheine adenylyltransferase	superpathway of coenzyme A biosynthesis I (bacteria); coenzyme A biosynthesis I (prokaryotic)	1570098	6.66667
coaD	BSU15020	1570078	1570563	phosphopantetheine adenylyltransferase	superpathway of coenzyme A biosynthesis I (bacteria); coenzyme A biosynthesis I (prokaryotic)	1570116	12.6667
coaD	BSU15020	1570078	1570563	phosphopantetheine adenylyltransferase	superpathway of coenzyme A biosynthesis I (bacteria); coenzyme A biosynthesis I (prokaryotic)	1570251	57.6667
ylbK	BSU15040	1571981	1572763	putative hydrolase	-	1572130	49.6667
ylbK	BSU15040	1571981	1572763	putative hydrolase	-	1572338	119
ylbM	BSU15060	1573807	1575054	conserved hypothetical protein	-	1574437	210
ylbM	BSU15060	1573807	1575054	conserved hypothetical protein	-	1574443	212
ylbM	BSU15060	1573807	1575054	conserved hypothetical protein	-	1574446	213
ylbM	BSU15060	1573807	1575054	conserved hypothetical protein	-	1574494	229
ylbM	BSU15060	1573807	1575054	conserved hypothetical protein	-	1574503	232
ylbM	BSU15060	1573807	1575054	conserved hypothetical protein	-	1574521	238
ylbM	BSU15060	1573807	1575054	conserved hypothetical protein	-	1574542	245
ylbM	BSU15060	1573807	1575054	conserved hypothetical protein	-	1574599	264
ylbM	BSU15060	1573807	1575054	conserved hypothetical protein	-	1574624	272.333
ylbM	BSU15060	1573807	1575054	conserved hypothetical protein	-	1574647	280
ylbM	BSU15060	1573807	1575054	conserved hypothetical protein	-	1574649	280.667
ylbM	BSU15060	1573807	1575054	conserved hypothetical protein	-	1574654	282.333
ylbM	BSU15060	1573807	1575054	conserved hypothetical protein	-	1574682	291.667
ylbM	BSU15060	1573807	1575054	conserved hypothetical protein	-	1574683	292
ylbM	BSU15060	1573807	1575054	conserved hypothetical protein	-	1574687	293.333
ylbM	BSU15060	1573807	1575054	conserved hypothetical protein	-	1574702	298.333
ylbM	BSU15060	1573807	1575054	conserved hypothetical protein	-	1574728	307
gerR	BSU15090	1576129	1576710	DNA-binding regulator	-	1576483	118
gerR	BSU15090	1576129	1576710	DNA-binding regulator	-	1576485	118.667
ylbP	BSU15100	1576767	1577249	putative acetyltransferase	-	1576782	5
ylbP	BSU15100	1576767	1577249	putative acetyltransferase	-	1576795	9.33333
bshC	BSU15120	1578376	1579995	predicted cysteine-adding enzyme	bacillithiol biosynthesis	1578495	39.6667
mraW	BSU15140	1580622	1581557	S-adenosyl-dependent methyltransferase active on membrane-located substrates	-	1581335	237.667
mraW	BSU15140	1580622	1581557	S-adenosyl-dependent methyltransferase active on membrane-located substrates	-	1581419	265.667
mraW	BSU15140	1580622	1581557	S-adenosyl-dependent methyltransferase active on membrane-located substrates	-	1581476	284.667
pbpB	BSU15160	1581947	1584097	penicillin-binding protein 2B	-	1582402	151.667
pbpB	BSU15160	1581947	1584097	penicillin-binding protein 2B	-	1583545	532.667
pbpB	BSU15160	1581947	1584097	penicillin-binding protein 2B	-	1583566	539.667
pbpB	BSU15160	1581947	1584097	penicillin-binding protein 2B	-	1583576	543
pbpB	BSU15160	1581947	1584097	penicillin-binding protein 2B	-	1583587	546.667
pbpB	BSU15160	1581947	1584097	penicillin-binding protein 2B	-	1583617	556.667
pbpB	BSU15160	1581947	1584097	penicillin-binding protein 2B	-	1583629	560.667
pbpB	BSU15160	1581947	1584097	penicillin-binding protein 2B	-	1583632	561.667
pbpB	BSU15160	1581947	1584097	penicillin-binding protein 2B	-	1583644	565.667
pbpB	BSU15160	1581947	1584097	penicillin-binding protein 2B	-	1583653	568.667
pbpB	BSU15160	1581947	1584097	penicillin-binding protein 2B	-	1583665	572.667
pbpB	BSU15160	1581947	1584097	penicillin-binding protein 2B	-	1583668	573.667
pbpB	BSU15160	1581947	1584097	penicillin-binding protein 2B	-	1583680	577.667
spoVD	BSU15170	1584214	1586154	stage V sporulation protein D	-	1585182	322.667
murG	BSU15220	1591540	1592631	UDP-N-acetylglucosamine-N-acetylmuramyl- (pentapeptide)pyrophosphoryl-undecaprenol N-acetylglucosamine transferase	peptidoglycan biosynthesis I (meso-diaminopimelate containing)	1592171	210.333
murG	BSU15220	1591540	1592631	UDP-N-acetylglucosamine-N-acetylmuramyl- (pentapeptide)pyrophosphoryl-undecaprenol N-acetylglucosamine transferase	peptidoglycan biosynthesis I (meso-diaminopimelate containing)	1592439	299.667
bpr	BSU15300	1599283	1603584	bacillopeptidase F	-	1599764	160.333
bpr	BSU15300	1599283	1603584	bacillopeptidase F	-	1602674	1130.33
sigE	BSU15320	1604771	1605490	RNA polymerase sporulation-specific sigma-29 factor (sigma-E)	-	1605298	175.667
sigE	BSU15320	1604771	1605490	RNA polymerase sporulation-specific sigma-29 factor (sigma-E)	-	1605460	229.667
thiQ	thiQ	1607556	1608836	<i>N</i>-formyl-4-amino-5-aminomethyl-2-methylpyrimidine deformylase	base-degraded thiamine salvage	1608287	243.667
ylmD	BSU15370	1609327	1610163	conserved hypothetical protein	-	1609672	115
ylmD	BSU15370	1609327	1610163	conserved hypothetical protein	-	1609750	141
ylmE	BSU15380	1610170	1610862	conserved hypothetical protein	-	1610283	37.6667
ylmE	BSU15380	1610170	1610862	conserved hypothetical protein	-	1610508	112.667
ylmE	BSU15380	1610170	1610862	conserved hypothetical protein	-	1610559	129.667
ylmH	BSU15410	1611654	1612427	factor involved in shape determination, RNA-binding fold	-	1611707	17.6667
ileS	BSU15430	1613357	1616122	isoleucyl-tRNA synthetase	tRNA charging	1615694	779
BSU_MISC_RNA_27	BSU_MISC_RNA_27	1618853	1618970	PyrR	-	1618915	20.6667
pyrAA	BSU15510	1622657	1623751	pyrimidine-specific carbamoyl-phosphate synthetase (small subunit, glutaminase subunit)	UMP biosynthesis III; uridine-5'-phosphate biosynthesis; L-arginine biosynthesis II (acetyl cycle); L-glutamine degradation I	1622707	16.6667
pyrAB	BSU15520	1623736	1626951	pyrimidine-specific carbamoyl-phosphate synthetase (large subunit)	UMP biosynthesis III; uridine-5'-phosphate biosynthesis; L-arginine biosynthesis II (acetyl cycle); L-glutamine degradation I	1624581	281.667
pyrAB	BSU15520	1623736	1626951	pyrimidine-specific carbamoyl-phosphate synthetase (large subunit)	UMP biosynthesis III; uridine-5'-phosphate biosynthesis; L-arginine biosynthesis II (acetyl cycle); L-glutamine degradation I	1625982	748.667
pyrAB	BSU15520	1623736	1626951	pyrimidine-specific carbamoyl-phosphate synthetase (large subunit)	UMP biosynthesis III; uridine-5'-phosphate biosynthesis; L-arginine biosynthesis II (acetyl cycle); L-glutamine degradation I	1626426	896.667
pyrAB	BSU15520	1623736	1626951	pyrimidine-specific carbamoyl-phosphate synthetase (large subunit)	UMP biosynthesis III; uridine-5'-phosphate biosynthesis; L-arginine biosynthesis II (acetyl cycle); L-glutamine degradation I	1626513	925.667
pyrK	pyrK	1626948	1627718	dihydroorotate dehydrogenase (electron transfer subunit)	UMP biosynthesis III; uridine-5'-phosphate biosynthesis	1627003	18.3333
pyrK	pyrK	1626948	1627718	dihydroorotate dehydrogenase (electron transfer subunit)	UMP biosynthesis III; uridine-5'-phosphate biosynthesis	1627049	33.6667
pyrK	pyrK	1626948	1627718	dihydroorotate dehydrogenase (electron transfer subunit)	UMP biosynthesis III; uridine-5'-phosphate biosynthesis	1627121	57.6667
pyrK	pyrK	1626948	1627718	dihydroorotate dehydrogenase (electron transfer subunit)	UMP biosynthesis III; uridine-5'-phosphate biosynthesis	1627336	129.333
pyrK	pyrK	1626948	1627718	dihydroorotate dehydrogenase (electron transfer subunit)	UMP biosynthesis III; uridine-5'-phosphate biosynthesis	1627349	133.667
pyrK	pyrK	1626948	1627718	dihydroorotate dehydrogenase (electron transfer subunit)	UMP biosynthesis III; uridine-5'-phosphate biosynthesis	1627408	153.333
pyrK	pyrK	1626948	1627718	dihydroorotate dehydrogenase (electron transfer subunit)	UMP biosynthesis III; uridine-5'-phosphate biosynthesis	1627410	154
pyrD	pyrD	1627718	1628653	dihydroorotate dehydrogenase (catalytic subunit)	UMP biosynthesis III; uridine-5'-phosphate biosynthesis	1627870	50.6667
pyrE	BSU15560	1629320	1629970	orotate phosphoribosyltransferase	UMP biosynthesis III; uridine-5'-phosphate biosynthesis	1629578	86
pyrE	BSU15560	1629320	1629970	orotate phosphoribosyltransferase	UMP biosynthesis III; uridine-5'-phosphate biosynthesis	1629580	86.6667
pyrE	BSU15560	1629320	1629970	orotate phosphoribosyltransferase	UMP biosynthesis III; uridine-5'-phosphate biosynthesis	1629586	88.6667
pyrE	BSU15560	1629320	1629970	orotate phosphoribosyltransferase	UMP biosynthesis III; uridine-5'-phosphate biosynthesis	1629591	90.3333
pyrE	BSU15560	1629320	1629970	orotate phosphoribosyltransferase	UMP biosynthesis III; uridine-5'-phosphate biosynthesis	1629706	128.667
pyrE	BSU15560	1629320	1629970	orotate phosphoribosyltransferase	UMP biosynthesis III; uridine-5'-phosphate biosynthesis	1629853	177.667
cysH	BSU15570	1630382	1631083	(phospho)adenosine phosphosulfate reductase	sulfate reduction I (assimilatory); superpathway of sulfate assimilation and cysteine biosynthesis	1630675	97.6667
cysH	BSU15570	1630382	1631083	(phospho)adenosine phosphosulfate reductase	sulfate reduction I (assimilatory); superpathway of sulfate assimilation and cysteine biosynthesis	1630972	196.667
cysH	BSU15570	1630382	1631083	(phospho)adenosine phosphosulfate reductase	sulfate reduction I (assimilatory); superpathway of sulfate assimilation and cysteine biosynthesis	1631003	207
cysH	BSU15570	1630382	1631083	(phospho)adenosine phosphosulfate reductase	sulfate reduction I (assimilatory); superpathway of sulfate assimilation and cysteine biosynthesis	1631023	213.667
sat	BSU15590	1632208	1633356	sulfate adenylyltransferase	sulfate reduction I (assimilatory); sulfate activation for sulfonation; superpathway of sulfate assimilation and cysteine biosynthesis	1633065	285.667
sat	BSU15590	1632208	1633356	sulfate adenylyltransferase	sulfate reduction I (assimilatory); sulfate activation for sulfonation; superpathway of sulfate assimilation and cysteine biosynthesis	1633095	295.667
sat	BSU15590	1632208	1633356	sulfate adenylyltransferase	sulfate reduction I (assimilatory); sulfate activation for sulfonation; superpathway of sulfate assimilation and cysteine biosynthesis	1633128	306.667
sat	BSU15590	1632208	1633356	sulfate adenylyltransferase	sulfate reduction I (assimilatory); sulfate activation for sulfonation; superpathway of sulfate assimilation and cysteine biosynthesis	1633146	312.667
sat	BSU15590	1632208	1633356	sulfate adenylyltransferase	sulfate reduction I (assimilatory); sulfate activation for sulfonation; superpathway of sulfate assimilation and cysteine biosynthesis	1633191	327.667
sat	BSU15590	1632208	1633356	sulfate adenylyltransferase	sulfate reduction I (assimilatory); sulfate activation for sulfonation; superpathway of sulfate assimilation and cysteine biosynthesis	1633302	364.667
yloB	BSU15650	1637965	1640637	P-type calcium transport ATPase	-	1639965	666.667
yloC	BSU15660	1640720	1641595	conserved hypothetical protein	-	1641211	163.667
priA	BSU15710	1644068	1646485	primosomal replication factor Y (primosomal protein N')	-	1645375	435.667
rsmB	BSU15740	1647939	1649282	RNA-binding Sun protein; 16S rRNA m5C967 methyltransferase, S-adenosyl-L-methionine-dependent	-	1648238	99.6667
rsmB	BSU15740	1647939	1649282	RNA-binding Sun protein; 16S rRNA m5C967 methyltransferase, S-adenosyl-L-methionine-dependent	-	1648637	232.667
cpgA	BSU15780	1653103	1653999	GTPase involved in ribosome and sacculus morphogenesis	-	1653561	152.667
cpgA	BSU15780	1653103	1653999	GTPase involved in ribosome and sacculus morphogenesis	-	1653568	155
yloU	BSU15830	1656064	1656426	conserved hypothetical protein	-	1656381	105.667
plsX	BSU15890	1662547	1663548	phosphate:acyl-ACP acyltransferase	-	1662840	97.6667
plsX	BSU15890	1662547	1663548	phosphate:acyl-ACP acyltransferase	-	1662849	100.667
plsX	BSU15890	1662547	1663548	phosphate:acyl-ACP acyltransferase	-	1662885	112.667
plsX	BSU15890	1662547	1663548	phosphate:acyl-ACP acyltransferase	-	1662918	123.667
fabD	BSU15900	1663567	1664520	malonyl CoA:acyl carrier protein transacylase	-	1663721	51.3333
fabD	BSU15900	1663567	1664520	malonyl CoA:acyl carrier protein transacylase	-	1664241	224.667
fabD	BSU15900	1663567	1664520	malonyl CoA:acyl carrier protein transacylase	-	1664293	242
fabD	BSU15900	1663567	1664520	malonyl CoA:acyl carrier protein transacylase	-	1664430	287.667
smc	BSU15940	1666560	1670120	chromosome condensation and segregation SMC ATPase	-	1668818	752.667
smc	BSU15940	1666560	1670120	chromosome condensation and segregation SMC ATPase	-	1669271	903.667
ftsY	BSU15950	1670140	1671129	signal recognition particle (docking protein)	-	1670562	140.667
ftsY	BSU15950	1670140	1671129	signal recognition particle (docking protein)	-	1670688	182.667
ylxM	BSU15970	1671828	1672160	conserved hypothetical protein	-	1672010	60.6667
trmD	BSU16030	1675171	1675902	tRNA(m1G37)methyltransferase	-	1675182	3.66667
trmD	BSU16030	1675171	1675902	tRNA(m1G37)methyltransferase	-	1675287	38.6667
trmD	BSU16030	1675171	1675902	tRNA(m1G37)methyltransferase	-	1675362	63.6667
trmD	BSU16030	1675171	1675902	tRNA(m1G37)methyltransferase	-	1675470	99.6667
trmD	BSU16030	1675171	1675902	tRNA(m1G37)methyltransferase	-	1675479	102.667
trmD	BSU16030	1675171	1675902	tRNA(m1G37)methyltransferase	-	1675575	134.667
rnhB	BSU16060	1677451	1678218	ribonuclease HII	-	1677935	161.333
ylqG	BSU16070	1678250	1679980	putative glycosyltransferase	-	1679388	379.333
sucD	BSU16100	1681617	1682519	succinyl-CoA synthetase (alpha subunit)	TCA cycle I (prokaryotic)	1682012	131.667
sucD	BSU16100	1681617	1682519	succinyl-CoA synthetase (alpha subunit)	TCA cycle I (prokaryotic)	1682381	254.667
trmFO	BSU16130	1685812	1687119	tRNA:m<sup>5</sup>U-54 methyltransferase	-	1686036	74.6667
trmFO	BSU16130	1685812	1687119	tRNA:m<sup>5</sup>U-54 methyltransferase	-	1686162	116.667
codV	BSU16140	1687187	1688101	site-specific tyrosine recombinase for chromosome partitioning	-	1687519	110.667
codV	BSU16140	1687187	1688101	site-specific tyrosine recombinase for chromosome partitioning	-	1687702	171.667
flgC	BSU16190	1691667	1692119	flagellar component of cell-proximal portion of basal-body rod	-	1692077	136.667
fliI	BSU16240	1695877	1697193	flagellar-specific ATPase	-	1696497	206.667
fliI	BSU16240	1695877	1697193	flagellar-specific ATPase	-	1696530	217.667
fliK	BSU16270	1698278	1699741	flagellar hook-length control protein	-	1699139	287
flgE	BSU16290	1700182	1700976	flagellar hook protein	-	1700550	122.667
flgE	BSU16290	1700182	1700976	flagellar hook protein	-	1700559	125.667
flhB	BSU16380	1706599	1707681	component of the flagellar export machinery	-	1706901	100.667
flhB	BSU16380	1706599	1707681	component of the flagellar export machinery	-	1706958	119.667
flhB	BSU16380	1706599	1707681	component of the flagellar export machinery	-	1707222	207.667
flhB	BSU16380	1706599	1707681	component of the flagellar export machinery	-	1707300	233.667
flhF	BSU16400	1709747	1710847	GTPase involved in the export of flagella	-	1710491	248
flhF	BSU16400	1709747	1710847	GTPase involved in the export of flagella	-	1710781	344.667
flhG	BSU16410	1710838	1711734	essential component of the flagellar assembly machinery, MinD-like ATPase	-	1711101	87.6667
flhG	BSU16410	1710838	1711734	essential component of the flagellar assembly machinery, MinD-like ATPase	-	1711131	97.6667
flhG	BSU16410	1710838	1711734	essential component of the flagellar assembly machinery, MinD-like ATPase	-	1711144	102
swrB	BSU16480	1717286	1717789	coupling factor for flagellin transcription and translation	-	1717317	10.3333
tsf	BSU16500	1718775	1719656	elongation factor Ts	-	1718906	43.6667
dxr	BSU16550	1722871	1724022	1-deoxy-D-xylulose-5-phosphate reductoisomerase	methylerythritol phosphate pathway I	1723440	189.667
rseP	BSU16560	1724029	1725297	inner membrane zinc metalloprotease required for the extracytoplasmic stress response mediated by sigma(E) (YaeL)	-	1724804	258.333
rseP	BSU16560	1724029	1725297	inner membrane zinc metalloprotease required for the extracytoplasmic stress response mediated by sigma(E) (YaeL)	-	1724871	280.667
rseP	BSU16560	1724029	1725297	inner membrane zinc metalloprotease required for the extracytoplasmic stress response mediated by sigma(E) (YaeL)	-	1724874	281.667
rseP	BSU16560	1724029	1725297	inner membrane zinc metalloprotease required for the extracytoplasmic stress response mediated by sigma(E) (YaeL)	-	1724877	282.667
rseP	BSU16560	1724029	1725297	inner membrane zinc metalloprotease required for the extracytoplasmic stress response mediated by sigma(E) (YaeL)	-	1724883	284.667
rseP	BSU16560	1724029	1725297	inner membrane zinc metalloprotease required for the extracytoplasmic stress response mediated by sigma(E) (YaeL)	-	1724886	285.667
rseP	BSU16560	1724029	1725297	inner membrane zinc metalloprotease required for the extracytoplasmic stress response mediated by sigma(E) (YaeL)	-	1724892	287.667
rseP	BSU16560	1724029	1725297	inner membrane zinc metalloprotease required for the extracytoplasmic stress response mediated by sigma(E) (YaeL)	-	1724898	289.667
rseP	BSU16560	1724029	1725297	inner membrane zinc metalloprotease required for the extracytoplasmic stress response mediated by sigma(E) (YaeL)	-	1724907	292.667
rseP	BSU16560	1724029	1725297	inner membrane zinc metalloprotease required for the extracytoplasmic stress response mediated by sigma(E) (YaeL)	-	1724916	295.667
rseP	BSU16560	1724029	1725297	inner membrane zinc metalloprotease required for the extracytoplasmic stress response mediated by sigma(E) (YaeL)	-	1725064	345
rseP	BSU16560	1724029	1725297	inner membrane zinc metalloprotease required for the extracytoplasmic stress response mediated by sigma(E) (YaeL)	-	1725066	345.667
rseP	BSU16560	1724029	1725297	inner membrane zinc metalloprotease required for the extracytoplasmic stress response mediated by sigma(E) (YaeL)	-	1725069	346.667
rseP	BSU16560	1724029	1725297	inner membrane zinc metalloprotease required for the extracytoplasmic stress response mediated by sigma(E) (YaeL)	-	1725072	347.667
rseP	BSU16560	1724029	1725297	inner membrane zinc metalloprotease required for the extracytoplasmic stress response mediated by sigma(E) (YaeL)	-	1725075	348.667
rseP	BSU16560	1724029	1725297	inner membrane zinc metalloprotease required for the extracytoplasmic stress response mediated by sigma(E) (YaeL)	-	1725076	349
rseP	BSU16560	1724029	1725297	inner membrane zinc metalloprotease required for the extracytoplasmic stress response mediated by sigma(E) (YaeL)	-	1725080	350.333
rseP	BSU16560	1724029	1725297	inner membrane zinc metalloprotease required for the extracytoplasmic stress response mediated by sigma(E) (YaeL)	-	1725081	350.667
rseP	BSU16560	1724029	1725297	inner membrane zinc metalloprotease required for the extracytoplasmic stress response mediated by sigma(E) (YaeL)	-	1725084	351.667
rseP	BSU16560	1724029	1725297	inner membrane zinc metalloprotease required for the extracytoplasmic stress response mediated by sigma(E) (YaeL)	-	1725087	352.667
rseP	BSU16560	1724029	1725297	inner membrane zinc metalloprotease required for the extracytoplasmic stress response mediated by sigma(E) (YaeL)	-	1725105	358.667
polC	BSU16580	1727133	1731446	DNA polymerase III (alpha subunit)	-	1727264	43.6667
polC	BSU16580	1727133	1731446	DNA polymerase III (alpha subunit)	-	1727981	282.667
polC	BSU16580	1727133	1731446	DNA polymerase III (alpha subunit)	-	1731428	1431.67
infB	BSU16630	1734009	1736159	initiation factor IF-2	-	1734521	170.667
pnpA	BSU16690	1739383	1741500	polynucleotide phosphorylase (PNPase)	-	1739436	17.6667
pnpA	BSU16690	1739383	1741500	polynucleotide phosphorylase (PNPase)	-	1740285	300.667
pnpA	BSU16690	1739383	1741500	polynucleotide phosphorylase (PNPase)	-	1740336	317.667
pnpA	BSU16690	1739383	1741500	polynucleotide phosphorylase (PNPase)	-	1740360	325.667
pnpA	BSU16690	1739383	1741500	polynucleotide phosphorylase (PNPase)	-	1740366	327.667
mlpA	BSU16710	1742617	1743846	specific processing protease	-	1743504	295.667
mlpA	BSU16710	1742617	1743846	specific processing protease	-	1743507	296.667
mlpA	BSU16710	1742617	1743846	specific processing protease	-	1743570	317.667
dapA	BSU16770	1748368	1749240	dihydrodipicolinate synthase	L-lysine biosynthesis II	1748907	179.667
rnjB	BSU16780	1749418	1751085	ribonuclease J2	-	1750917	499.667
rnjB	BSU16780	1749418	1751085	ribonuclease J2	-	1750938	506.667
rnjB	BSU16780	1749418	1751085	ribonuclease J2	-	1750941	507.667
ymfD	BSU16825	1755649	1756857	putative multidrug resistance protein	-	1756674	341.667
ymfF	BSU16845	1757037	1758317	putative metalloprotease	-	1757384	115.667
ymfH	BSU16860	1758314	1759600	putative processing protease	-	1759018	234.667
ymfI	BSU16870	1759655	1760383	putative oxidoreductase	-	1759987	110.667
pbpX	BSU16950	1765859	1767034	penicillin-binding endopeptidase X	-	1766533	224.667
pbpX	BSU16950	1765859	1767034	penicillin-binding endopeptidase X	-	1766564	235
pbpX	BSU16950	1765859	1767034	penicillin-binding endopeptidase X	-	1766659	266.667
pbpX	BSU16950	1765859	1767034	penicillin-binding endopeptidase X	-	1766675	272
pbpX	BSU16950	1765859	1767034	penicillin-binding endopeptidase X	-	1766681	274
pbpX	BSU16950	1765859	1767034	penicillin-binding endopeptidase X	-	1766711	284
pbpX	BSU16950	1765859	1767034	penicillin-binding endopeptidase X	-	1766716	285.667
pbpX	BSU16950	1765859	1767034	penicillin-binding endopeptidase X	-	1766731	290.667
rny	BSU16960	1767310	1768872	ribonuclease Y	-	1768461	383.667
mutL	BSU17050	1778337	1780220	DNA mismatch repair factor	-	1779501	388
mutL	BSU17050	1778337	1780220	DNA mismatch repair factor	-	1779587	416.667
mutL	BSU17050	1778337	1780220	DNA mismatch repair factor	-	1779590	417.667
mutL	BSU17050	1778337	1780220	DNA mismatch repair factor	-	1779616	426.333
mutL	BSU17050	1778337	1780220	DNA mismatch repair factor	-	1779710	457.667
mutL	BSU17050	1778337	1780220	DNA mismatch repair factor	-	1779761	474.667
mutL	BSU17050	1778337	1780220	DNA mismatch repair factor	-	1779800	487.667
mutL	BSU17050	1778337	1780220	DNA mismatch repair factor	-	1779908	523.667
mutL	BSU17050	1778337	1780220	DNA mismatch repair factor	-	1779935	532.667
mutL	BSU17050	1778337	1780220	DNA mismatch repair factor	-	1780025	562.667
pksE	BSU17120	1786104	1788407	enzyme involved in polyketide synthesis	-	1787630	508.667
pksE	BSU17120	1786104	1788407	enzyme involved in polyketide synthesis	-	1788092	662.667
acpK	BSU17130	1788469	1788717	holo-AcpK // acyl-carrier protein AcpK	-	1788496	9
acpK	BSU17130	1788469	1788717	holo-AcpK // acyl-carrier protein AcpK	-	1788615	48.6667
pksH	BSU17160	1791193	1791972	dehydratase for polyketide biosynthesis	-	1791324	43.6667
pksJ	BSU17180	1792806	1807937	polyketide synthase of type I	-	1793307	167
pksJ	BSU17180	1792806	1807937	polyketide synthase of type I	-	1793309	167.667
pksJ	BSU17180	1792806	1807937	polyketide synthase of type I	-	1793786	326.667
pksJ	BSU17180	1792806	1807937	polyketide synthase of type I	-	1793843	345.667
pksJ	BSU17180	1792806	1807937	polyketide synthase of type I	-	1794693	629
pksJ	BSU17180	1792806	1807937	polyketide synthase of type I	-	1794746	646.667
pksJ	BSU17180	1792806	1807937	polyketide synthase of type I	-	1797272	1488.67
pksJ	BSU17180	1792806	1807937	polyketide synthase of type I	-	1799351	2181.67
pksJ	BSU17180	1792806	1807937	polyketide synthase of type I	-	1799378	2190.67
pksJ	BSU17180	1792806	1807937	polyketide synthase of type I	-	1799379	2191
pksJ	BSU17180	1792806	1807937	polyketide synthase of type I	-	1799385	2193
pksJ	BSU17180	1792806	1807937	polyketide synthase of type I	-	1799399	2197.67
pksJ	BSU17180	1792806	1807937	polyketide synthase of type I	-	1799402	2198.67
pksJ	BSU17180	1792806	1807937	polyketide synthase of type I	-	1799453	2215.67
pksJ	BSU17180	1792806	1807937	polyketide synthase of type I	-	1799474	2222.67
pksJ	BSU17180	1792806	1807937	polyketide synthase of type I	-	1799487	2227
pksJ	BSU17180	1792806	1807937	polyketide synthase of type I	-	1799501	2231.67
pksJ	BSU17180	1792806	1807937	polyketide synthase of type I	-	1800656	2616.67
pksJ	BSU17180	1792806	1807937	polyketide synthase of type I	-	1802726	3306.67
pksJ	BSU17180	1792806	1807937	polyketide synthase of type I	-	1804487	3893.67
pksJ	BSU17180	1792806	1807937	polyketide synthase of type I	-	1804509	3901
pksJ	BSU17180	1792806	1807937	polyketide synthase of type I	-	1805480	4224.67
pksJ	BSU17180	1792806	1807937	polyketide synthase of type I	-	1805675	4289.67
pksJ	BSU17180	1792806	1807937	polyketide synthase of type I	-	1805684	4292.67
pksJ	BSU17180	1792806	1807937	polyketide synthase of type I	-	1806788	4660.67
pksL	BSU17190	1807921	1821537	polyketide synthase of type I	-	1809075	384.667
pksL	BSU17190	1807921	1821537	polyketide synthase of type I	-	1809115	398
pksL	BSU17190	1807921	1821537	polyketide synthase of type I	-	1812321	1466.67
pksL	BSU17190	1807921	1821537	polyketide synthase of type I	-	1812342	1473.67
pksL	BSU17190	1807921	1821537	polyketide synthase of type I	-	1812456	1511.67
pksL	BSU17190	1807921	1821537	polyketide synthase of type I	-	1812462	1513.67
pksL	BSU17190	1807921	1821537	polyketide synthase of type I	-	1812507	1528.67
pksL	BSU17190	1807921	1821537	polyketide synthase of type I	-	1812516	1531.67
pksL	BSU17190	1807921	1821537	polyketide synthase of type I	-	1812558	1545.67
pksL	BSU17190	1807921	1821537	polyketide synthase of type I	-	1815505	2528
pksL	BSU17190	1807921	1821537	polyketide synthase of type I	-	1816578	2885.67
pksL	BSU17190	1807921	1821537	polyketide synthase of type I	-	1817379	3152.67
pksL	BSU17190	1807921	1821537	polyketide synthase of type I	-	1818345	3474.67
pksL	BSU17190	1807921	1821537	polyketide synthase of type I	-	1818351	3476.67
pksL	BSU17190	1807921	1821537	polyketide synthase of type I	-	1818353	3477.33
pksL	BSU17190	1807921	1821537	polyketide synthase of type I	-	1818990	3689.67
[truncated: 4,012 more rows]

## Sheet: VS15_InDels
Gene Name	Accession-1	Left-End-Position	Right-End-Position	Product	Pathways	VariationLocation
ycgB	BSU03030	326888	327469	putative integral inner membrane protein	-	327375
ydjC	BSU06130	664319	664669	conserved hypothetical protein	-	664648
ygaK	BSU08800	957705	959060	putative FAD-dependent oxido-reductase	-	957706
ykcB	BSU12880	1354285	1356435	putative integral membrane protein; putative glycosyl transferase	-	1355230
yqbD	BSU26150	2684161	2685129	putative DNA wielding protein; skin element	-	2684372
yrdD	BSU26750	2732747	2732881	-	-	2732843
yrdD	BSU26750	2732747	2732881	-	-	2732853
csn	BSU26890	2747984	2748817	chitosanase	-	2748774
cwlO	BSU34800	3574363	3575784	secreted cell wall DL-endopeptidase	-	3574858
tuaA	BSU35609	3658259	3658408	#VALUE!	-	3658405
spoIIQ	BSU36550	3759702	3760553	forespore protein required for alternative engulfment	-	3759864

## Sheet: VS15_SNP
Gene Name	Accession-1	Left-End-Position	Right-End-Position	Product	Pathways	VariationLocation
ybzI	BSU02019	222971	223234	hypothetical protein	-	223068	-32.3333
ybfG	BSU02200	239644	241842	putative pepdidoglycan binding protein	-	239941	-99
ybfG	BSU02200	239644	241842	putative pepdidoglycan binding protein	-	240004	-120
ybfI	BSU02220	242834	243661	putative transcriptional regulator (AraC/XylS family, cupin family)	-	243584	-250
ybfI	BSU02220	242834	243661	putative transcriptional regulator (AraC/XylS family, cupin family)	-	243602	-256
ybfO	BSU02310	249979	251319	putative exported hydrolase	-	251084	-368.333
ybfO	BSU02310	249979	251319	putative exported hydrolase	-	251112	-377.667
ybfO	BSU02310	249979	251319	putative exported hydrolase	-	251115	-378.667
ybfO	BSU02310	249979	251319	putative exported hydrolase	-	251139	-386.667
ybfO	BSU02310	249979	251319	putative exported hydrolase	-	251211	-410.667
ybfO	BSU02310	249979	251319	putative exported hydrolase	-	251214	-411.667
ybfO	BSU02310	249979	251319	putative exported hydrolase	-	251217	-412.667
ybfO	BSU02310	249979	251319	putative exported hydrolase	-	251220	-413.667
srfAA	BSU03480	376968	387731	surfactin synthetase	-	384648	-2560	srfAA
srfAA	BSU03480	376968	387731	surfactin synthetase	-	384650	-2560.67
srfAA	BSU03480	376968	387731	surfactin synthetase	-	384765	-2599
srfAA	BSU03480	376968	387731	surfactin synthetase	-	385253	-2761.67
srfAA	BSU03480	376968	387731	surfactin synthetase	-	385481	-2837.67
srfAA	BSU03480	376968	387731	surfactin synthetase	-	385484	-2838.67
srfAA	BSU03480	376968	387731	surfactin synthetase	-	385485	-2839
srfAA	BSU03480	376968	387731	surfactin synthetase	-	386261	-3097.67
srfAA	BSU03480	376968	387731	surfactin synthetase	-	386273	-3101.67
srfAA	BSU03480	376968	387731	surfactin synthetase	-	386275	-3102.33
srfAA	BSU03480	376968	387731	surfactin synthetase	-	386285	-3105.67
srfAB	BSU03490	387744	398495	surfactin synthetase	-	397052	-3102.67
yczH	BSU04020	454652	455260	putative hydrolase	-	454662	-3.33333
yczH	BSU04020	454652	455260	putative hydrolase	-	454663	-3.66667
ydcA	BSU04610	515016	515615	conserved hypothetical protein	-	515129	-37.6667
ydzE	BSU05140	561180	561416	putative permease	-	561339	-53
ydzE	BSU05140	561180	561416	putative permease	-	561345	-55
ydzE	BSU05140	561180	561416	putative permease	-	561366	-62
ydzE	BSU05140	561180	561416	putative permease	-	561367	-62.3333	ydE
ydeJ	BSU05220	569290	569949	putative lipoprotein	-	569876	-195.333
ydeJ	BSU05220	569290	569949	putative lipoprotein	-	569902	-204	yde
ydeJ	BSU05220	569290	569949	putative lipoprotein	-	569912	-207.333
ydeJ	BSU05220	569290	569949	putative lipoprotein	-	569918	-209.333
ydeJ	BSU05220	569290	569949	putative lipoprotein	-	569920	-210
ydeJ	BSU05220	569290	569949	putative lipoprotein	-	569924	-211.333
ydeJ	BSU05220	569290	569949	putative lipoprotein	-	569927	-212.333
ydeJ	BSU05220	569290	569949	putative lipoprotein	-	569939	-216.333
groEL	BSU06030	650234	651868	chaperonin large subunit	-	651592	-452.667
groEL	BSU06030	650234	651868	chaperonin large subunit	-	651601	-455.667
groEL	BSU06030	650234	651868	chaperonin large subunit	-	651715	-493.667
guaA	BSU06360	692740	694281	GMP synthetase	guanosine ribonucleotides de novo biosynthesis; superpathway of guanosine nucleotides de novo biosynthesis II; superpathway of purine nucleotides de novo biosynthesis I; L-glutamine degradation I	694122	-460.667
rlmCD	BSU06730	737603	738982	23S rRNA m<sup>5</sup>U747/m<sup>5</sup>U1939 RNA methyltransferase	-	738691	-362.667
rlmCD	BSU06730	737603	738982	23S rRNA m<sup>5</sup>U747/m<sup>5</sup>U1939 RNA methyltransferase	-	738694	-363.667
rlmCD	BSU06730	737603	738982	23S rRNA m<sup>5</sup>U747/m<sup>5</sup>U1939 RNA methyltransferase	-	738700	-365.667
rlmCD	BSU06730	737603	738982	23S rRNA m<sup>5</sup>U747/m<sup>5</sup>U1939 RNA methyltransferase	-	738730	-375.667
rlmCD	BSU06730	737603	738982	23S rRNA m<sup>5</sup>U747/m<sup>5</sup>U1939 RNA methyltransferase	-	738742	-379.667
rlmCD	BSU06730	737603	738982	23S rRNA m<sup>5</sup>U747/m<sup>5</sup>U1939 RNA methyltransferase	-	738745	-380.667
rlmCD	BSU06730	737603	738982	23S rRNA m<sup>5</sup>U747/m<sup>5</sup>U1939 RNA methyltransferase	-	738748	-381.667
rlmCD	BSU06730	737603	738982	23S rRNA m<sup>5</sup>U747/m<sup>5</sup>U1939 RNA methyltransferase	-	738757	-384.667
rlmCD	BSU06730	737603	738982	23S rRNA m<sup>5</sup>U747/m<sup>5</sup>U1939 RNA methyltransferase	-	738763	-386.667
rlmCD	BSU06730	737603	738982	23S rRNA m<sup>5</sup>U747/m<sup>5</sup>U1939 RNA methyltransferase	-	738805	-400.667
rlmCD	BSU06730	737603	738982	23S rRNA m<sup>5</sup>U747/m<sup>5</sup>U1939 RNA methyltransferase	-	738820	-405.667
yezG	BSU06811	747079	747534	conserved hypothetical protein	-	747190	-37
yesS	BSU07010	765838	768123	transcriptional regulator (AraC/XylS family)	-	767544	-568.667	yesS
yesS	BSU07010	765838	768123	transcriptional regulator (AraC/XylS family)	-	767545	-569
yesS	BSU07010	765838	768123	transcriptional regulator (AraC/XylS family)	-	767546	-569.333
yesS	BSU07010	765838	768123	transcriptional regulator (AraC/XylS family)	-	767549	-570.333
yetM	BSU07230	790318	791427	putative hydroxylase/monooxygenase	-	791295	-325.667
yetN	BSU07240	791462	792532	conserved hypothetical protein	-	791675	-71
yfjM	BSU08040	877599	878051	conserved hypothetical protein	-	877844	-81.6667
yfjM	BSU08040	877599	878051	conserved hypothetical protein	-	877847	-82.6667
yfjM	BSU08040	877599	878051	conserved hypothetical protein	-	877850	-83.6667	yfJM
yfjM	BSU08040	877599	878051	conserved hypothetical protein	-	877851	-84
yfjM	BSU08040	877599	878051	conserved hypothetical protein	-	877853	-84.6667
yfiF	BSU08250	898961	899905	putative transcriptional regulator (AraC/XylS family; cupin family)	-	899723	-254
yfiF	BSU08250	898961	899905	putative transcriptional regulator (AraC/XylS family; cupin family)	-	899725	-254.667
yfiF	BSU08250	898961	899905	putative transcriptional regulator (AraC/XylS family; cupin family)	-	899731	-256.667
yfiF	BSU08250	898961	899905	putative transcriptional regulator (AraC/XylS family; cupin family)	-	899734	-257.667
yfiJ	BSU08290	903811	905013	two-component sensor histidine kinase [YfiK]	-	904326	-171.667
yfiJ	BSU08290	903811	905013	two-component sensor histidine kinase [YfiK]	-	904359	-182.667
yfiJ	BSU08290	903811	905013	two-component sensor histidine kinase [YfiK]	-	904404	-197.667
ygaK	BSU08800	957705	959060	putative FAD-dependent oxido-reductase	-	957775	-23.3333
yhcM	BSU09140	988417	988872	hypothetical protein	-	988498	-27
yhcM	BSU09140	988417	988872	hypothetical protein	-	988594	-59
yhgE	BSU10160	1090401	1092728	putative methyl-accepting protein	-	1091536	-378.333
yhgE	BSU10160	1090401	1092728	putative methyl-accepting protein	-	1091537	-378.667
yhgE	BSU10160	1090401	1092728	putative methyl-accepting protein	-	1091540	-379.667
yhgE	BSU10160	1090401	1092728	putative methyl-accepting protein	-	1091541	-380
glcP	BSU10520	1125123	1126328	glucose/mannose:H+ symporter	-	1125258	-45
yitH	BSU10990	1177365	1178213	putative N-acetyltransferase	-	1178001	-212
yitH	BSU10990	1177365	1178213	putative N-acetyltransferase	-	1178015	-216.667
yitH	BSU10990	1177365	1178213	putative N-acetyltransferase	-	1178019	-218
yitH	BSU10990	1177365	1178213	putative N-acetyltransferase	-	1178076	-237
yitH	BSU10990	1177365	1178213	putative N-acetyltransferase	-	1178091	-242
yitH	BSU10990	1177365	1178213	putative N-acetyltransferase	-	1178097	-244
yitH	BSU10990	1177365	1178213	putative N-acetyltransferase	-	1178107	-247.333
yitH	BSU10990	1177365	1178213	putative N-acetyltransferase	-	1178108	-247.667
yitH	BSU10990	1177365	1178213	putative N-acetyltransferase	-	1178124	-253
yitH	BSU10990	1177365	1178213	putative N-acetyltransferase	-	1178147	-260.667
yitH	BSU10990	1177365	1178213	putative N-acetyltransferase	-	1178157	-264
yitI	BSU11000	1178218	1178682	putative N-acetyltransferase	-	1178617	-133
yitI	BSU11000	1178218	1178682	putative N-acetyltransferase	-	1178642	-141.333
yjcS	BSU11970	1268275	1268592	conserved hypothetical protein	-	1268295	-6.66667
yjcS	BSU11970	1268275	1268592	conserved hypothetical protein	-	1268364	-29.6667
xkdO	BSU12680	1334966	1338964	conserved hypothetical protein; PBSX phage protein	-	1336186	-406.667
xkdO	BSU12680	1334966	1338964	conserved hypothetical protein; PBSX phage protein	-	1337644	-892.667
xkdO	BSU12680	1334966	1338964	conserved hypothetical protein; PBSX phage protein	-	1337647	-893.667
xkdO	BSU12680	1334966	1338964	conserved hypothetical protein; PBSX phage protein	-	1337650	-894.667
xkdO	BSU12680	1334966	1338964	conserved hypothetical protein; PBSX phage protein	-	1337689	-907.667
xkdO	BSU12680	1334966	1338964	conserved hypothetical protein; PBSX phage protein	-	1337782	-938.667
xkdO	BSU12680	1334966	1338964	conserved hypothetical protein; PBSX phage protein	-	1337817	-950.333
xkdO	BSU12680	1334966	1338964	conserved hypothetical protein; PBSX phage protein	-	1337832	-955.333
xkdW	BSU12760	1345305	1345634	conserved hypothetical protein; PBSX prophage protein	-	1345493	-62.6667
xkdW	BSU12760	1345305	1345634	conserved hypothetical protein; PBSX prophage protein	-	1345526	-73.6667
xkdW	BSU12760	1345305	1345634	conserved hypothetical protein; PBSX prophage protein	-	1345568	-87.6667
xkdW	BSU12760	1345305	1345634	conserved hypothetical protein; PBSX prophage protein	-	1345571	-88.6667
xkdW	BSU12760	1345305	1345634	conserved hypothetical protein; PBSX prophage protein	-	1345576	-90.3333
xkdW	BSU12760	1345305	1345634	conserved hypothetical protein; PBSX prophage protein	-	1345623	-106
xkdW	BSU12760	1345305	1345634	conserved hypothetical protein; PBSX prophage protein	-	1345624	-106.333
xkdW	BSU12760	1345305	1345634	conserved hypothetical protein; PBSX prophage protein	-	1345628	-107.667
xkdX	BSU12770	1345631	1345795	conserved hypothetical protein; PBSX phage protein	-	1345648	-5.66667
xkdX	BSU12770	1345631	1345795	conserved hypothetical protein; PBSX phage protein	-	1345654	-7.66667
ykcB	BSU12880	1354285	1356435	putative integral membrane protein; putative glycosyl transferase	-	1354620	-111.667
ykcB	BSU12880	1354285	1356435	putative integral membrane protein; putative glycosyl transferase	-	1354623	-112.667
ykcB	BSU12880	1354285	1356435	putative integral membrane protein; putative glycosyl transferase	-	1354626	-113.667
ykcB	BSU12880	1354285	1356435	putative integral membrane protein; putative glycosyl transferase	-	1354629	-114.667
ykcB	BSU12880	1354285	1356435	putative integral membrane protein; putative glycosyl transferase	-	1354632	-115.667
ykcB	BSU12880	1354285	1356435	putative integral membrane protein; putative glycosyl transferase	-	1354633	-116
ykwD	BSU13970	1466638	1467411	conserved hypothetical protein	-	1466686	-16
fadH	BSU14060	1478072	1478836	2,4-dienoyl-CoA reductase	-	1478614	-180.667
ylaA	BSU14710	1541886	1543826	hypothetical protein	-	1543413	-509
ylaA	BSU14710	1541886	1543826	hypothetical protein	-	1543415	-509.667
ylaA	BSU14710	1541886	1543826	hypothetical protein	-	1543418	-510.667
ylaA	BSU14710	1541886	1543826	hypothetical protein	-	1543422	-512
ylaA	BSU14710	1541886	1543826	hypothetical protein	-	1543425	-513
polC	BSU16580	1727133	1731446	DNA polymerase III (alpha subunit)	-	1731218	-1361.67
glnA	BSU17460	1878425	1879759	glutamine synthetase	L-glutamine biosynthesis I; ammonia assimilation cycle III	1879657	-410.667
ynzF	BSU17480	1880623	1880967	putative phage protein	-	1880824	-67
ynzF	BSU17480	1880623	1880967	putative phage protein	-	1880847	-74.6667
ynzF	BSU17480	1880623	1880967	putative phage protein	-	1880914	-97
ynzF	BSU17480	1880623	1880967	putative phage protein	-	1880917	-98
ynaD	BSU17520	1883166	1883678	putative N-acetyltransferase	-	1883284	-39.3333
yncB	BSU17620	1895378	1896013	DNA nuclease, lipoprotein	-	1895831	-151
yncB	BSU17620	1895378	1896013	DNA nuclease, lipoprotein	-	1895852	-158
yncB	BSU17620	1895378	1896013	DNA nuclease, lipoprotein	-	1895885	-169
yncB	BSU17620	1895378	1896013	DNA nuclease, lipoprotein	-	1895947	-189.667
yncF	BSU17660	1900080	1900514	putative deoxyuridine 5'-triphosphate pyrophosphatase	pyrimidine deoxyribonucleotides de novo biosynthesis I	1900364	-94.6667
yncF	BSU17660	1900080	1900514	putative deoxyuridine 5'-triphosphate pyrophosphatase	pyrimidine deoxyribonucleotides de novo biosynthesis I	1900508	-142.667
xynD	BSU18160	1944113	1945654	endo-1,4-beta-xylanase (xylanase D)	-	1945337	-408
xynD	BSU18160	1944113	1945654	endo-1,4-beta-xylanase (xylanase D)	-	1945382	-423
xynD	BSU18160	1944113	1945654	endo-1,4-beta-xylanase (xylanase D)	-	1945395	-427.333	xynD
yngK	BSU18280	1958027	1959559	putative exported protein	-	1958051	-8
yngK	BSU18280	1958027	1959559	putative exported protein	-	1958108	-27
yngK	BSU18280	1958027	1959559	putative exported protein	-	1958159	-44
yngK	BSU18280	1958027	1959559	putative exported protein	-	1958174	-49
yngK	BSU18280	1958027	1959559	putative exported protein	-	1958175	-49.3333
ppsE	BSU18300	1960198	1964037	plipastatin synthetase	-	1962217	-673
ppsE	BSU18300	1960198	1964037	plipastatin synthetase	-	1962219	-673.667	ppsE
ppsD	BSU18310	1964045	1974856	plipastatin synthetase	-	1969142	-1699
ppsD	BSU18310	1964045	1974856	plipastatin synthetase	-	1969160	-1705
ppsD	BSU18310	1964045	1974856	plipastatin synthetase	-	1969198	-1717.67	ppsD
ppsD	BSU18310	1964045	1974856	plipastatin synthetase	-	1969229	-1728
ppsD	BSU18310	1964045	1974856	plipastatin synthetase	-	1969244	-1733
ppsC	BSU18320	1974881	1982548	plipastatin synthetase	-	1976528	-549
ppsC	BSU18320	1974881	1982548	plipastatin synthetase	-	1976531	-550
ppsC	BSU18320	1974881	1982548	plipastatin synthetase	-	1976534	-551
ppsC	BSU18320	1974881	1982548	plipastatin synthetase	-	1976537	-552
ppsC	BSU18320	1974881	1982548	plipastatin synthetase	-	1976540	-553
ppsC	BSU18320	1974881	1982548	plipastatin synthetase	-	1976543	-554
ppsC	BSU18320	1974881	1982548	plipastatin synthetase	-	1976544	-554.333	ppsC
ppsC	BSU18320	1974881	1982548	plipastatin synthetase	-	1976545	-554.667
ppsC	BSU18320	1974881	1982548	plipastatin synthetase	-	1976549	-556
ppsC	BSU18320	1974881	1982548	plipastatin synthetase	-	1978769	-1296
ppsC	BSU18320	1974881	1982548	plipastatin synthetase	-	1978772	-1297
ppsC	BSU18320	1974881	1982548	plipastatin synthetase	-	1978919	-1346
ppsC	BSU18320	1974881	1982548	plipastatin synthetase	-	1980122	-1747
ppsC	BSU18320	1974881	1982548	plipastatin synthetase	-	1980428	-1849
ppsA	BSU18340	1990272	1997957	plipastatin synthetase	-	1994636	-1454.67
yoxC	BSU18510	2019421	2019726	conserved hypothetical protein	-	2019714	-97.6667
yoxC	BSU18510	2019421	2019726	conserved hypothetical protein	-	2019723	-100.667
yoxC	BSU18510	2019421	2019726	conserved hypothetical protein	-	2019725	-101.333
yoxB	BSU18520	2019797	2020567	conserved hypothetical protein	-	2020033	-78.6667
yoxB	BSU18520	2019797	2020567	conserved hypothetical protein	-	2020038	-80.3333
yoxB	BSU18520	2019797	2020567	conserved hypothetical protein	-	2020041	-81.3333
yoaA	BSU18530	2020611	2021144	putative N-acetyltransferase	-	2020928	-105.667
yoaA	BSU18530	2020611	2021144	putative N-acetyltransferase	-	2021012	-133.667
yoaA	BSU18530	2020611	2021144	putative N-acetyltransferase	-	2021021	-136.667
yoaB	BSU18540	2021223	2022467	negatively charged metabolite transporter	-	2021379	-52
yoaB	BSU18540	2021223	2022467	negatively charged metabolite transporter	-	2021409	-62
yoaB	BSU18540	2021223	2022467	negatively charged metabolite transporter	-	2021442	-73
yozT	BSU18709	2040988	2041227	hypothetical protein	-	2041127	-46.3333
yozH	BSU18860	2056650	2057006	hypothetical protein	-	2056795	-48.3333
yozH	BSU18860	2056650	2057006	hypothetical protein	-	2056827	-59
yozH	BSU18860	2056650	2057006	hypothetical protein	-	2056835	-61.6667
yozH	BSU18860	2056650	2057006	hypothetical protein	-	2056851	-67
yozH	BSU18860	2056650	2057006	hypothetical protein	-	2056861	-70.3333
yozI	BSU18870	2057214	2057579	conserved hypothetical protein	-	2057260	-15.3333
yozI	BSU18870	2057214	2057579	conserved hypothetical protein	-	2057262	-16
yozI	BSU18870	2057214	2057579	conserved hypothetical protein	-	2057306	-30.6667
csaA	BSU19040	2079214	2079546	molecular chaperone	-	2079272	-19.3333
yodU	BSU19810	2151626	2152045	-	-	2151835	-69.6667
dfrA	BSU21810	2296603	2297109	dihydrofolate reductase	superpathway of tetrahydrofolate biosynthesis and salvage; superpathway of tetrahydrofolate biosynthesis; N10-formyl-tetrahydrofolate biosynthesis; tetrahydrofolate biosynthesis	2296881	-92.6667
dfrA	BSU21810	2296603	2297109	dihydrofolate reductase	superpathway of tetrahydrofolate biosynthesis and salvage; superpathway of tetrahydrofolate biosynthesis; N10-formyl-tetrahydrofolate biosynthesis; tetrahydrofolate biosynthesis	2296898	-98.3333
dfrA	BSU21810	2296603	2297109	dihydrofolate reductase	superpathway of tetrahydrofolate biosynthesis and salvage; superpathway of tetrahydrofolate biosynthesis; N10-formyl-tetrahydrofolate biosynthesis; tetrahydrofolate biosynthesis	2296910	-102.333
ypvA	BSU22150	2327488	2329413	putative ATP-dependent helicase	-	2328504	-338.667
ppiB	BSU23360	2435360	2435791	peptidyl-prolyl isomerase	-	2435390	-10
yqjG	BSU23890	2483904	2484731	Sec-independent factor for membrane protein insertion (YidC/SpoIIIJ family)	-	2484296	-130.667
yqjG	BSU23890	2483904	2484731	Sec-independent factor for membrane protein insertion (YidC/SpoIIIJ family)	-	2484300	-132
yqjG	BSU23890	2483904	2484731	Sec-independent factor for membrane protein insertion (YidC/SpoIIIJ family)	-	2484302	-132.667
yqjG	BSU23890	2483904	2484731	Sec-independent factor for membrane protein insertion (YidC/SpoIIIJ family)	-	2484305	-133.667
pbpA	BSU25000	2581771	2583921	transpeptidase (penicillin-binding protein 2A)	-	2581909	-46
pbpA	BSU25000	2581771	2583921	transpeptidase (penicillin-binding protein 2A)	-	2581911	-46.6667
pbpA	BSU25000	2581771	2583921	transpeptidase (penicillin-binding protein 2A)	-	2581912	-47
pbpA	BSU25000	2581771	2583921	transpeptidase (penicillin-binding protein 2A)	-	2581918	-49
pbpA	BSU25000	2581771	2583921	transpeptidase (penicillin-binding protein 2A)	-	2581919	-49.3333
pbpA	BSU25000	2581771	2583921	transpeptidase (penicillin-binding protein 2A)	-	2581920	-49.6667
pbpA	BSU25000	2581771	2583921	transpeptidase (penicillin-binding protein 2A)	-	2581921	-50
pbpA	BSU25000	2581771	2583921	transpeptidase (penicillin-binding protein 2A)	-	2581922	-50.3333
spoIVCB	BSU25760	2652993	2653463	RNA polymerase sporulation-specific sigma factor (pro-&sigma;K), N-terminal fragment	-	2653256	-87.6667
spoIVCB	BSU25760	2652993	2653463	RNA polymerase sporulation-specific sigma factor (pro-&sigma;K), N-terminal fragment	-	2653259	-88.6667
spoIVCB	BSU25760	2652993	2653463	RNA polymerase sporulation-specific sigma factor (pro-&sigma;K), N-terminal fragment	-	2653286	-97.6667
spoIVCA	BSU25770	2653371	2654873	site-specific DNA recombinase	-	2653391	-6.66667
spoIVCB	BSU25760	2652993	2653463	RNA polymerase sporulation-specific sigma factor (pro-&sigma;K), N-terminal fragment	-	2653391	-132.667
spoIVCA	BSU25770	2653371	2654873	site-specific DNA recombinase	-	2653392	-7
spoIVCB	BSU25760	2652993	2653463	RNA polymerase sporulation-specific sigma factor (pro-&sigma;K), N-terminal fragment	-	2653392	-133
spoIVCA	BSU25770	2653371	2654873	site-specific DNA recombinase	-	2653397	-8.66667
spoIVCB	BSU25760	2652993	2653463	RNA polymerase sporulation-specific sigma factor (pro-&sigma;K), N-terminal fragment	-	2653397	-134.667
spoIVCA	BSU25770	2653371	2654873	site-specific DNA recombinase	-	2653400	-9.66667
spoIVCB	BSU25760	2652993	2653463	RNA polymerase sporulation-specific sigma factor (pro-&sigma;K), N-terminal fragment	-	2653400	-135.667
spoIVCA	BSU25770	2653371	2654873	site-specific DNA recombinase	-	2653406	-11.6667
spoIVCB	BSU25760	2652993	2653463	RNA polymerase sporulation-specific sigma factor (pro-&sigma;K), N-terminal fragment	-	2653406	-137.667
spoIVCA	BSU25770	2653371	2654873	site-specific DNA recombinase	-	2653409	-12.6667
spoIVCB	BSU25760	2652993	2653463	RNA polymerase sporulation-specific sigma factor (pro-&sigma;K), N-terminal fragment	-	2653409	-138.667
spoIVCA	BSU25770	2653371	2654873	site-specific DNA recombinase	-	2653461	-30
spoIVCB	BSU25760	2652993	2653463	RNA polymerase sporulation-specific sigma factor (pro-&sigma;K), N-terminal fragment	-	2653461	-156
spoIVCA	BSU25770	2653371	2654873	site-specific DNA recombinase	-	2653481	-36.6667
spoIVCA	BSU25770	2653371	2654873	site-specific DNA recombinase	-	2653497	-42
spoIVCA	BSU25770	2653371	2654873	site-specific DNA recombinase	-	2653508	-45.6667
spoIVCA	BSU25770	2653371	2654873	site-specific DNA recombinase	-	2653518	-49
spoIVCA	BSU25770	2653371	2654873	site-specific DNA recombinase	-	2653527	-52
spoIVCA	BSU25770	2653371	2654873	site-specific DNA recombinase	-	2653538	-55.6667
spoIVCA	BSU25770	2653371	2654873	site-specific DNA recombinase	-	2653539	-56
spoIVCA	BSU25770	2653371	2654873	site-specific DNA recombinase	-	2653554	-61
spoIVCA	BSU25770	2653371	2654873	site-specific DNA recombinase	-	2653557	-62
spoIVCA	BSU25770	2653371	2654873	site-specific DNA recombinase	-	2653584	-71
spoIVCA	BSU25770	2653371	2654873	site-specific DNA recombinase	-	2653602	-77
spoIVCA	BSU25770	2653371	2654873	site-specific DNA recombinase	-	2653629	-86
spoIVCA	BSU25770	2653371	2654873	site-specific DNA recombinase	-	2653632	-87
spoIVCA	BSU25770	2653371	2654873	site-specific DNA recombinase	-	2654805	-478
yqcG	BSU25860	2661102	2662697	putative phage DNA manipulating enzyme; skin element	-	2661132	-10
yqbT	BSU25980	2669324	2670370	putative phage capsid assembly protein; skin element	-	2670344	-340
yqbT	BSU25980	2669324	2670370	putative phage capsid assembly protein; skin element	-	2670345	-340.333
yqbT	BSU25980	2669324	2670370	putative phage capsid assembly protein; skin element	-	2670346	-340.667
yqbS	BSU25990	2670363	2670788	conserved hypothetical protein; skin element	-	2670375	-4
yqbR	BSU26000	2670801	2671064	conserved hypothetical protein; skin element	-	2670951	-50
yqbR	BSU26000	2670801	2671064	conserved hypothetical protein; skin element	-	2670954	-51
yqbR	BSU26000	2670801	2671064	conserved hypothetical protein; skin element	-	2670955	-51.3333
yqbR	BSU26000	2670801	2671064	conserved hypothetical protein; skin element	-	2670957	-52
yqbQ	BSU26010	2671061	2672041	conserved hypothetical protein; skin element	-	2671286	-75
yqbQ	BSU26010	2671061	2672041	conserved hypothetical protein; skin element	-	2671300	-79.6667
yqbQ	BSU26010	2671061	2672041	conserved hypothetical protein; skin element	-	2671304	-81
yqbQ	BSU26010	2671061	2672041	conserved hypothetical protein; skin element	-	2671310	-83
yqbQ	BSU26010	2671061	2672041	conserved hypothetical protein; skin element	-	2671313	-84
yqbQ	BSU26010	2671061	2672041	conserved hypothetical protein; skin element	-	2671328	-89
yqbQ	BSU26010	2671061	2672041	conserved hypothetical protein; skin element	-	2671331	-90
yqbQ	BSU26010	2671061	2672041	conserved hypothetical protein; skin element	-	2671334	-91
yqbQ	BSU26010	2671061	2672041	conserved hypothetical protein; skin element	-	2671340	-93
yqbQ	BSU26010	2671061	2672041	conserved hypothetical protein; skin element	-	2671658	-199
yqbQ	BSU26010	2671061	2672041	conserved hypothetical protein; skin element	-	2671679	-206
yqbQ	BSU26010	2671061	2672041	conserved hypothetical protein; skin element	-	2671682	-207
yqbQ	BSU26010	2671061	2672041	conserved hypothetical protein; skin element	-	2671683	-207.333
yqbQ	BSU26010	2671061	2672041	conserved hypothetical protein; skin element	-	2671685	-208
yqbQ	BSU26010	2671061	2672041	conserved hypothetical protein; skin element	-	2671688	-209
yqbQ	BSU26010	2671061	2672041	conserved hypothetical protein; skin element	-	2671700	-213
yqbQ	BSU26010	2671061	2672041	conserved hypothetical protein; skin element	-	2671705	-214.667
yqbQ	BSU26010	2671061	2672041	conserved hypothetical protein; skin element	-	2671706	-215
yqbQ	BSU26010	2671061	2672041	conserved hypothetical protein; skin element	-	2671711	-216.667
yqbQ	BSU26010	2671061	2672041	conserved hypothetical protein; skin element	-	2671712	-217
yqbN	BSU26040	2677657	2678094	-	-	2677900	-81
yqbN	BSU26040	2677657	2678094	-	-	2677909	-84
yqbN	BSU26040	2677657	2678094	-	-	2677912	-85
yqbN	BSU26040	2677657	2678094	-	-	2677930	-91
yqbI	BSU26100	2681627	2682130	conserved hypothetical protein; skin element	-	2681753	-42
yqbI	BSU26100	2681627	2682130	conserved hypothetical protein; skin element	-	2681758	-43.6667
yqbI	BSU26100	2681627	2682130	conserved hypothetical protein; skin element	-	2681759	-44
yqbI	BSU26100	2681627	2682130	conserved hypothetical protein; skin element	-	2681763	-45.3333
yqbB	BSU26170	2685856	2686773	putative phage head morphogenesis protein; skin element	-	2686084	-76
yqbB	BSU26170	2685856	2686773	putative phage head morphogenesis protein; skin element	-	2686087	-77
yqbB	BSU26170	2685856	2686773	putative phage head morphogenesis protein; skin element	-	2686088	-77.3333
yqbB	BSU26170	2685856	2686773	putative phage head morphogenesis protein; skin element	-	2686145	-96.3333
yqbB	BSU26170	2685856	2686773	putative phage head morphogenesis protein; skin element	-	2686150	-98
yqaS	BSU26200	2689594	2690313	putative phage-related terminase small subunit; skin element	-	2689731	-45.6667
yqaS	BSU26200	2689594	2690313	putative phage-related terminase small subunit; skin element	-	2689735	-47
yqaS	BSU26200	2689594	2690313	putative phage-related terminase small subunit; skin element	-	2689741	-49
yqaS	BSU26200	2689594	2690313	putative phage-related terminase small subunit; skin element	-	2689762	-56
yqaS	BSU26200	2689594	2690313	putative phage-related terminase small subunit; skin element	-	2689771	-59
yqaS	BSU26200	2689594	2690313	putative phage-related terminase small subunit; skin element	-	2689783	-63
yqaS	BSU26200	2689594	2690313	putative phage-related terminase small subunit; skin element	-	2689804	-70
yqaS	BSU26200	2689594	2690313	putative phage-related terminase small subunit; skin element	-	2689807	-71
yqaS	BSU26200	2689594	2690313	putative phage-related terminase small subunit; skin element	-	2689831	-79
yqaS	BSU26200	2689594	2690313	putative phage-related terminase small subunit; skin element	-	2689838	-81.3333
yqaQ	BSU26220	2690989	2691444	conserved hypothetical protein; skin element	-	2691340	-117
yqaN	BSU26250	2692933	2693361	putative Holliday junction resolvase; skin element	-	2692949	-5.33333
yqaN	BSU26250	2692933	2693361	putative Holliday junction resolvase; skin element	-	2692969	-12
yqaN	BSU26250	2692933	2693361	putative Holliday junction resolvase; skin element	-	2692990	-19
yqaN	BSU26250	2692933	2693361	putative Holliday junction resolvase; skin element	-	2692993	-20
yqaN	BSU26250	2692933	2693361	putative Holliday junction resolvase; skin element	-	2692999	-22
yqaN	BSU26250	2692933	2693361	putative Holliday junction resolvase; skin element	-	2693001	-22.6667
yqaN	BSU26250	2692933	2693361	putative Holliday junction resolvase; skin element	-	2693002	-23
yrdN	BSU26660	2725114	2725503	putative tautomerase	-	2725127	-4.33333
brnQ	BSU26690	2727160	2728482	low-affinity branched-chain amino acid transporter	-	2727267	-35.6667
brnQ	BSU26690	2727160	2728482	low-affinity branched-chain amino acid transporter	-	2727275	-38.3333
brnQ	BSU26690	2727160	2728482	low-affinity branched-chain amino acid transporter	-	2727301	-47
brnQ	BSU26690	2727160	2728482	low-affinity branched-chain amino acid transporter	-	2727305	-48.3333
brnQ	BSU26690	2727160	2728482	low-affinity branched-chain amino acid transporter	-	2727324	-54.6667
ysnE	BSU28330	2898292	2898747	putative acetyltransferase	-	2898441	-49.6667
ysnE	BSU28330	2898292	2898747	putative acetyltransferase	-	2898450	-52.6667
ysnE	BSU28330	2898292	2898747	putative acetyltransferase	-	2898494	-67.3333
ysnE	BSU28330	2898292	2898747	putative acetyltransferase	-	2898501	-69.6667
ysnE	BSU28330	2898292	2898747	putative acetyltransferase	-	2898508	-72
yueB	BSU31860	3266687	3269917	bacteriophage SPP1 receptor	-	3267663	-325.333
pucE	BSU32470	3335751	3336272	xanthine dehydrogenase, iron-sulfur subunit	inosine 5'-phosphate degradation; purine nucleotides degradation II (aerobic); adenosine nucleotides degradation II; guanosine nucleotides degradation III; ureide biosynthesis	3335991	-80
pucE	BSU32470	3335751	3336272	xanthine dehydrogenase, iron-sulfur subunit	inosine 5'-phosphate degradation; purine nucleotides degradation II (aerobic); adenosine nucleotides degradation II; guanosine nucleotides degradation III; ureide biosynthesis	3335994	-81
pucE	BSU32470	3335751	3336272	xanthine dehydrogenase, iron-sulfur subunit	inosine 5'-phosphate degradation; purine nucleotides degradation II (aerobic); adenosine nucleotides degradation II; guanosine nucleotides degradation III; ureide biosynthesis	3335999	-82.6667
pucE	BSU32470	3335751	3336272	xanthine dehydrogenase, iron-sulfur subunit	inosine 5'-phosphate degradation; purine nucleotides degradation II (aerobic); adenosine nucleotides degradation II; guanosine nucleotides degradation III; ureide biosynthesis	3336003	-84
pucE	BSU32470	3335751	3336272	xanthine dehydrogenase, iron-sulfur subunit	inosine 5'-phosphate degradation; purine nucleotides degradation II (aerobic); adenosine nucleotides degradation II; guanosine nucleotides degradation III; ureide biosynthesis	3336005	-84.6667
pucE	BSU32470	3335751	3336272	xanthine dehydrogenase, iron-sulfur subunit	inosine 5'-phosphate degradation; purine nucleotides degradation II (aerobic); adenosine nucleotides degradation II; guanosine nucleotides degradation III; ureide biosynthesis	3336006	-85
yvgT	BSU33460	3436849	3437457	putative integral inner membrane protein	-	3437065	-72
ssrA	BSU_MISC_RNA_55	3450710	3451071	transfer messenger RNA (tmRNA, 10Sa RNA)	-	3450729	-6.33333
ssrA	BSU_MISC_RNA_55	3450710	3451071	transfer messenger RNA (tmRNA, 10Sa RNA)	-	3450864	-51.3333
yvaQ	BSU33690	3458066	3459766	putative methyl-accepting transducer	-	3459557	-497
opuBD	BSU33700	3459806	3460486	choline ABC transporter (permease)	-	3459956	-50
opuBD	BSU33700	3459806	3460486	choline ABC transporter (permease)	-	3459971	-55
opuBD	BSU33700	3459806	3460486	choline ABC transporter (permease)	-	3460019	-71
opuBD	BSU33700	3459806	3460486	choline ABC transporter (permease)	-	3460028	-74
opuBD	BSU33700	3459806	3460486	choline ABC transporter (permease)	-	3460046	-80
yvaV	BSU33740	3463534	3464067	putative transcriptional regulator	-	3463864	-110
yvbJ	BSU33880	3474106	3475923	conserved hypothetical protein	-	3475087	-327
yvbJ	BSU33880	3474106	3475923	conserved hypothetical protein	-	3475089	-327.667
yvbJ	BSU33880	3474106	3475923	conserved hypothetical protein	-	3475090	-328
yvbJ	BSU33880	3474106	3475923	conserved hypothetical protein	-	3475092	-328.667
yvbJ	BSU33880	3474106	3475923	conserved hypothetical protein	-	3475161	-351.667
yvbJ	BSU33880	3474106	3475923	conserved hypothetical protein	-	3475227	-373.667
yvbJ	BSU33880	3474106	3475923	conserved hypothetical protein	-	3475255	-383
yvbJ	BSU33880	3474106	3475923	conserved hypothetical protein	-	3475258	-384
yvbJ	BSU33880	3474106	3475923	conserved hypothetical protein	-	3475668	-520.667
yvbJ	BSU33880	3474106	3475923	conserved hypothetical protein	-	3475669	-521
yvcN	BSU34730	3568527	3569291	putative acetyltransferase	-	3568538	-3.66667
yvcN	BSU34730	3568527	3569291	putative acetyltransferase	-	3568607	-26.6667
yvcN	BSU34730	3568527	3569291	putative acetyltransferase	-	3568623	-32
yvcN	BSU34730	3568527	3569291	putative acetyltransferase	-	3568669	-47.3333
yvcN	BSU34730	3568527	3569291	putative acetyltransferase	-	3568671	-48
yvcN	BSU34730	3568527	3569291	putative acetyltransferase	-	3568707	-60
yvcN	BSU34730	3568527	3569291	putative acetyltransferase	-	3568733	-68.6667
cwlO	BSU34800	3574363	3575784	secreted cell wall DL-endopeptidase	-	3574699	-112
cwlO	BSU34800	3574363	3575784	secreted cell wall DL-endopeptidase	-	3574765	-134
cwlO	BSU34800	3574363	3575784	secreted cell wall DL-endopeptidase	-	3574834	-157
yvcB	BSU34840	3580053	3581963	conserved hypothetical protein	-	3581124	-357
yvcA	BSU34850	3581965	3582690	putative lipoprotein	-	3582608	-214.333
tagU	BSU35650	3663281	3664201	polyisoprenyl-teichoic acid--peptidoglycan teichoic acid transferase TagU	poly(glycerol phosphate) wall teichoic acid biosynthesis	3663397	-38.6667
ggaB	BSU35680	3667209	3669911	poly(glucosyl N-acetylgalactosamine 1-phosphate) glucosyltransferase	-	3669780	-857
yvzI	BSU35698	3671416	3671622	-	-	3671594	-59.3333
yvzI	BSU35698	3671416	3671622	-	-	3671601	-61.6667
tagH	tagH	3673564	3675147	teichoic acid ABC transporter ATP-binding protein	poly(glycerol phosphate) wall teichoic acid biosynthesis	3675076	-504
tagH	tagH	3673564	3675147	teichoic acid ABC transporter ATP-binding protein	poly(glycerol phosphate) wall teichoic acid biosynthesis	3675109	-515
tagG	BSU35710	3675167	3675994	teichoic acid ABC transporter permease protein	poly(glycerol phosphate) wall teichoic acid biosynthesis	3675218	-17
lytD	BSU35780	3684826	3687468	exported N-acetylglucosaminidase (major autolysin) (CWBP90)	-	3684979	-51
gerBC	BSU35820	3691372	3692496	lipoprotein component of the germination receptor B	-	3691390	-6
gerBC	BSU35820	3691372	3692496	lipoprotein component of the germination receptor B	-	3691393	-7
gerBC	BSU35820	3691372	3692496	lipoprotein component of the germination receptor B	-	3691395	-7.66667
gerBC	BSU35820	3691372	3692496	lipoprotein component of the germination receptor B	-	3691405	-11
gerBC	BSU35820	3691372	3692496	lipoprotein component of the germination receptor B	-	3691407	-11.6667
gerBC	BSU35820	3691372	3692496	lipoprotein component of the germination receptor B	-	3691415	-14.3333
gerBC	BSU35820	3691372	3692496	lipoprotein component of the germination receptor B	-	3691418	-15.3333
chr3C	BSU36130	3722005	3722541	short-chain chromate ion transporter	-	3722422	-139
chr3C	BSU36130	3722005	3722541	short-chain chromate ion transporter	-	3722430	-141.667
chr3C	BSU36130	3722005	3722541	short-chain chromate ion transporter	-	3722433	-142.667
chr3C	BSU36130	3722005	3722541	short-chain chromate ion transporter	-	3722440	-145
chr3C	BSU36130	3722005	3722541	short-chain chromate ion transporter	-	3722445	-146.667
chr3C	BSU36130	3722005	3722541	short-chain chromate ion transporter	-	3722448	-147.667
chr3C	BSU36130	3722005	3722541	short-chain chromate ion transporter	-	3722451	-148.667
chr3C	BSU36130	3722005	3722541	short-chain chromate ion transporter	-	3722475	-156.667
ywqL	BSU36170	3724420	3725136	putative deoxyribonuclease V	-	3724520	-33.3333
ywqL	BSU36170	3724420	3725136	putative deoxyribonuclease V	-	3724597	-59
ywqL	BSU36170	3724420	3725136	putative deoxyribonuclease V	-	3724609	-63
ywqL	BSU36170	3724420	3725136	putative deoxyribonuclease V	-	3724626	-68.6667
ywqL	BSU36170	3724420	3725136	putative deoxyribonuclease V	-	3724632	-70.6667
ywpE	BSU36340	3741732	3742040	putative sortase	-	3741948	-72
ywpD	BSU36350	3742384	3743220	putative two-component sensor histidine kinase	-	3742548	-54.6667
glxA	BSU38370	3937135	3937515	glyoxalase I	methylglyoxal degradation I; methylglyoxal degradation IX	3937371	-78.6667
ywbB	BSU38380	3937553	3938230	conserved hypothetical protein	-	3937723	-56.6667
ywbB	BSU38380	3937553	3938230	conserved hypothetical protein	-	3937757	-68
tyrZ	BSU38460	3947158	3948399	tyrosyl-tRNA synthetase	tRNA charging	3948207	-349.667
tyrZ	BSU38460	3947158	3948399	tyrosyl-tRNA synthetase	tRNA charging	3948213	-351.667
tyrZ	BSU38460	3947158	3948399	tyrosyl-tRNA synthetase	tRNA charging	3948216	-352.667
yxkH	BSU38800	3983187	3984026	putative exported polysaccharide deacetylase, lipoprotein	-	3983906	-239.667
msmX	BSU38810	3984133	3985230	multiple sugar-binding transporter ATP-binding protein	-	3984202	-23
msmX	BSU38810	3984133	3985230	multiple sugar-binding transporter ATP-binding protein	-	3984262	-43
msmX	BSU38810	3984133	3985230	multiple sugar-binding transporter ATP-binding protein	-	3984280	-49
msmX	BSU38810	3984133	3985230	multiple sugar-binding transporter ATP-binding protein	-	3984310	-59
yxiI	BSU39160	4019949	4020437	conserved hypothetical protein	-	4020250	-100.333
yxiI	BSU39160	4019949	4020437	conserved hypothetical protein	-	4020252	-101
yxiH	BSU39180	4020977	4021306	hypothetical protein	-	4021121	-48
wapA	BSU39230	4023544	4030548	cell wall-associated protein precursor, tRNase toxin	-	4024180	-212
wapA	BSU39230	4023544	4030548	cell wall-associated protein precursor, tRNase toxin	-	4024183	-213
wapA	BSU39230	4023544	4030548	cell wall-associated protein precursor, tRNase toxin	-	4024186	-214
wapA	BSU39230	4023544	4030548	cell wall-associated protein precursor, tRNase toxin	-	4024192	-216
wapA	BSU39230	4023544	4030548	cell wall-associated protein precursor, tRNase toxin	-	4024198	-218
wapA	BSU39230	4023544	4030548	cell wall-associated protein precursor, tRNase toxin	-	4024231	-229
rtbD	BSU39300	4036784	4038493	putative DNA binding protein	-	4037483	-233
abnB	BSU39330	4039466	4040875	arabinan endo-1,5-alpha-L-arabinosidase	-	4040788	-440.667
abnB	BSU39330	4039466	4040875	arabinan endo-1,5-alpha-L-arabinosidase	-	4040789	-441
abnB	BSU39330	4039466	4040875	arabinan endo-1,5-alpha-L-arabinosidase	-	4040798	-444
abnB	BSU39330	4039466	4040875	arabinan endo-1,5-alpha-L-arabinosidase	-	4040803	-445.667
abnB	BSU39330	4039466	4040875	arabinan endo-1,5-alpha-L-arabinosidase	-	4040805	-446.333
abnB	BSU39330	4039466	4040875	arabinan endo-1,5-alpha-L-arabinosidase	-	4040816	-450
abnB	BSU39330	4039466	4040875	arabinan endo-1,5-alpha-L-arabinosidase	-	4040856	-463.333
abnB	BSU39330	4039466	4040875	arabinan endo-1,5-alpha-L-arabinosidase	-	4040858	-464
hutP	BSU39340	4041483	4041938	transcriptional antiterminator	-	4041560	-25.6667
yxeK	BSU39520	4060818	4062143	putative monooxygenase	-	4062063	-415
yxeI	BSU39540	4062543	4063529	penicillin amidohydrolase	-	4062771	-76
yxbG	BSU39840	4091845	4092666	putative oxidoreductase	-	4092345	-166.667
yxbG	BSU39840	4091845	4092666	putative oxidoreductase	-	4092348	-167.667
yxbG	BSU39840	4091845	4092666	putative oxidoreductase	-	4092354	-169.667
yxbG	BSU39840	4091845	4092666	putative oxidoreductase	-	4092369	-174.667
yxbG	BSU39840	4091845	4092666	putative oxidoreductase	-	4092402	-185.667
yxbG	BSU39840	4091845	4092666	putative oxidoreductase	-	4092414	-189.667
yxbG	BSU39840	4091845	4092666	putative oxidoreductase	-	4092441	-198.667
yxbG	BSU39840	4091845	4092666	putative oxidoreductase	-	4092459	-204.667
yxbG	BSU39840	4091845	4092666	putative oxidoreductase	-	4092463	-206
aldX	BSU39860	4093980	4095317	putative aldehyde dehydrogenase	-	4095083	-367.667
aldX	BSU39860	4093980	4095317	putative aldehyde dehydrogenase	-	4095101	-373.667
aldX	BSU39860	4093980	4095317	putative aldehyde dehydrogenase	-	4095128	-382.667
bglA	BSU40110	4121166	4122605	aryl-6-phospho-beta-glucosidase	-	4121217	-17
bglA	BSU40110	4121166	4122605	aryl-6-phospho-beta-glucosidase	-	4121229	-21
bglA	BSU40110	4121166	4122605	aryl-6-phospho-beta-glucosidase	-	4121232	-22
yydA	BSU40230	4134436	4134915	conserved hypothetical protein	-	4134579	-47.6667
yydA	BSU40230	4134436	4134915	conserved hypothetical protein	-	4134583	-49
yydA	BSU40230	4134436	4134915	conserved hypothetical protein	-	4134625	-63
htrC	BSU40360	4147567	4148769	putative membrane serine protease Do	-	4147630	-21
yybI	BSU40630	4176900	4177688	inner spore coat protein	-	4177186	-95.3333
yyaN	BSU40800	4189796	4190212	putative transcriptional regulator (MerR family)	-	4189809	-4.33333
