# Supplementary material for: Comparative Analysis of Structural Variations Due to Genome Shuffling of Bacillus Subtilis VS15 for Improved Cellulase Production
Source: Int J Mol Sci. 2020 Feb 14;21(4):1299. doi: 10.3390/ijms21041299 (PMC7072954; doi:10.3390/ijms21041299)
Supplement: Supplementary file 1 [file ijms-21-01299-s001.zip › supplementary/supplementary_file_S2.xlsx]

## Sheet: GH
Category	Subcategory	Subsystem	Role
Carbohydrates	Aminosugars	Chitin and N-acetylglucosamine utilization	Beta-hexosaminidase (EC 3.2.1.52)
Carbohydrates	Di- and oligosaccharides	Fructooligosaccharides(FOS) and Raffinose Utilization	Alpha-galactosidase (EC 3.2.1.22)
Carbohydrates	Di- and oligosaccharides	Fructooligosaccharides(FOS) and Raffinose Utilization	Beta-glucosidase (EC 3.2.1.21)
Carbohydrates	Di- and oligosaccharides	Maltose and Maltodextrin Utilization	Maltose-6'-phosphate glucosidase (EC 3.2.1.122)
Carbohydrates	Di- and oligosaccharides	Maltose and Maltodextrin Utilization	Pullulanase (EC 3.2.1.41)
Carbohydrates	Di- and oligosaccharides	Maltose and Maltodextrin Utilization	Oligo-1,6-glucosidase (EC 3.2.1.10)
Carbohydrates	Di- and oligosaccharides	Maltose and Maltodextrin Utilization	Alpha-glucosidase (EC 3.2.1.20)
Carbohydrates	Di- and oligosaccharides	Maltose and Maltodextrin Utilization	Neopullulanase (EC 3.2.1.135)
Carbohydrates	Di- and oligosaccharides	Maltose and Maltodextrin Utilization	Alpha-amylase (EC 3.2.1.1)
Carbohydrates	Di- and oligosaccharides	Beta-Glucoside Metabolism	Beta-glucosidase (EC 3.2.1.21)
Carbohydrates	Di- and oligosaccharides	Beta-Glucoside Metabolism	6-phospho-beta-glucosidase (EC 3.2.1.86)
Carbohydrates	Di- and oligosaccharides	Beta-Glucoside Metabolism	Endo-beta-1,3-1,4 glucanase (Licheninase) (EC 3.2.1.73)
Carbohydrates	Di- and oligosaccharides	Lactose and Galactose Uptake and Utilization	Alpha-galactosidase (EC 3.2.1.22)
Carbohydrates	Di- and oligosaccharides	Lactose and Galactose Uptake and Utilization	Beta-galactosidase (EC 3.2.1.23)
Carbohydrates	Di- and oligosaccharides	Lactose and Galactose Uptake and Utilization	Arabinogalactan endo-1,4-beta-galactosidase (EC 3.2.1.89)
Carbohydrates	Di- and oligosaccharides	Lactose utilization	Beta-galactosidase (EC 3.2.1.23)
Carbohydrates	Polysaccharides	Glycogen metabolism	Glycogen synthase, ADP-glucose transglucosylase (EC 2.4.1.21)
Carbohydrates	Monosaccharides	D-Galacturonate and D-Glucuronate Utilization	Endo-1,4-beta-xylanase A precursor (EC 3.2.1.8)
Carbohydrates	Monosaccharides	D-Galacturonate and D-Glucuronate Utilization	Alpha-glucosidase (EC 3.2.1.20)
Carbohydrates	Monosaccharides	Xylose utilization	Endo-1,4-beta-xylanase A precursor (EC 3.2.1.8)
Carbohydrates	Monosaccharides	Xylose utilization	Beta-xylosidase (EC 3.2.1.37)
Carbohydrates	Monosaccharides	L-Arabinose utilization	Alpha-N-arabinofuranosidase (EC 3.2.1.55)
Carbohydrates	Monosaccharides	L-Arabinose utilization	Alpha-N-arabinofuranosidase 2 (EC 3.2.1.55)
Carbohydrates	Monosaccharides	L-Arabinose utilization	Arabinan endo-1,5-alpha-L-arabinosidase (EC 3.2.1.99)
Carbohydrates	Polysaccharides	Glycogen metabolism	Glycogen debranching enzyme (EC 3.2.1.-)

## Sheet: CE
Category	Subcategory	Subsystem	Role
Carbohydrates	Aminosugars	Chitin and N-acetylglucosamine utilization	N-acetylglucosamine-6-phosphate deacetylase (EC 3.5.1.25)
Carbohydrates	Sugar alcohols	Glycerol and Glycerol-3-phosphate Uptake and Utilization	Glycerophosphoryl diester phosphodiesterase, periplasmic (EC 3.1.4.46)
Carbohydrates	Sugar alcohols	Glycerol and Glycerol-3-phosphate Uptake and Utilization	Glycerophosphoryl diester phosphodiesterase (EC 3.1.4.46)
Carbohydrates	Monosaccharides	L-rhamnose utilization	rhamnogalacturonan acetylesterase

## Sheet: GT
Category	Subcategory	Subsystem	Role
Carbohydrates	Di- and oligosaccharides	Maltose and Maltodextrin Utilization	Glycogen phosphorylase (EC 2.4.1.1)
Carbohydrates	Di- and oligosaccharides	Maltose and Maltodextrin Utilization	Maltose phosphorylase (EC 2.4.1.8)
Carbohydrates	Polysaccharides	Glycogen metabolism	1,4-alpha-glucan (glycogen) branching enzyme, GH-13-type (EC 2.4.1.18)
Carbohydrates	Polysaccharides	Glycogen metabolism	Glycogen phosphorylase (EC 2.4.1.1)
Carbohydrates	Polysaccharides	Glycogen metabolism	Glycogen synthase, ADP-glucose transglucosylase (EC 2.4.1.21)

## Sheet: PL
Category	Subcategory	Subsystem	Role
Carbohydrates	Monosaccharides	D-Galacturonate and D-Glucuronate Utilization	Pectate lyase precursor (EC 4.2.2.2)
Carbohydrates	Monosaccharides	D-Galacturonate and D-Glucuronate Utilization	Pectin lyase (EC 4.2.2.10)
