# Supplementary material for: Comparative Analysis of Structural Variations Due to Genome Shuffling of Bacillus Subtilis VS15 for Improved Cellulase Production
Source: Int J Mol Sci. 2020 Feb 14;21(4):1299. doi: 10.3390/ijms21041299 (PMC7072954; doi:10.3390/ijms21041299)
Supplement: Supplementary file 1 [file ijms-21-01299-s001.zip › supplementary/supplementary_table_S1.xlsx]

## Sheet: SNP Summary
Paramters	Values
Total Number of Input Bases	3891259
Variant Positions	41525
Failed by the Strand-filter	601
Variant Positions Reported	40166 (40166 SNP, 0 indel)
Min coverage	8
Min. Varient Frequency	0.2
Min. Average Quality	15
P-value Threshold	0.01

## Sheet: SNP
Chrom	Position	Reference	Variation	Cons:Cov:Reads1:Reads2:Freq:P-value	StrandFilter:R1+:R1-:R2+:R2-:pval	SamplesRef	SamplesHet	SamplesHom	SamplesNC	Cons:Cov:Reads1:Reads2:Freq:P-value
Chromosome	883	A	G	G:21:0:21:100%:1.8578E-12	Pass:0:0:13:8:1E0	0	0	1	0	G:21:0:21:100%:1.8578E-12
Chromosome	1117	A	G	G:25:0:25:100%:7.9107E-15	Pass:0:0:14:11:1E0	0	0	1	0	G:25:0:25:100%:7.9107E-15
Chromosome	1156	G	A	A:23:0:23:100%:1.2146E-13	Pass:0:0:13:10:1E0	0	0	1	0	A:23:0:23:100%:1.2146E-13
Chromosome	1183	A	G	G:23:0:23:100%:1.2146E-13	Pass:0:0:12:11:1E0	0	0	1	0	G:23:0:23:100%:1.2146E-13
Chromosome	1273	G	A	A:21:0:21:100%:1.8578E-12	Pass:0:0:15:6:1E0	0	0	1	0	A:21:0:21:100%:1.8578E-12
Chromosome	1285	G	A	A:21:0:21:100%:1.8578E-12	Pass:0:0:15:6:1E0	0	0	1	0	A:21:0:21:100%:1.8578E-12
Chromosome	1480	A	G	G:21:0:21:100%:1.8578E-12	Pass:0:0:13:8:1E0	0	0	1	0	G:21:0:21:100%:1.8578E-12
Chromosome	2226	T	C	C:12:0:12:100%:3.698E-7	Pass:0:0:9:3:1E0	0	0	1	0	C:12:0:12:100%:3.698E-7
Chromosome	2304	A	G	G:12:0:12:100%:3.698E-7	Pass:0:0:9:3:1E0	0	0	1	0	G:12:0:12:100%:3.698E-7
Chromosome	2571	C	T	T:17:0:17:100%:4.2852E-10	Pass:0:0:15:2:1E0	0	0	1	0	T:17:0:17:100%:4.2852E-10
Chromosome	2817	C	T	T:15:0:15:100%:6.4467E-9	Pass:0:0:11:4:1E0	0	0	1	0	T:15:0:15:100%:6.4467E-9
Chromosome	2853	T	C	C:19:0:19:100%:2.8292E-11	Pass:0:0:10:9:1E0	0	0	1	0	C:19:0:19:100%:2.8292E-11
Chromosome	2856	G	A	A:18:0:18:100%:1.1019E-10	Pass:0:0:10:8:1E0	0	0	1	0	A:18:0:18:100%:1.1019E-10
Chromosome	2859	A	G	G:19:0:19:100%:2.8292E-11	Pass:0:0:10:9:1E0	0	0	1	0	G:19:0:19:100%:2.8292E-11
Chromosome	2888	T	C	C:14:0:14:100%:2.4927E-8	Pass:0:0:8:6:1E0	0	0	1	0	C:14:0:14:100%:2.4927E-8
Chromosome	3096	C	T	T:9:0:9:100%:2.0568E-5	Pass:0:0:7:2:1E0	0	0	1	0	T:9:0:9:100%:2.0568E-5
Chromosome	4102	C	G	G:13:0:13:100%:9.6148E-8	Pass:0:0:8:5:1E0	0	0	1	0	G:13:0:13:100%:9.6148E-8
Chromosome	4971	C	T	T:15:0:15:100%:6.4467E-9	Pass:0:0:10:5:1E0	0	0	1	0	T:15:0:15:100%:6.4467E-9
Chromosome	4987	T	C	C:14:0:14:100%:2.4927E-8	Pass:0:0:8:6:1E0	0	0	1	0	C:14:0:14:100%:2.4927E-8
Chromosome	5040	T	C	C:11:0:11:100%:1.4176E-6	Pass:0:0:6:5:1E0	0	0	1	0	C:11:0:11:100%:1.4176E-6
Chromosome	5886	A	G	G:14:0:14:100%:2.4927E-8	Pass:0:0:6:8:1E0	0	0	1	0	G:14:0:14:100%:2.4927E-8
Chromosome	6003	T	C	C:15:0:15:100%:6.4467E-9	Pass:0:0:9:6:1E0	0	0	1	0	C:15:0:15:100%:6.4467E-9
Chromosome	6042	G	C	C:14:0:14:100%:2.4927E-8	Pass:0:0:8:6:1E0	0	0	1	0	C:14:0:14:100%:2.4927E-8
Chromosome	6057	C	T	T:12:0:12:100%:3.698E-7	Pass:0:0:8:4:1E0	0	0	1	0	T:12:0:12:100%:3.698E-7
Chromosome	6081	A	C	C:10:0:10:100%:5.4125E-6	Pass:0:0:7:3:1E0	0	0	1	0	C:10:0:10:100%:5.4125E-6
Chromosome	6085	C	T	T:10:0:10:100%:5.4125E-6	Pass:0:0:7:3:1E0	0	0	1	0	T:10:0:10:100%:5.4125E-6
Chromosome	6312	C	T	T:8:0:8:100%:7.77E-5	Pass:0:0:5:3:1E0	0	0	1	0	T:8:0:8:100%:7.77E-5
Chromosome	6315	A	G	G:8:0:8:100%:7.77E-5	Pass:0:0:5:3:1E0	0	0	1	0	G:8:0:8:100%:7.77E-5
Chromosome	6531	T	G	G:9:0:9:100%:2.0568E-5	Pass:0:0:7:2:1E0	0	0	1	0	G:9:0:9:100%:2.0568E-5
Chromosome	6642	C	T	T:15:0:14:93.33%:2.4927E-8	Pass:0:0:12:2:1E0	0	0	1	0	T:15:0:14:93.33%:2.4927E-8
Chromosome	6690	T	C	C:16:0:16:100%:1.6637E-9	Pass:0:0:14:2:1E0	0	0	1	0	C:16:0:16:100%:1.6637E-9
Chromosome	6846	G	A	A:13:0:13:100%:9.6148E-8	Pass:0:0:8:5:1E0	0	0	1	0	A:13:0:13:100%:9.6148E-8
Chromosome	6851	C	T	T:13:0:13:100%:9.6148E-8	Pass:0:0:8:5:1E0	0	0	1	0	T:13:0:13:100%:9.6148E-8
Chromosome	7110	T	A	A:14:0:14:100%:2.4927E-8	Pass:0:0:9:5:1E0	0	0	1	0	A:14:0:14:100%:2.4927E-8
Chromosome	7314	C	T	T:13:0:13:100%:9.6148E-8	Pass:0:0:9:4:1E0	0	0	1	0	T:13:0:13:100%:9.6148E-8
Chromosome	7603	A	G	G:13:0:13:100%:9.6148E-8	Pass:0:0:11:2:1E0	0	0	1	0	G:13:0:13:100%:9.6148E-8
Chromosome	7608	A	C	C:15:0:15:100%:6.4467E-9	Pass:0:0:13:2:1E0	0	0	1	0	C:15:0:15:100%:6.4467E-9
Chromosome	7932	G	A	A:17:0:17:100%:4.2852E-10	Pass:0:0:11:6:1E0	0	0	1	0	A:17:0:17:100%:4.2852E-10
Chromosome	7938	T	C	C:16:0:16:100%:1.6637E-9	Pass:0:0:10:6:1E0	0	0	1	0	C:16:0:16:100%:1.6637E-9
Chromosome	8001	G	A	A:15:0:15:100%:6.4467E-9	Pass:0:0:10:5:1E0	0	0	1	0	A:15:0:15:100%:6.4467E-9
Chromosome	8328	G	A	A:16:0:16:100%:1.6637E-9	Pass:0:0:11:5:1E0	0	0	1	0	A:16:0:16:100%:1.6637E-9
Chromosome	8832	C	T	T:10:0:10:100%:5.4125E-6	Pass:0:0:7:3:1E0	0	0	1	0	T:10:0:10:100%:5.4125E-6
Chromosome	9006	T	C	C:8:0:8:100%:7.77E-5	Pass:0:0:4:4:1E0	0	0	1	0	C:8:0:8:100%:7.77E-5
Chromosome	9579	G	T	T:8:0:8:100%:7.77E-5	Pass:0:0:5:3:1E0	0	0	1	0	T:8:0:8:100%:7.77E-5
Chromosome	14811	C	T	T:13:0:13:100%:9.6148E-8	Pass:0:0:10:3:1E0	0	0	1	0	T:13:0:13:100%:9.6148E-8
Chromosome	15084	C	T	T:15:0:15:100%:6.4467E-9	Pass:0:0:11:4:1E0	0	0	1	0	T:15:0:15:100%:6.4467E-9
Chromosome	15306	C	A	A:20:0:20:100%:7.2544E-12	Pass:0:0:13:7:1E0	0	0	1	0	A:20:0:20:100%:7.2544E-12
Chromosome	15416	C	T	T:17:0:17:100%:4.2852E-10	Pass:0:0:11:6:1E0	0	0	1	0	T:17:0:17:100%:4.2852E-10
Chromosome	15429	C	T	T:16:0:16:100%:1.6637E-9	Pass:0:0:11:5:1E0	0	0	1	0	T:16:0:16:100%:1.6637E-9
Chromosome	15450	G	A	A:15:0:15:100%:6.4467E-9	Pass:0:0:11:4:1E0	0	0	1	0	A:15:0:15:100%:6.4467E-9
Chromosome	15701	T	C	C:11:0:11:100%:1.4176E-6	Pass:0:0:6:5:1E0	0	0	1	0	C:11:0:11:100%:1.4176E-6
Chromosome	15715	A	G	G:9:0:9:100%:2.0568E-5	Pass:0:0:6:3:1E0	0	0	1	0	G:9:0:9:100%:2.0568E-5
Chromosome	16379	C	T	T:8:0:8:100%:7.77E-5	Pass:1.0:0:0:8:0:3.8462E-2	0	0	1	0	T:8:0:8:100%:7.77E-5
Chromosome	16484	T	C	C:10:0:10:100%:5.4125E-6	Pass:0:0:8:2:1E0	0	0	1	0	C:10:0:10:100%:5.4125E-6
Chromosome	16544	C	T	T:9:0:9:100%:2.0568E-5	Pass:0:0:6:3:1E0	0	0	1	0	T:9:0:9:100%:2.0568E-5
Chromosome	16823	G	A	A:10:0:10:100%:5.4125E-6	Pass:0:0:8:2:1E0	0	0	1	0	A:10:0:10:100%:5.4125E-6
Chromosome	16862	G	C	C:14:0:14:100%:2.4927E-8	Pass:0:0:11:3:1E0	0	0	1	0	C:14:0:14:100%:2.4927E-8
Chromosome	16925	A	T	T:16:0:16:100%:1.6637E-9	Pass:0:0:12:4:1E0	0	0	1	0	T:16:0:16:100%:1.6637E-9
Chromosome	16931	C	A	A:16:0:16:100%:1.6637E-9	Pass:0:0:12:4:1E0	0	0	1	0	A:16:0:16:100%:1.6637E-9
Chromosome	16937	C	T	T:15:0:15:100%:6.4467E-9	Pass:0:0:11:4:1E0	0	0	1	0	T:15:0:15:100%:6.4467E-9
Chromosome	16973	A	G	G:17:0:17:100%:4.2852E-10	Pass:0:0:12:5:1E0	0	0	1	0	G:17:0:17:100%:4.2852E-10
Chromosome	17620	G	A	A:15:0:15:100%:6.4467E-9	Pass:0:0:12:3:1E0	0	0	1	0	A:15:0:15:100%:6.4467E-9
Chromosome	17767	G	A	A:8:0:8:100%:7.77E-5	Pass:0:0:6:2:1E0	0	0	1	0	A:8:0:8:100%:7.77E-5
Chromosome	18109	A	G	G:16:0:16:100%:1.6637E-9	Pass:0:0:10:6:1E0	0	0	1	0	G:16:0:16:100%:1.6637E-9
Chromosome	18137	G	A	A:12:0:12:100%:3.698E-7	Pass:0:0:9:3:1E0	0	0	1	0	A:12:0:12:100%:3.698E-7
Chromosome	18154	G	A	A:12:0:12:100%:3.698E-7	Pass:0:0:10:2:1E0	0	0	1	0	A:12:0:12:100%:3.698E-7
Chromosome	18163	C	T	T:13:0:13:100%:9.6148E-8	Pass:0:0:11:2:1E0	0	0	1	0	T:13:0:13:100%:9.6148E-8
Chromosome	18175	A	T	T:13:0:13:100%:9.6148E-8	Pass:0:0:11:2:1E0	0	0	1	0	T:13:0:13:100%:9.6148E-8
Chromosome	18235	C	T	T:15:0:15:100%:6.4467E-9	Pass:0:0:10:5:1E0	0	0	1	0	T:15:0:15:100%:6.4467E-9
Chromosome	18250	T	C	C:15:0:15:100%:6.4467E-9	Pass:0:0:11:4:1E0	0	0	1	0	C:15:0:15:100%:6.4467E-9
Chromosome	18433	A	G	G:14:0:14:100%:2.4927E-8	Pass:0:0:9:5:1E0	0	0	1	0	G:14:0:14:100%:2.4927E-8
Chromosome	19439	C	A	A:13:0:13:100%:9.6148E-8	Pass:0:0:10:3:1E0	0	0	1	0	A:13:0:13:100%:9.6148E-8
Chromosome	19625	C	T	T:9:0:9:100%:2.0568E-5	Pass:0:0:8:1:1E0	0	0	1	0	T:9:0:9:100%:2.0568E-5
Chromosome	20339	C	A	A:12:0:12:100%:3.698E-7	Pass:0:0:8:4:1E0	0	0	1	0	A:12:0:12:100%:3.698E-7
Chromosome	20357	T	A	A:13:0:13:100%:9.6148E-8	Pass:0:0:9:4:1E0	0	0	1	0	A:13:0:13:100%:9.6148E-8
Chromosome	20412	C	T	T:10:0:10:100%:5.4125E-6	Pass:0:0:6:4:1E0	0	0	1	0	T:10:0:10:100%:5.4125E-6
Chromosome	20507	G	A	A:9:0:9:100%:2.0568E-5	Pass:0:0:5:4:1E0	0	0	1	0	A:9:0:9:100%:2.0568E-5
Chromosome	20722	G	A	A:15:0:15:100%:6.4467E-9	Pass:0:0:13:2:1E0	0	0	1	0	A:15:0:15:100%:6.4467E-9
Chromosome	20724	G	A	A:15:0:15:100%:6.4467E-9	Pass:0:0:13:2:1E0	0	0	1	0	A:15:0:15:100%:6.4467E-9
Chromosome	20852	T	C	C:13:0:13:100%:9.6148E-8	Pass:0:0:6:7:1E0	0	0	1	0	C:13:0:13:100%:9.6148E-8
Chromosome	21083	C	A	A:12:0:12:100%:3.698E-7	Pass:0:0:7:5:1E0	0	0	1	0	A:12:0:12:100%:3.698E-7
Chromosome	21137	C	T	T:14:0:14:100%:2.4927E-8	Pass:0:0:8:6:1E0	0	0	1	0	T:14:0:14:100%:2.4927E-8
Chromosome	21149	A	G	G:12:0:12:100%:3.698E-7	Pass:0:0:6:6:1E0	0	0	1	0	G:12:0:12:100%:3.698E-7
Chromosome	21152	G	A	A:11:0:11:100%:1.4176E-6	Pass:0:0:5:6:1E0	0	0	1	0	A:11:0:11:100%:1.4176E-6
Chromosome	21182	G	T	T:11:0:11:100%:1.4176E-6	Pass:0:0:7:4:1E0	0	0	1	0	T:11:0:11:100%:1.4176E-6
Chromosome	21782	A	G	G:10:0:10:100%:5.4125E-6	Pass:0:0:7:3:1E0	0	0	1	0	G:10:0:10:100%:5.4125E-6
Chromosome	21857	C	T	T:13:0:13:100%:9.6148E-8	Pass:0:0:8:5:1E0	0	0	1	0	T:13:0:13:100%:9.6148E-8
Chromosome	21980	T	A	A:9:0:9:100%:2.0568E-5	Pass:0:0:6:3:1E0	0	0	1	0	A:9:0:9:100%:2.0568E-5
Chromosome	22031	C	T	T:11:0:11:100%:1.4176E-6	Pass:0:0:7:4:1E0	0	0	1	0	T:11:0:11:100%:1.4176E-6
Chromosome	22061	T	C	C:14:0:14:100%:2.4927E-8	Pass:0:0:10:4:1E0	0	0	1	0	C:14:0:14:100%:2.4927E-8
Chromosome	22277	T	A	A:15:0:15:100%:6.4467E-9	Pass:0:0:7:8:1E0	0	0	1	0	A:15:0:15:100%:6.4467E-9
Chromosome	22669	G	T	T:9:0:9:100%:2.0568E-5	Pass:0:0:7:2:1E0	0	0	1	0	T:9:0:9:100%:2.0568E-5
Chromosome	22760	A	G	G:11:0:11:100%:1.4176E-6	Pass:0:0:8:3:1E0	0	0	1	0	G:11:0:11:100%:1.4176E-6
Chromosome	22859	G	A	A:17:0:17:100%:4.2852E-10	Pass:0:0:15:2:1E0	0	0	1	0	A:17:0:17:100%:4.2852E-10
Chromosome	23009	A	G	G:25:0:25:100%:7.9107E-15	Pass:0:0:16:9:1E0	0	0	1	0	G:25:0:25:100%:7.9107E-15
Chromosome	23126	C	G	G:18:0:18:100%:1.1019E-10	Pass:0:0:13:5:1E0	0	0	1	0	G:18:0:18:100%:1.1019E-10
Chromosome	23247	C	T	T:16:0:16:100%:1.6637E-9	Pass:0:0:12:4:1E0	0	0	1	0	T:16:0:16:100%:1.6637E-9
Chromosome	23332	A	G	G:17:0:17:100%:4.2852E-10	Pass:0:0:13:4:1E0	0	0	1	0	G:17:0:17:100%:4.2852E-10
Chromosome	23476	T	G	G:10:0:10:100%:5.4125E-6	Pass:0:0:6:4:1E0	0	0	1	0	G:10:0:10:100%:5.4125E-6
Chromosome	23619	T	C	C:14:0:14:100%:2.4927E-8	Pass:0:0:9:5:1E0	0	0	1	0	C:14:0:14:100%:2.4927E-8
Chromosome	23691	T	C	C:10:0:10:100%:5.4125E-6	Pass:0:0:6:4:1E0	0	0	1	0	C:10:0:10:100%:5.4125E-6
Chromosome	24384	C	T	T:9:0:9:100%:2.0568E-5	Pass:0:0:6:3:1E0	0	0	1	0	T:9:0:9:100%:2.0568E-5
Chromosome	24420	A	T	T:14:0:14:100%:2.4927E-8	Pass:0:0:8:6:1E0	0	0	1	0	T:14:0:14:100%:2.4927E-8
Chromosome	24450	G	A	A:17:0:17:100%:4.2852E-10	Pass:0:0:12:5:1E0	0	0	1	0	A:17:0:17:100%:4.2852E-10
Chromosome	24474	G	A	A:19:0:19:100%:2.8292E-11	Pass:0:0:13:6:1E0	0	0	1	0	A:19:0:19:100%:2.8292E-11
Chromosome	24549	T	C	C:27:0:27:100%:5.1363E-16	Pass:0:0:20:7:1E0	0	0	1	0	C:27:0:27:100%:5.1363E-16
Chromosome	24550	C	T	T:27:0:27:100%:5.1363E-16	Pass:0:0:20:7:1E0	0	0	1	0	T:27:0:27:100%:5.1363E-16
Chromosome	24561	G	C	C:27:0:27:100%:5.1363E-16	Pass:0:0:20:7:1E0	0	0	1	0	C:27:0:27:100%:5.1363E-16
Chromosome	24581	G	T	T:26:0:26:100%:2.0165E-15	Pass:0:0:20:6:1E0	0	0	1	0	T:26:0:26:100%:2.0165E-15
Chromosome	24627	G	A	A:25:0:25:100%:7.9107E-15	Pass:0:0:18:7:1E0	0	0	1	0	A:25:0:25:100%:7.9107E-15
Chromosome	24630	G	A	A:26:0:26:100%:2.0165E-15	Pass:0:0:18:8:1E0	0	0	1	0	A:26:0:26:100%:2.0165E-15
Chromosome	24768	A	C	C:15:0:15:100%:6.4467E-9	Pass:0:0:7:8:1E0	0	0	1	0	C:15:0:15:100%:6.4467E-9
Chromosome	25231	A	G	G:10:0:10:100%:5.4125E-6	Pass:0:0:7:3:1E0	0	0	1	0	G:10:0:10:100%:5.4125E-6
Chromosome	25281	G	A	A:11:0:11:100%:1.4176E-6	Pass:0:0:7:4:1E0	0	0	1	0	A:11:0:11:100%:1.4176E-6
Chromosome	25386	G	A	A:19:0:19:100%:2.8292E-11	Pass:0:0:13:6:1E0	0	0	1	0	A:19:0:19:100%:2.8292E-11
Chromosome	25412	T	A	A:13:0:13:100%:9.6148E-8	Pass:0:0:10:3:1E0	0	0	1	0	A:13:0:13:100%:9.6148E-8
Chromosome	25458	T	A	A:13:0:13:100%:9.6148E-8	Pass:0:0:9:4:1E0	0	0	1	0	A:13:0:13:100%:9.6148E-8
Chromosome	25482	C	T	T:15:0:15:100%:6.4467E-9	Pass:0:0:10:5:1E0	0	0	1	0	T:15:0:15:100%:6.4467E-9
Chromosome	25510	A	T	T:19:0:19:100%:2.8292E-11	Pass:0:0:13:6:1E0	0	0	1	0	T:19:0:19:100%:2.8292E-11
Chromosome	25515	A	G	G:19:0:19:100%:2.8292E-11	Pass:0:0:13:6:1E0	0	0	1	0	G:19:0:19:100%:2.8292E-11
Chromosome	25524	T	A	A:21:0:21:100%:1.8578E-12	Pass:0:0:13:8:1E0	0	0	1	0	A:21:0:21:100%:1.8578E-12
Chromosome	25566	T	A	A:23:0:23:100%:1.2146E-13	Pass:0:0:14:9:1E0	0	0	1	0	A:23:0:23:100%:1.2146E-13
Chromosome	25701	C	T	T:11:0:11:100%:1.4176E-6	Pass:0:0:5:6:1E0	0	0	1	0	T:11:0:11:100%:1.4176E-6
Chromosome	25750	T	G	G:10:0:10:100%:5.4125E-6	Pass:0:0:4:6:1E0	0	0	1	0	G:10:0:10:100%:5.4125E-6
Chromosome	25945	A	G	G:14:0:14:100%:2.4927E-8	Pass:0:0:11:3:1E0	0	0	1	0	G:14:0:14:100%:2.4927E-8
Chromosome	25952	G	A	A:14:0:14:100%:2.4927E-8	Pass:0:0:11:3:1E0	0	0	1	0	A:14:0:14:100%:2.4927E-8
Chromosome	25971	G	A	A:15:0:15:100%:6.4467E-9	Pass:0:0:10:5:1E0	0	0	1	0	A:15:0:15:100%:6.4467E-9
Chromosome	25992	A	G	G:16:0:16:100%:1.6637E-9	Pass:0:0:11:5:1E0	0	0	1	0	G:16:0:16:100%:1.6637E-9
Chromosome	25995	G	A	A:15:0:15:100%:6.4467E-9	Pass:0:0:10:5:1E0	0	0	1	0	A:15:0:15:100%:6.4467E-9
Chromosome	26025	A	G	G:17:0:17:100%:4.2852E-10	Pass:0:0:12:5:1E0	0	0	1	0	G:17:0:17:100%:4.2852E-10
Chromosome	26049	C	G	G:17:0:17:100%:4.2852E-10	Pass:0:0:12:5:1E0	0	0	1	0	G:17:0:17:100%:4.2852E-10
Chromosome	26202	T	C	C:10:0:10:100%:5.4125E-6	Pass:0:0:4:6:1E0	0	0	1	0	C:10:0:10:100%:5.4125E-6
Chromosome	26247	G	A	A:11:0:11:100%:1.4176E-6	Pass:0:0:4:7:1E0	0	0	1	0	A:11:0:11:100%:1.4176E-6
Chromosome	26313	C	T	T:8:0:8:100%:7.77E-5	Pass:0:0:2:6:1E0	0	0	1	0	T:8:0:8:100%:7.77E-5
Chromosome	26951	T	A	A:16:0:16:100%:1.6637E-9	Pass:0:0:13:3:1E0	0	0	1	0	A:16:0:16:100%:1.6637E-9
Chromosome	27158	A	G	G:11:0:11:100%:1.4176E-6	Pass:0:0:7:4:1E0	0	0	1	0	G:11:0:11:100%:1.4176E-6
Chromosome	27290	G	A	A:13:0:13:100%:9.6148E-8	Pass:0:0:10:3:1E0	0	0	1	0	A:13:0:13:100%:9.6148E-8
Chromosome	27356	A	G	G:16:0:16:100%:1.6637E-9	Pass:0:0:12:4:1E0	0	0	1	0	G:16:0:16:100%:1.6637E-9
Chromosome	27425	A	T	T:16:0:16:100%:1.6637E-9	Pass:0:0:12:4:1E0	0	0	1	0	T:16:0:16:100%:1.6637E-9
Chromosome	27573	A	C	C:15:0:15:100%:6.4467E-9	Pass:0:0:12:3:1E0	0	0	1	0	C:15:0:15:100%:6.4467E-9
Chromosome	28043	C	T	T:13:0:13:100%:9.6148E-8	Pass:0:0:8:5:1E0	0	0	1	0	T:13:0:13:100%:9.6148E-8
Chromosome	28307	G	A	A:13:0:13:100%:9.6148E-8	Pass:0.9230769230769231:0:0:12:1:1.5103E-2	0	0	1	0	A:13:0:13:100%:9.6148E-8
Chromosome	28429	A	T	T:15:0:15:100%:6.4467E-9	Pass:0:0:12:3:1E0	0	0	1	0	T:15:0:15:100%:6.4467E-9
Chromosome	28801	C	T	T:13:0:13:100%:9.6148E-8	Pass:0:0:10:3:1E0	0	0	1	0	T:13:0:13:100%:9.6148E-8
Chromosome	29549	G	A	A:13:0:13:100%:9.6148E-8	Pass:0:0:11:2:1E0	0	0	1	0	A:13:0:13:100%:9.6148E-8
Chromosome	29603	G	A	A:12:0:12:100%:3.698E-7	Pass:0.9166666666666666:0:0:11:1:9.9771E-1	0	0	1	0	A:12:0:12:100%:3.698E-7
Chromosome	29840	A	T	T:10:0:10:100%:5.4125E-6	Pass:0:0:8:2:1E0	0	0	1	0	T:10:0:10:100%:5.4125E-6
Chromosome	30242	T	A	A:22:3:19:86.36%:1.0931E-9	Pass:2:1:13:6:1E0	0	0	1	0	A:22:3:19:86.36%:1.0931E-9
Chromosome	30255	A	G	G:22:5:17:77.27%:3.8368E-8	Pass:4:1:9:8:1E0	0	0	1	0	G:22:5:17:77.27%:3.8368E-8
Chromosome	35221	A	G	R:11:4:7:63.64%:1.935E-3	Pass:3:1:5:2:1E0	0	1	0	0	R:11:4:7:63.64%:1.935E-3
Chromosome	35869	G	A	A:11:0:11:100%:1.4176E-6	Pass:0:0:9:2:1E0	0	0	1	0	A:11:0:11:100%:1.4176E-6
Chromosome	36097	G	A	A:21:0:21:100%:1.8578E-12	Pass:0:0:15:6:1E0	0	0	1	0	A:21:0:21:100%:1.8578E-12
Chromosome	36390	A	G	G:9:0:9:100%:2.0568E-5	Pass:0:0:5:4:1E0	0	0	1	0	G:9:0:9:100%:2.0568E-5
Chromosome	36398	G	A	A:8:0:8:100%:7.77E-5	Pass:0:0:5:3:1E0	0	0	1	0	A:8:0:8:100%:7.77E-5
Chromosome	37195	C	T	T:10:0:10:100%:5.4125E-6	Pass:1.0:0:0:10:0:1.6254E-2	0	0	1	0	T:10:0:10:100%:5.4125E-6
Chromosome	37332	A	G	G:15:0:15:100%:6.4467E-9	Pass:0:0:9:6:1E0	0	0	1	0	G:15:0:15:100%:6.4467E-9
Chromosome	37371	G	A	A:16:0:16:100%:1.6637E-9	Pass:0:0:8:8:1E0	0	0	1	0	A:16:0:16:100%:1.6637E-9
Chromosome	37899	T	C	C:18:0:18:100%:1.1019E-10	Pass:0:0:12:6:1E0	0	0	1	0	C:18:0:18:100%:1.1019E-10
Chromosome	37928	C	T	T:15:0:15:100%:6.4467E-9	Pass:0:0:10:5:1E0	0	0	1	0	T:15:0:15:100%:6.4467E-9
Chromosome	38080	T	G	G:19:0:19:100%:2.8292E-11	Pass:0:0:12:7:1E0	0	0	1	0	G:19:0:19:100%:2.8292E-11
Chromosome	38089	G	A	A:20:0:20:100%:7.2544E-12	Pass:0:0:13:7:1E0	0	0	1	0	A:20:0:20:100%:7.2544E-12
Chromosome	38199	G	A	A:19:0:19:100%:2.8292E-11	Pass:0:0:16:3:1E0	0	0	1	0	A:19:0:19:100%:2.8292E-11
Chromosome	38394	A	T	T:17:0:17:100%:4.2852E-10	Pass:0:0:11:6:1E0	0	0	1	0	T:17:0:17:100%:4.2852E-10
Chromosome	38424	C	T	T:15:0:15:100%:6.4467E-9	Pass:0:0:9:6:1E0	0	0	1	0	T:15:0:15:100%:6.4467E-9
Chromosome	38505	T	A	A:10:0:10:100%:5.4125E-6	Pass:0:0:6:4:1E0	0	0	1	0	A:10:0:10:100%:5.4125E-6
Chromosome	38587	G	C	C:15:0:15:100%:6.4467E-9	Pass:0:0:10:5:1E0	0	0	1	0	C:15:0:15:100%:6.4467E-9
Chromosome	38664	T	C	C:17:0:17:100%:4.2852E-10	Pass:0:0:12:5:1E0	0	0	1	0	C:17:0:17:100%:4.2852E-10
Chromosome	38670	A	G	G:17:0:17:100%:4.2852E-10	Pass:0:0:12:5:1E0	0	0	1	0	G:17:0:17:100%:4.2852E-10
Chromosome	38724	T	A	A:15:0:15:100%:6.4467E-9	Pass:0:0:10:5:1E0	0	0	1	0	A:15:0:15:100%:6.4467E-9
Chromosome	38772	T	A	A:20:0:20:100%:7.2544E-12	Pass:0:0:14:6:1E0	0	0	1	0	A:20:0:20:100%:7.2544E-12
Chromosome	38811	C	T	T:19:0:19:100%:2.8292E-11	Pass:0:0:10:9:1E0	0	0	1	0	T:19:0:19:100%:2.8292E-11
Chromosome	38819	T	C	C:18:0:18:100%:1.1019E-10	Pass:0:0:10:8:1E0	0	0	1	0	C:18:0:18:100%:1.1019E-10
Chromosome	38840	A	G	G:22:0:22:100%:4.7526E-13	Pass:0:0:11:11:1E0	0	0	1	0	G:22:0:22:100%:4.7526E-13
Chromosome	38841	G	A	A:22:0:22:100%:4.7526E-13	Pass:0:0:11:11:1E0	0	0	1	0	A:22:0:22:100%:4.7526E-13
Chromosome	38982	T	G	G:16:0:16:100%:1.6637E-9	Pass:0:0:10:6:1E0	0	0	1	0	G:16:0:16:100%:1.6637E-9
Chromosome	39165	G	T	T:10:0:10:100%:5.4125E-6	Pass:0:0:6:4:1E0	0	0	1	0	T:10:0:10:100%:5.4125E-6
Chromosome	39203	G	A	A:10:0:10:100%:5.4125E-6	Pass:0:0:8:2:1E0	0	0	1	0	A:10:0:10:100%:5.4125E-6
Chromosome	39306	A	C	C:13:0:13:100%:9.6148E-8	Pass:0:0:11:2:1E0	0	0	1	0	C:13:0:13:100%:9.6148E-8
Chromosome	39334	T	C	C:10:0:10:100%:5.4125E-6	Pass:0:0:9:1:1E0	0	0	1	0	C:10:0:10:100%:5.4125E-6
Chromosome	39488	G	A	A:14:0:14:100%:2.4927E-8	Pass:0:0:12:2:1E0	0	0	1	0	A:14:0:14:100%:2.4927E-8
Chromosome	39963	A	G	G:23:0:23:100%:1.2146E-13	Pass:0:0:13:10:1E0	0	0	1	0	G:23:0:23:100%:1.2146E-13
Chromosome	40104	T	C	C:16:0:16:100%:1.6637E-9	Pass:0:0:12:4:1E0	0	0	1	0	C:16:0:16:100%:1.6637E-9
Chromosome	40368	A	G	G:19:0:19:100%:2.8292E-11	Pass:0:0:13:6:1E0	0	0	1	0	G:19:0:19:100%:2.8292E-11
Chromosome	40374	T	C	C:17:0:17:100%:4.2852E-10	Pass:0:0:12:5:1E0	0	0	1	0	C:17:0:17:100%:4.2852E-10
Chromosome	40467	T	C	C:19:0:19:100%:2.8292E-11	Pass:0:0:11:8:1E0	0	0	1	0	C:19:0:19:100%:2.8292E-11
Chromosome	40596	T	A	A:21:0:21:100%:1.8578E-12	Pass:0:0:11:10:1E0	0	0	1	0	A:21:0:21:100%:1.8578E-12
Chromosome	40837	G	A	A:9:0:9:100%:2.0568E-5	Pass:0:0:6:3:1E0	0	0	1	0	A:9:0:9:100%:2.0568E-5
Chromosome	41192	C	T	T:19:0:19:100%:2.8292E-11	Pass:0:0:13:6:1E0	0	0	1	0	T:19:0:19:100%:2.8292E-11
Chromosome	41249	T	C	C:16:0:16:100%:1.6637E-9	Pass:0:0:11:5:1E0	0	0	1	0	C:16:0:16:100%:1.6637E-9
Chromosome	41857	A	T	T:16:0:16:100%:1.6637E-9	Pass:0:0:10:6:1E0	0	0	1	0	T:16:0:16:100%:1.6637E-9
Chromosome	41863	T	G	G:16:0:16:100%:1.6637E-9	Pass:0:0:10:6:1E0	0	0	1	0	G:16:0:16:100%:1.6637E-9
Chromosome	42121	C	A	A:17:0:17:100%:4.2852E-10	Pass:0:0:9:8:1E0	0	0	1	0	A:17:0:17:100%:4.2852E-10
Chromosome	42720	A	G	G:23:0:23:100%:1.2146E-13	Pass:0:0:14:9:1E0	0	0	1	0	G:23:0:23:100%:1.2146E-13
Chromosome	42985	C	T	T:15:0:15:100%:6.4467E-9	Pass:0:0:12:3:1E0	0	0	1	0	T:15:0:15:100%:6.4467E-9
Chromosome	43208	C	G	G:11:0:11:100%:1.4176E-6	Pass:0:0:9:2:1E0	0	0	1	0	G:11:0:11:100%:1.4176E-6
Chromosome	44553	C	G	G:20:0:20:100%:7.2544E-12	Pass:0:0:13:7:1E0	0	0	1	0	G:20:0:20:100%:7.2544E-12
Chromosome	44559	T	C	C:20:0:20:100%:7.2544E-12	Pass:0:0:12:8:1E0	0	0	1	0	C:20:0:20:100%:7.2544E-12
Chromosome	44613	C	T	T:21:0:21:100%:1.8578E-12	Pass:0:0:13:8:1E0	0	0	1	0	T:21:0:21:100%:1.8578E-12
Chromosome	44700	T	C	C:20:0:20:100%:7.2544E-12	Pass:0:0:14:6:1E0	0	0	1	0	C:20:0:20:100%:7.2544E-12
Chromosome	44727	T	C	C:18:0:18:100%:1.1019E-10	Pass:0:0:12:6:1E0	0	0	1	0	C:18:0:18:100%:1.1019E-10
Chromosome	45297	G	A	A:25:0:25:100%:7.9107E-15	Pass:0:0:20:5:1E0	0	0	1	0	A:25:0:25:100%:7.9107E-15
Chromosome	47906	T	A	A:16:0:16:100%:1.6637E-9	Pass:0:0:10:6:1E0	0	0	1	0	A:16:0:16:100%:1.6637E-9
Chromosome	47972	G	C	C:18:0:18:100%:1.1019E-10	Pass:0:0:13:5:1E0	0	0	1	0	C:18:0:18:100%:1.1019E-10
Chromosome	48044	T	A	A:10:0:10:100%:5.4125E-6	Pass:0:0:9:1:1E0	0	0	1	0	A:10:0:10:100%:5.4125E-6
Chromosome	48152	C	T	T:11:0:11:100%:1.4176E-6	Pass:0:0:6:5:1E0	0	0	1	0	T:11:0:11:100%:1.4176E-6
Chromosome	49495	T	C	C:19:0:19:100%:2.8292E-11	Pass:0:0:10:9:1E0	0	0	1	0	C:19:0:19:100%:2.8292E-11
Chromosome	49537	A	G	G:15:0:15:100%:6.4467E-9	Pass:0:0:7:8:1E0	0	0	1	0	G:15:0:15:100%:6.4467E-9
Chromosome	49582	T	C	C:16:0:16:100%:1.6637E-9	Pass:0:0:6:10:1E0	0	0	1	0	C:16:0:16:100%:1.6637E-9
Chromosome	49589	T	G	G:14:0:14:100%:2.4927E-8	Pass:0:0:6:8:1E0	0	0	1	0	G:14:0:14:100%:2.4927E-8
Chromosome	49777	T	C	C:12:0:12:100%:3.698E-7	Pass:0:0:10:2:1E0	0	0	1	0	C:12:0:12:100%:3.698E-7
Chromosome	49942	G	A	A:13:0:13:100%:9.6148E-8	Pass:0.9230769230769231:0:0:12:1:1.5103E-2	0	0	1	0	A:13:0:13:100%:9.6148E-8
Chromosome	50230	G	C	C:15:0:15:100%:6.4467E-9	Pass:0:0:8:7:1E0	0	0	1	0	C:15:0:15:100%:6.4467E-9
Chromosome	50294	G	A	A:13:0:13:100%:9.6148E-8	Pass:0:0:8:5:1E0	0	0	1	0	A:13:0:13:100%:9.6148E-8
Chromosome	50432	G	A	A:15:0:15:100%:6.4467E-9	Pass:0:0:11:4:1E0	0	0	1	0	A:15:0:15:100%:6.4467E-9
Chromosome	50488	G	A	A:16:0:16:100%:1.6637E-9	Pass:0:0:10:6:1E0	0	0	1	0	A:16:0:16:100%:1.6637E-9
Chromosome	50501	T	C	C:16:0:16:100%:1.6637E-9	Pass:0:0:8:8:1E0	0	0	1	0	C:16:0:16:100%:1.6637E-9
Chromosome	50551	C	T	T:18:0:18:100%:1.1019E-10	Pass:0:0:10:8:1E0	0	0	1	0	T:18:0:18:100%:1.1019E-10
Chromosome	50780	G	T	T:25:0:25:100%:7.9107E-15	Pass:0:0:20:5:1E0	0	0	1	0	T:25:0:25:100%:7.9107E-15
Chromosome	50906	A	G	G:28:0:28:100%:1.3074E-16	Pass:0:0:14:14:1E0	0	0	1	0	G:28:0:28:100%:1.3074E-16
Chromosome	50921	A	C	C:27:0:27:100%:5.1363E-16	Pass:0:0:13:14:1E0	0	0	1	0	C:27:0:27:100%:5.1363E-16
Chromosome	51095	T	C	C:23:0:23:100%:1.2146E-13	Pass:0:0:20:3:1E0	0	0	1	0	C:23:0:23:100%:1.2146E-13
Chromosome	51209	C	T	T:21:0:21:100%:1.8578E-12	Pass:0:0:14:7:1E0	0	0	1	0	T:21:0:21:100%:1.8578E-12
Chromosome	51257	T	C	C:24:0:24:100%:3.101E-14	Pass:0:0:13:11:1E0	0	0	1	0	C:24:0:24:100%:3.101E-14
Chromosome	51264	A	G	G:24:0:24:100%:3.101E-14	Pass:0:0:13:11:1E0	0	0	1	0	G:24:0:24:100%:3.101E-14
Chromosome	51278	C	T	T:24:0:24:100%:3.101E-14	Pass:0:0:14:10:1E0	0	0	1	0	T:24:0:24:100%:3.101E-14
Chromosome	51395	A	G	G:13:0:13:100%:9.6148E-8	Pass:0:0:8:5:1E0	0	0	1	0	G:13:0:13:100%:9.6148E-8
Chromosome	51407	G	A	A:12:0:12:100%:3.698E-7	Pass:0:0:8:4:1E0	0	0	1	0	A:12:0:12:100%:3.698E-7
Chromosome	51413	A	G	G:13:0:13:100%:9.6148E-8	Pass:0:0:8:5:1E0	0	0	1	0	G:13:0:13:100%:9.6148E-8
Chromosome	51476	A	G	G:12:0:12:100%:3.698E-7	Pass:0:0:7:5:1E0	0	0	1	0	G:12:0:12:100%:3.698E-7
Chromosome	51763	A	G	G:12:0:12:100%:3.698E-7	Pass:0:0:10:2:1E0	0	0	1	0	G:12:0:12:100%:3.698E-7
Chromosome	51776	T	G	G:12:0:12:100%:3.698E-7	Pass:0.9166666666666666:0:0:11:1:9.9771E-1	0	0	1	0	G:12:0:12:100%:3.698E-7
Chromosome	51841	G	A	A:12:0:12:100%:3.698E-7	Pass:0:0:9:3:1E0	0	0	1	0	A:12:0:12:100%:3.698E-7
Chromosome	51853	G	A	A:12:0:12:100%:3.698E-7	Pass:0:0:9:3:1E0	0	0	1	0	A:12:0:12:100%:3.698E-7
Chromosome	51922	A	G	G:13:0:13:100%:9.6148E-8	Pass:0:0:9:4:1E0	0	0	1	0	G:13:0:13:100%:9.6148E-8
Chromosome	51931	G	A	A:14:0:14:100%:2.4927E-8	Pass:0:0:9:5:1E0	0	0	1	0	A:14:0:14:100%:2.4927E-8
Chromosome	51946	G	A	A:13:0:13:100%:9.6148E-8	Pass:0:0:9:4:1E0	0	0	1	0	A:13:0:13:100%:9.6148E-8
Chromosome	52040	T	C	C:14:0:14:100%:2.4927E-8	Pass:0:0:11:3:1E0	0	0	1	0	C:14:0:14:100%:2.4927E-8
Chromosome	52131	T	A	A:15:0:15:100%:6.4467E-9	Pass:0:0:11:4:1E0	0	0	1	0	A:15:0:15:100%:6.4467E-9
Chromosome	52156	C	T	T:16:0:16:100%:1.6637E-9	Pass:0:0:11:5:1E0	0	0	1	0	T:16:0:16:100%:1.6637E-9
Chromosome	52186	C	T	T:17:0:17:100%:4.2852E-10	Pass:0:0:12:5:1E0	0	0	1	0	T:17:0:17:100%:4.2852E-10
Chromosome	52252	A	T	T:16:0:16:100%:1.6637E-9	Pass:0:0:10:6:1E0	0	0	1	0	T:16:0:16:100%:1.6637E-9
Chromosome	52351	G	A	A:15:0:15:100%:6.4467E-9	Pass:0:0:10:5:1E0	0	0	1	0	A:15:0:15:100%:6.4467E-9
Chromosome	53078	A	G	G:17:0:17:100%:4.2852E-10	Pass:0:0:12:5:1E0	0	0	1	0	G:17:0:17:100%:4.2852E-10
Chromosome	53172	A	G	G:12:0:12:100%:3.698E-7	Pass:0:0:5:7:1E0	0	0	1	0	G:12:0:12:100%:3.698E-7
Chromosome	53269	A	C	C:9:0:9:100%:2.0568E-5	Pass:0:0:5:4:1E0	0	0	1	0	C:9:0:9:100%:2.0568E-5
Chromosome	53278	T	C	C:9:0:9:100%:2.0568E-5	Pass:0:0:5:4:1E0	0	0	1	0	C:9:0:9:100%:2.0568E-5
Chromosome	53290	C	T	T:9:0:9:100%:2.0568E-5	Pass:0:0:5:4:1E0	0	0	1	0	T:9:0:9:100%:2.0568E-5
Chromosome	53311	G	A	A:10:0:10:100%:5.4125E-6	Pass:0:0:5:5:1E0	0	0	1	0	A:10:0:10:100%:5.4125E-6
Chromosome	54040	T	A	A:15:0:15:100%:6.4467E-9	Pass:0:0:7:8:1E0	0	0	1	0	A:15:0:15:100%:6.4467E-9
Chromosome	54394	G	A	A:10:0:10:100%:5.4125E-6	Pass:0:0:6:4:1E0	0	0	1	0	A:10:0:10:100%:5.4125E-6
Chromosome	54435	G	A	A:9:0:9:100%:2.0568E-5	Pass:0:0:7:2:1E0	0	0	1	0	A:9:0:9:100%:2.0568E-5
Chromosome	55339	G	A	A:16:0:16:100%:1.6637E-9	Pass:0:0:9:7:1E0	0	0	1	0	A:16:0:16:100%:1.6637E-9
Chromosome	55387	C	T	T:12:0:12:100%:3.698E-7	Pass:0:0:7:5:1E0	0	0	1	0	T:12:0:12:100%:3.698E-7
Chromosome	55423	T	C	C:10:0:10:100%:5.4125E-6	Pass:0:0:6:4:1E0	0	0	1	0	C:10:0:10:100%:5.4125E-6
Chromosome	56046	A	G	G:17:0:17:100%:4.2852E-10	Pass:0:0:12:5:1E0	0	0	1	0	G:17:0:17:100%:4.2852E-10
Chromosome	56574	A	G	G:11:0:11:100%:1.4176E-6	Pass:0:0:7:4:1E0	0	0	1	0	G:11:0:11:100%:1.4176E-6
Chromosome	56762	T	C	C:21:0:21:100%:1.8578E-12	Pass:0:0:17:4:1E0	0	0	1	0	C:21:0:21:100%:1.8578E-12
Chromosome	56810	A	C	C:21:0:21:100%:1.8578E-12	Pass:0:0:17:4:1E0	0	0	1	0	C:21:0:21:100%:1.8578E-12
Chromosome	56842	G	T	T:19:0:19:100%:2.8292E-11	Pass:0:0:15:4:1E0	0	0	1	0	T:19:0:19:100%:2.8292E-11
Chromosome	56930	A	C	C:11:0:11:100%:1.4176E-6	Pass:0:0:7:4:1E0	0	0	1	0	C:11:0:11:100%:1.4176E-6
Chromosome	57119	T	C	C:15:0:15:100%:6.4467E-9	Pass:0:0:10:5:1E0	0	0	1	0	C:15:0:15:100%:6.4467E-9
Chromosome	58530	T	A	A:9:0:9:100%:2.0568E-5	Pass:0:0:7:2:1E0	0	0	1	0	A:9:0:9:100%:2.0568E-5
Chromosome	58650	G	A	A:14:0:14:100%:2.4927E-8	Pass:0:0:11:3:1E0	0	0	1	0	A:14:0:14:100%:2.4927E-8
Chromosome	58767	G	T	T:10:0:10:100%:5.4125E-6	Pass:0:0:7:3:1E0	0	0	1	0	T:10:0:10:100%:5.4125E-6
Chromosome	59773	C	T	T:17:0:17:100%:4.2852E-10	Pass:0:0:11:6:1E0	0	0	1	0	T:17:0:17:100%:4.2852E-10
Chromosome	59869	A	T	T:16:0:16:100%:1.6637E-9	Pass:0:0:9:7:1E0	0	0	1	0	T:16:0:16:100%:1.6637E-9
Chromosome	59872	G	A	A:13:0:13:100%:9.6148E-8	Pass:0:0:8:5:1E0	0	0	1	0	A:13:0:13:100%:9.6148E-8
Chromosome	60122	A	T	T:8:0:8:100%:7.77E-5	Pass:0:0:5:3:1E0	0	0	1	0	T:8:0:8:100%:7.77E-5
Chromosome	60985	C	T	T:9:0:9:100%:2.0568E-5	Pass:0:0:8:1:1E0	0	0	1	0	T:9:0:9:100%:2.0568E-5
Chromosome	61347	T	C	C:11:0:11:100%:1.4176E-6	Pass:0:0:8:3:1E0	0	0	1	0	C:11:0:11:100%:1.4176E-6
Chromosome	61419	A	C	C:10:0:10:100%:5.4125E-6	Pass:0:0:8:2:1E0	0	0	1	0	C:10:0:10:100%:5.4125E-6
Chromosome	61455	C	T	T:11:0:11:100%:1.4176E-6	Pass:0.9090909090909091:0:0:10:1:9.9807E-1	0	0	1	0	T:11:0:11:100%:1.4176E-6
Chromosome	61479	A	G	G:12:0:12:100%:3.698E-7	Pass:0:0:8:4:1E0	0	0	1	0	G:12:0:12:100%:3.698E-7
Chromosome	61563	C	T	T:15:0:15:100%:6.4467E-9	Pass:0:0:10:5:1E0	0	0	1	0	T:15:0:15:100%:6.4467E-9
Chromosome	61689	G	A	A:14:0:14:100%:2.4927E-8	Pass:0:0:9:5:1E0	0	0	1	0	A:14:0:14:100%:2.4927E-8
Chromosome	61735	A	G	G:11:0:11:100%:1.4176E-6	Pass:0:0:8:3:1E0	0	0	1	0	G:11:0:11:100%:1.4176E-6
Chromosome	61800	G	A	A:13:0:13:100%:9.6148E-8	Pass:0:0:7:6:1E0	0	0	1	0	A:13:0:13:100%:9.6148E-8
Chromosome	61836	C	T	T:16:0:16:100%:1.6637E-9	Pass:0:0:10:6:1E0	0	0	1	0	T:16:0:16:100%:1.6637E-9
Chromosome	61905	G	A	A:18:0:18:100%:1.1019E-10	Pass:0:0:13:5:1E0	0	0	1	0	A:18:0:18:100%:1.1019E-10
Chromosome	61986	T	C	C:17:0:17:100%:4.2852E-10	Pass:0:0:12:5:1E0	0	0	1	0	C:17:0:17:100%:4.2852E-10
Chromosome	62097	T	C	C:14:0:14:100%:2.4927E-8	Pass:0:0:12:2:1E0	0	0	1	0	C:14:0:14:100%:2.4927E-8
Chromosome	62196	T	C	C:15:0:15:100%:6.4467E-9	Pass:0:0:11:4:1E0	0	0	1	0	C:15:0:15:100%:6.4467E-9
Chromosome	62322	T	G	G:11:0:11:100%:1.4176E-6	Pass:0:0:5:6:1E0	0	0	1	0	G:11:0:11:100%:1.4176E-6
Chromosome	62601	T	C	C:13:0:13:100%:9.6148E-8	Pass:0.9230769230769231:0:0:12:1:1.5103E-2	0	0	1	0	C:13:0:13:100%:9.6148E-8
Chromosome	63066	C	T	T:9:0:9:100%:2.0568E-5	Pass:0:0:7:2:1E0	0	0	1	0	T:9:0:9:100%:2.0568E-5
Chromosome	63132	A	G	G:11:0:11:100%:1.4176E-6	Pass:0:0:6:5:1E0	0	0	1	0	G:11:0:11:100%:1.4176E-6
Chromosome	63313	T	C	C:19:0:19:100%:2.8292E-11	Pass:0:0:14:5:1E0	0	0	1	0	C:19:0:19:100%:2.8292E-11
Chromosome	63363	C	T	T:22:0:22:100%:4.7526E-13	Pass:0:0:17:5:1E0	0	0	1	0	T:22:0:22:100%:4.7526E-13
Chromosome	63783	G	A	A:13:0:13:100%:9.6148E-8	Pass:0:0:11:2:1E0	0	0	1	0	A:13:0:13:100%:9.6148E-8
Chromosome	63808	C	A	A:11:0:11:100%:1.4176E-6	Pass:0.9090909090909091:0:0:10:1:9.9807E-1	0	0	1	0	A:11:0:11:100%:1.4176E-6
Chromosome	63939	A	G	G:11:0:11:100%:1.4176E-6	Pass:0:0:7:4:1E0	0	0	1	0	G:11:0:11:100%:1.4176E-6
Chromosome	64503	A	C	C:10:0:10:100%:5.4125E-6	Pass:0:0:8:2:1E0	0	0	1	0	C:10:0:10:100%:5.4125E-6
Chromosome	64545	G	A	A:10:0:10:100%:5.4125E-6	Pass:0:0:7:3:1E0	0	0	1	0	A:10:0:10:100%:5.4125E-6
Chromosome	64873	A	G	G:14:0:14:100%:2.4927E-8	Pass:0:0:9:5:1E0	0	0	1	0	G:14:0:14:100%:2.4927E-8
Chromosome	64975	C	T	T:12:0:12:100%:3.698E-7	Pass:0:0:8:4:1E0	0	0	1	0	T:12:0:12:100%:3.698E-7
Chromosome	65092	G	A	A:12:0:12:100%:3.698E-7	Pass:0:0:9:3:1E0	0	0	1	0	A:12:0:12:100%:3.698E-7
Chromosome	65167	A	G	G:9:0:9:100%:2.0568E-5	Pass:1.0:0:0:9:0:1.4706E-2	0	0	1	0	G:9:0:9:100%:2.0568E-5
Chromosome	65203	A	G	G:9:0:9:100%:2.0568E-5	Pass:1.0:0:0:9:0:1.4706E-2	0	0	1	0	G:9:0:9:100%:2.0568E-5
Chromosome	65218	T	G	G:10:0:10:100%:5.4125E-6	Pass:0:0:7:3:1E0	0	0	1	0	G:10:0:10:100%:5.4125E-6
Chromosome	65233	G	A	A:10:0:10:100%:5.4125E-6	Pass:0:0:7:3:1E0	0	0	1	0	A:10:0:10:100%:5.4125E-6
Chromosome	65239	A	T	T:10:0:10:100%:5.4125E-6	Pass:0:0:7:3:1E0	0	0	1	0	T:10:0:10:100%:5.4125E-6
Chromosome	65257	G	C	C:8:0:8:100%:7.77E-5	Pass:0:0:6:2:1E0	0	0	1	0	C:8:0:8:100%:7.77E-5
Chromosome	65536	C	T	T:13:0:13:100%:9.6148E-8	Pass:0:0:8:5:1E0	0	0	1	0	T:13:0:13:100%:9.6148E-8
Chromosome	65639	T	C	C:11:0:11:100%:1.4176E-6	Pass:0:0:7:4:1E0	0	0	1	0	C:11:0:11:100%:1.4176E-6
Chromosome	65665	A	G	G:10:0:10:100%:5.4125E-6	Pass:0:0:7:3:1E0	0	0	1	0	G:10:0:10:100%:5.4125E-6
Chromosome	65675	T	C	C:9:0:9:100%:2.0568E-5	Pass:0:0:7:2:1E0	0	0	1	0	C:9:0:9:100%:2.0568E-5
Chromosome	65686	T	C	C:9:0:9:100%:2.0568E-5	Pass:0:0:7:2:1E0	0	0	1	0	C:9:0:9:100%:2.0568E-5
Chromosome	65791	G	A	A:8:0:8:100%:7.77E-5	Pass:0:0:6:2:1E0	0	0	1	0	A:8:0:8:100%:7.77E-5
Chromosome	66151	A	C	C:11:0:11:100%:1.4176E-6	Pass:0:0:8:3:1E0	0	0	1	0	C:11:0:11:100%:1.4176E-6
Chromosome	66199	T	C	C:11:0:11:100%:1.4176E-6	Pass:0:0:6:5:1E0	0	0	1	0	C:11:0:11:100%:1.4176E-6
Chromosome	66213	C	T	T:11:0:11:100%:1.4176E-6	Pass:0:0:6:5:1E0	0	0	1	0	T:11:0:11:100%:1.4176E-6
Chromosome	66218	C	T	T:11:0:11:100%:1.4176E-6	Pass:0:0:6:5:1E0	0	0	1	0	T:11:0:11:100%:1.4176E-6
Chromosome	66225	C	A	A:11:0:11:100%:1.4176E-6	Pass:0:0:6:5:1E0	0	0	1	0	A:11:0:11:100%:1.4176E-6
Chromosome	66229	C	T	T:11:0:11:100%:1.4176E-6	Pass:0:0:6:5:1E0	0	0	1	0	T:11:0:11:100%:1.4176E-6
Chromosome	66241	A	T	T:11:0:11:100%:1.4176E-6	Pass:0:0:6:5:1E0	0	0	1	0	T:11:0:11:100%:1.4176E-6
Chromosome	66286	C	A	A:8:0:8:100%:7.77E-5	Pass:0:0:4:4:1E0	0	0	1	0	A:8:0:8:100%:7.77E-5
Chromosome	66428	C	G	G:8:0:8:100%:7.77E-5	Pass:0:0:4:4:1E0	0	0	1	0	G:8:0:8:100%:7.77E-5
Chromosome	66455	A	G	G:10:0:10:100%:5.4125E-6	Pass:0:0:6:4:1E0	0	0	1	0	G:10:0:10:100%:5.4125E-6
Chromosome	66623	A	T	T:11:0:11:100%:1.4176E-6	Pass:0:0:5:6:1E0	0	0	1	0	T:11:0:11:100%:1.4176E-6
Chromosome	66665	C	T	T:11:0:11:100%:1.4176E-6	Pass:0:0:7:4:1E0	0	0	1	0	T:11:0:11:100%:1.4176E-6
Chromosome	66677	A	G	G:11:0:11:100%:1.4176E-6	Pass:0:0:7:4:1E0	0	0	1	0	G:11:0:11:100%:1.4176E-6
Chromosome	66751	T	C	C:14:0:14:100%:2.4927E-8	Pass:0:0:8:6:1E0	0	0	1	0	C:14:0:14:100%:2.4927E-8
Chromosome	66758	G	T	T:14:0:14:100%:2.4927E-8	Pass:0:0:8:6:1E0	0	0	1	0	T:14:0:14:100%:2.4927E-8
Chromosome	66790	T	C	C:14:0:14:100%:2.4927E-8	Pass:0:0:9:5:1E0	0	0	1	0	C:14:0:14:100%:2.4927E-8
Chromosome	66848	G	A	A:14:0:14:100%:2.4927E-8	Pass:0:0:8:6:1E0	0	0	1	0	A:14:0:14:100%:2.4927E-8
Chromosome	66851	T	G	G:13:0:13:100%:9.6148E-8	Pass:0:0:7:6:1E0	0	0	1	0	G:13:0:13:100%:9.6148E-8
Chromosome	67037	T	C	C:13:0:13:100%:9.6148E-8	Pass:0:0:10:3:1E0	0	0	1	0	C:13:0:13:100%:9.6148E-8
Chromosome	67424	A	G	G:14:0:14:100%:2.4927E-8	Pass:0:0:8:6:1E0	0	0	1	0	G:14:0:14:100%:2.4927E-8
Chromosome	67475	A	G	G:12:0:12:100%:3.698E-7	Pass:0:0:8:4:1E0	0	0	1	0	G:12:0:12:100%:3.698E-7
Chromosome	67520	A	T	T:8:0:8:100%:7.77E-5	Pass:0:0:5:3:1E0	0	0	1	0	T:8:0:8:100%:7.77E-5
Chromosome	67760	G	C	C:11:0:11:100%:1.4176E-6	Pass:0:0:7:4:1E0	0	0	1	0	C:11:0:11:100%:1.4176E-6
Chromosome	67791	G	A	A:11:0:11:100%:1.4176E-6	Pass:0:0:7:4:1E0	0	0	1	0	A:11:0:11:100%:1.4176E-6
Chromosome	67987	T	A	A:11:0:11:100%:1.4176E-6	Pass:0.9090909090909091:0:0:10:1:9.9807E-1	0	0	1	0	A:11:0:11:100%:1.4176E-6
Chromosome	68032	C	T	T:12:0:12:100%:3.698E-7	Pass:0:0:9:3:1E0	0	0	1	0	T:12:0:12:100%:3.698E-7
Chromosome	68154	C	T	T:17:0:17:100%:4.2852E-10	Pass:0:0:8:9:1E0	0	0	1	0	T:17:0:17:100%:4.2852E-10
Chromosome	68413	G	C	C:14:0:14:100%:2.4927E-8	Pass:0:0:7:7:1E0	0	0	1	0	C:14:0:14:100%:2.4927E-8
Chromosome	68446	A	G	G:13:0:13:100%:9.6148E-8	Pass:0:0:6:7:1E0	0	0	1	0	G:13:0:13:100%:9.6148E-8
Chromosome	68547	A	G	G:16:0:16:100%:1.6637E-9	Pass:0:0:10:6:1E0	0	0	1	0	G:16:0:16:100%:1.6637E-9
Chromosome	68665	A	G	G:12:0:12:100%:3.698E-7	Pass:0.9166666666666666:0:0:11:1:9.9771E-1	0	0	1	0	G:12:0:12:100%:3.698E-7
Chromosome	68806	G	T	T:9:0:9:100%:2.0568E-5	Pass:0:0:8:1:1E0	0	0	1	0	T:9:0:9:100%:2.0568E-5
Chromosome	68880	G	A	A:13:0:13:100%:9.6148E-8	Pass:0:0:10:3:1E0	0	0	1	0	A:13:0:13:100%:9.6148E-8
Chromosome	69129	C	T	T:23:0:23:100%:1.2146E-13	Pass:0:0:17:6:1E0	0	0	1	0	T:23:0:23:100%:1.2146E-13
Chromosome	69146	G	A	A:19:0:19:100%:2.8292E-11	Pass:0:0:15:4:1E0	0	0	1	0	A:19:0:19:100%:2.8292E-11
Chromosome	70081	T	C	C:12:0:12:100%:3.698E-7	Pass:0:0:8:4:1E0	0	0	1	0	C:12:0:12:100%:3.698E-7
Chromosome	70345	C	A	A:25:0:25:100%:7.9107E-15	Pass:0:0:19:6:1E0	0	0	1	0	A:25:0:25:100%:7.9107E-15
Chromosome	70408	T	C	C:28:0:28:100%:1.3074E-16	Pass:0:0:16:12:1E0	0	0	1	0	C:28:0:28:100%:1.3074E-16
Chromosome	70447	C	A	A:27:0:27:100%:5.1363E-16	Pass:0:0:13:14:1E0	0	0	1	0	A:27:0:27:100%:5.1363E-16
Chromosome	70574	G	A	A:15:0:15:100%:6.4467E-9	Pass:0:0:8:7:1E0	0	0	1	0	A:15:0:15:100%:6.4467E-9
Chromosome	70894	C	T	T:12:0:12:100%:3.698E-7	Pass:0:0:7:5:1E0	0	0	1	0	T:12:0:12:100%:3.698E-7
Chromosome	70918	G	A	A:12:0:12:100%:3.698E-7	Pass:0:0:8:4:1E0	0	0	1	0	A:12:0:12:100%:3.698E-7
Chromosome	71164	T	C	C:17:0:17:100%:4.2852E-10	Pass:0:0:12:5:1E0	0	0	1	0	C:17:0:17:100%:4.2852E-10
Chromosome	71218	G	A	A:20:0:20:100%:7.2544E-12	Pass:0:0:18:2:1E0	0	0	1	0	A:20:0:20:100%:7.2544E-12
Chromosome	71266	G	T	T:18:0:18:100%:1.1019E-10	Pass:0:0:14:4:1E0	0	0	1	0	T:18:0:18:100%:1.1019E-10
Chromosome	71480	T	G	G:14:0:14:100%:2.4927E-8	Pass:0:0:8:6:1E0	0	0	1	0	G:14:0:14:100%:2.4927E-8
Chromosome	71614	A	G	G:10:0:10:100%:5.4125E-6	Pass:0:0:6:4:1E0	0	0	1	0	G:10:0:10:100%:5.4125E-6
Chromosome	71662	T	C	C:10:0:10:100%:5.4125E-6	Pass:0:0:7:3:1E0	0	0	1	0	C:10:0:10:100%:5.4125E-6
Chromosome	71668	A	G	G:10:0:10:100%:5.4125E-6	Pass:0:0:7:3:1E0	0	0	1	0	G:10:0:10:100%:5.4125E-6
Chromosome	71734	C	T	T:15:0:15:100%:6.4467E-9	Pass:0:0:13:2:1E0	0	0	1	0	T:15:0:15:100%:6.4467E-9
Chromosome	71843	C	A	A:9:0:9:100%:2.0568E-5	Pass:1.0:0:0:9:0:1.4706E-2	0	0	1	0	A:9:0:9:100%:2.0568E-5
Chromosome	71870	T	C	C:11:0:11:100%:1.4176E-6	Pass:0:0:9:2:1E0	0	0	1	0	C:11:0:11:100%:1.4176E-6
Chromosome	71884	C	A	A:9:0:9:100%:2.0568E-5	Pass:0:0:6:3:1E0	0	0	1	0	A:9:0:9:100%:2.0568E-5
Chromosome	72049	A	G	G:10:0:10:100%:5.4125E-6	Pass:0:0:7:3:1E0	0	0	1	0	G:10:0:10:100%:5.4125E-6
Chromosome	72226	G	A	A:9:0:9:100%:2.0568E-5	Pass:0:0:7:2:1E0	0	0	1	0	A:9:0:9:100%:2.0568E-5
Chromosome	72499	C	A	A:9:0:9:100%:2.0568E-5	Pass:0:0:8:1:1E0	0	0	1	0	A:9:0:9:100%:2.0568E-5
Chromosome	72610	C	T	T:15:0:15:100%:6.4467E-9	Pass:0:0:12:3:1E0	0	0	1	0	T:15:0:15:100%:6.4467E-9
Chromosome	72640	C	T	T:14:0:14:100%:2.4927E-8	Pass:0:0:11:3:1E0	0	0	1	0	T:14:0:14:100%:2.4927E-8
Chromosome	72740	C	T	T:14:0:14:100%:2.4927E-8	Pass:0:0:10:4:1E0	0	0	1	0	T:14:0:14:100%:2.4927E-8
Chromosome	73357	G	A	A:10:0:10:100%:5.4125E-6	Pass:0:0:8:2:1E0	0	0	1	0	A:10:0:10:100%:5.4125E-6
Chromosome	73606	T	C	C:10:0:10:100%:5.4125E-6	Pass:0:0:6:4:1E0	0	0	1	0	C:10:0:10:100%:5.4125E-6
Chromosome	73947	A	G	G:8:0:8:100%:7.77E-5	Pass:0:0:5:3:1E0	0	0	1	0	G:8:0:8:100%:7.77E-5
Chromosome	74186	G	T	T:8:0:8:100%:7.77E-5	Pass:0:0:6:2:1E0	0	0	1	0	T:8:0:8:100%:7.77E-5
Chromosome	74622	G	T	T:11:0:11:100%:1.4176E-6	Pass:0:0:8:3:1E0	0	0	1	0	T:11:0:11:100%:1.4176E-6
Chromosome	74629	G	A	A:11:0:11:100%:1.4176E-6	Pass:0:0:7:4:1E0	0	0	1	0	A:11:0:11:100%:1.4176E-6
Chromosome	74683	A	T	T:13:0:13:100%:9.6148E-8	Pass:0:0:6:7:1E0	0	0	1	0	T:13:0:13:100%:9.6148E-8
Chromosome	74830	T	C	C:10:0:10:100%:5.4125E-6	Pass:0:0:4:6:1E0	0	0	1	0	C:10:0:10:100%:5.4125E-6
Chromosome	75035	C	T	T:14:0:14:100%:2.4927E-8	Pass:0:0:11:3:1E0	0	0	1	0	T:14:0:14:100%:2.4927E-8
Chromosome	75357	T	C	C:12:0:12:100%:3.698E-7	Pass:0:0:10:2:1E0	0	0	1	0	C:12:0:12:100%:3.698E-7
Chromosome	75402	A	G	G:13:0:13:100%:9.6148E-8	Pass:0:0:8:5:1E0	0	0	1	0	G:13:0:13:100%:9.6148E-8
Chromosome	75427	A	C	C:13:0:13:100%:9.6148E-8	Pass:0:0:6:7:1E0	0	0	1	0	C:13:0:13:100%:9.6148E-8
Chromosome	75461	A	G	G:11:0:11:100%:1.4176E-6	Pass:0:0:8:3:1E0	0	0	1	0	G:11:0:11:100%:1.4176E-6
Chromosome	75835	G	A	A:12:0:12:100%:3.698E-7	Pass:0:0:9:3:1E0	0	0	1	0	A:12:0:12:100%:3.698E-7
Chromosome	75867	G	A	A:11:0:11:100%:1.4176E-6	Pass:0.9090909090909091:0:0:10:1:9.9807E-1	0	0	1	0	A:11:0:11:100%:1.4176E-6
Chromosome	75978	G	A	A:12:0:12:100%:3.698E-7	Pass:0:0:7:5:1E0	0	0	1	0	A:12:0:12:100%:3.698E-7
Chromosome	76007	G	A	A:11:0:11:100%:1.4176E-6	Pass:0:0:7:4:1E0	0	0	1	0	A:11:0:11:100%:1.4176E-6
Chromosome	76074	A	G	G:10:0:10:100%:5.4125E-6	Pass:0:0:8:2:1E0	0	0	1	0	G:10:0:10:100%:5.4125E-6
Chromosome	76174	T	C	C:8:0:7:100%:2.9138E-4	Pass:1.0:0:0:7:0:3.4965E-2	0	0	1	0	C:8:0:7:100%:2.9138E-4
Chromosome	77787	G	A	A:12:0:12:100%:3.698E-7	Pass:0.9166666666666666:0:0:11:1:9.9771E-1	0	0	1	0	A:12:0:12:100%:3.698E-7
Chromosome	77961	C	T	T:15:0:15:100%:6.4467E-9	Pass:0:0:11:4:1E0	0	0	1	0	T:15:0:15:100%:6.4467E-9
Chromosome	77973	C	T	T:17:0:17:100%:4.2852E-10	Pass:0:0:13:4:1E0	0	0	1	0	T:17:0:17:100%:4.2852E-10
Chromosome	78081	A	G	G:20:0:20:100%:7.2544E-12	Pass:0:0:15:5:1E0	0	0	1	0	G:20:0:20:100%:7.2544E-12
Chromosome	78519	A	G	G:14:0:14:100%:2.4927E-8	Pass:0:0:11:3:1E0	0	0	1	0	G:14:0:14:100%:2.4927E-8
Chromosome	78957	T	G	G:22:0:22:100%:4.7526E-13	Pass:0:0:9:13:1E0	0	0	1	0	G:22:0:22:100%:4.7526E-13
Chromosome	78958	G	T	T:22:0:22:100%:4.7526E-13	Pass:0:0:9:13:1E0	0	0	1	0	T:22:0:22:100%:4.7526E-13
Chromosome	78965	C	G	G:20:0:20:100%:7.2544E-12	Pass:0:0:7:13:1E0	0	0	1	0	G:20:0:20:100%:7.2544E-12
Chromosome	79394	C	T	T:16:0:16:100%:1.6637E-9	Pass:0:0:14:2:1E0	0	0	1	0	T:16:0:16:100%:1.6637E-9
Chromosome	79409	A	G	G:17:0:17:100%:4.2852E-10	Pass:0:0:14:3:1E0	0	0	1	0	G:17:0:17:100%:4.2852E-10
Chromosome	79598	T	G	G:25:0:25:100%:7.9107E-15	Pass:0:0:18:7:1E0	0	0	1	0	G:25:0:25:100%:7.9107E-15
Chromosome	79664	A	G	G:29:0:29:100%:3.3259E-17	Pass:0:0:23:6:1E0	0	0	1	0	G:29:0:29:100%:3.3259E-17
Chromosome	79769	C	T	T:28:0:28:100%:1.3074E-16	Pass:0:0:16:12:1E0	0	0	1	0	T:28:0:28:100%:1.3074E-16
Chromosome	79993	A	G	G:13:0:13:100%:9.6148E-8	Pass:0:0:9:4:1E0	0	0	1	0	G:13:0:13:100%:9.6148E-8
Chromosome	80003	C	T	T:13:0:13:100%:9.6148E-8	Pass:0:0:9:4:1E0	0	0	1	0	T:13:0:13:100%:9.6148E-8
Chromosome	80005	A	G	G:13:0:13:100%:9.6148E-8	Pass:0:0:9:4:1E0	0	0	1	0	G:13:0:13:100%:9.6148E-8
Chromosome	80011	T	C	C:13:0:13:100%:9.6148E-8	Pass:0:0:9:4:1E0	0	0	1	0	C:13:0:13:100%:9.6148E-8
Chromosome	80122	C	G	G:10:0:10:100%:5.4125E-6	Pass:0:0:6:4:1E0	0	0	1	0	G:10:0:10:100%:5.4125E-6
Chromosome	80131	A	G	G:10:0:10:100%:5.4125E-6	Pass:0:0:7:3:1E0	0	0	1	0	G:10:0:10:100%:5.4125E-6
Chromosome	80185	T	C	C:11:0:11:100%:1.4176E-6	Pass:0:0:7:4:1E0	0	0	1	0	C:11:0:11:100%:1.4176E-6
Chromosome	80930	A	G	G:10:0:10:100%:5.4125E-6	Pass:0:0:5:5:1E0	0	0	1	0	G:10:0:10:100%:5.4125E-6
Chromosome	80992	C	T	T:15:0:15:100%:6.4467E-9	Pass:0:0:9:6:1E0	0	0	1	0	T:15:0:15:100%:6.4467E-9
Chromosome	81041	G	A	A:17:0:17:100%:4.2852E-10	Pass:0:0:13:4:1E0	0	0	1	0	A:17:0:17:100%:4.2852E-10
Chromosome	81047	A	C	C:18:0:18:100%:1.1019E-10	Pass:0:0:14:4:1E0	0	0	1	0	C:18:0:18:100%:1.1019E-10
Chromosome	81182	T	A	A:21:0:21:100%:1.8578E-12	Pass:0:0:14:7:1E0	0	0	1	0	A:21:0:21:100%:1.8578E-12
Chromosome	81222	G	A	A:21:0:21:100%:1.8578E-12	Pass:0:0:16:5:1E0	0	0	1	0	A:21:0:21:100%:1.8578E-12
Chromosome	81311	A	G	G:26:0:26:100%:2.0165E-15	Pass:0:0:18:8:1E0	0	0	1	0	G:26:0:26:100%:2.0165E-15
Chromosome	81365	C	T	T:27:0:27:100%:5.1363E-16	Pass:0:0:18:9:1E0	0	0	1	0	T:27:0:27:100%:5.1363E-16
Chromosome	81374	T	C	C:24:0:24:100%:3.101E-14	Pass:0:0:16:8:1E0	0	0	1	0	C:24:0:24:100%:3.101E-14
Chromosome	81377	A	T	T:25:0:25:100%:7.9107E-15	Pass:0:0:17:8:1E0	0	0	1	0	T:25:0:25:100%:7.9107E-15
Chromosome	81471	C	A	A:17:0:17:100%:4.2852E-10	Pass:0:0:14:3:1E0	0	0	1	0	A:17:0:17:100%:4.2852E-10
Chromosome	81815	G	A	A:9:0:9:100%:2.0568E-5	Pass:1.0:0:0:9:0:1.4706E-2	0	0	1	0	A:9:0:9:100%:2.0568E-5
Chromosome	81923	T	C	C:11:0:11:100%:1.4176E-6	Pass:0:0:8:3:1E0	0	0	1	0	C:11:0:11:100%:1.4176E-6
Chromosome	81966	A	G	G:12:0:12:100%:3.698E-7	Pass:0:0:7:5:1E0	0	0	1	0	G:12:0:12:100%:3.698E-7
Chromosome	82043	C	T	T:11:0:11:100%:1.4176E-6	Pass:0:0:4:7:1E0	0	0	1	0	T:11:0:11:100%:1.4176E-6
Chromosome	82100	T	C	C:9:0:9:100%:2.0568E-5	Pass:0:0:5:4:1E0	0	0	1	0	C:9:0:9:100%:2.0568E-5
Chromosome	82148	T	C	C:10:0:10:100%:5.4125E-6	Pass:0:0:6:4:1E0	0	0	1	0	C:10:0:10:100%:5.4125E-6
Chromosome	82223	C	A	A:12:0:12:100%:3.698E-7	Pass:0:0:9:3:1E0	0	0	1	0	A:12:0:12:100%:3.698E-7
Chromosome	82277	T	C	C:14:0:14:100%:2.4927E-8	Pass:0:0:10:4:1E0	0	0	1	0	C:14:0:14:100%:2.4927E-8
Chromosome	82334	C	T	T:12:0:12:100%:3.698E-7	Pass:0:0:8:4:1E0	0	0	1	0	T:12:0:12:100%:3.698E-7
Chromosome	82373	T	C	C:9:0:9:100%:2.0568E-5	Pass:0:0:5:4:1E0	0	0	1	0	C:9:0:9:100%:2.0568E-5
Chromosome	82496	C	T	T:9:0:9:100%:2.0568E-5	Pass:0:0:8:1:1E0	0	0	1	0	T:9:0:9:100%:2.0568E-5
Chromosome	82685	C	T	T:23:0:23:100%:1.2146E-13	Pass:0:0:17:6:1E0	0	0	1	0	T:23:0:23:100%:1.2146E-13
Chromosome	82718	T	C	C:24:0:24:100%:3.101E-14	Pass:0:0:16:8:1E0	0	0	1	0	C:24:0:24:100%:3.101E-14
Chromosome	82894	A	G	G:22:0:22:100%:4.7526E-13	Pass:0:0:13:9:1E0	0	0	1	0	G:22:0:22:100%:4.7526E-13
Chromosome	82950	G	A	A:20:0:20:100%:7.2544E-12	Pass:0:0:12:8:1E0	0	0	1	0	A:20:0:20:100%:7.2544E-12
Chromosome	82992	T	C	C:17:0:17:100%:4.2852E-10	Pass:0:0:9:8:1E0	0	0	1	0	C:17:0:17:100%:4.2852E-10
Chromosome	83340	G	T	T:8:0:8:100%:7.77E-5	Pass:0:0:6:2:1E0	0	0	1	0	T:8:0:8:100%:7.77E-5
Chromosome	83357	A	G	G:8:0:8:100%:7.77E-5	Pass:0:0:6:2:1E0	0	0	1	0	G:8:0:8:100%:7.77E-5
Chromosome	83383	T	C	C:10:0:10:100%:5.4125E-6	Pass:0:0:9:1:1E0	0	0	1	0	C:10:0:10:100%:5.4125E-6
Chromosome	83404	A	T	T:9:0:9:100%:2.0568E-5	Pass:0:0:8:1:1E0	0	0	1	0	T:9:0:9:100%:2.0568E-5
Chromosome	83413	G	A	A:9:0:9:100%:2.0568E-5	Pass:0:0:8:1:1E0	0	0	1	0	A:9:0:9:100%:2.0568E-5
Chromosome	83423	C	A	A:9:0:9:100%:2.0568E-5	Pass:0:0:8:1:1E0	0	0	1	0	A:9:0:9:100%:2.0568E-5
Chromosome	83432	C	A	A:9:0:9:100%:2.0568E-5	Pass:0:0:8:1:1E0	0	0	1	0	A:9:0:9:100%:2.0568E-5
Chromosome	83439	T	C	C:9:0:9:100%:2.0568E-5	Pass:0:0:8:1:1E0	0	0	1	0	C:9:0:9:100%:2.0568E-5
Chromosome	83561	T	C	C:15:0:15:100%:6.4467E-9	Pass:0:0:10:5:1E0	0	0	1	0	C:15:0:15:100%:6.4467E-9
Chromosome	83847	T	G	G:20:0:20:100%:7.2544E-12	Pass:0:0:13:7:1E0	0	0	1	0	G:20:0:20:100%:7.2544E-12
Chromosome	83949	T	C	C:11:0:11:100%:1.4176E-6	Pass:0:0:8:3:1E0	0	0	1	0	C:11:0:11:100%:1.4176E-6
Chromosome	84075	A	G	G:13:0:13:100%:9.6148E-8	Pass:0:0:11:2:1E0	0	0	1	0	G:13:0:13:100%:9.6148E-8
Chromosome	84111	C	T	T:15:0:15:100%:6.4467E-9	Pass:0:0:13:2:1E0	0	0	1	0	T:15:0:15:100%:6.4467E-9
Chromosome	84162	T	C	C:18:0:18:100%:1.1019E-10	Pass:0:0:12:6:1E0	0	0	1	0	C:18:0:18:100%:1.1019E-10
Chromosome	84253	G	A	A:17:0:17:100%:4.2852E-10	Pass:0:0:11:6:1E0	0	0	1	0	A:17:0:17:100%:4.2852E-10
Chromosome	84400	T	A	A:13:0:13:100%:9.6148E-8	Pass:0:0:10:3:1E0	0	0	1	0	A:13:0:13:100%:9.6148E-8
Chromosome	84442	C	T	T:11:0:11:100%:1.4176E-6	Pass:0:0:7:4:1E0	0	0	1	0	T:11:0:11:100%:1.4176E-6
Chromosome	84475	C	T	T:12:0:12:100%:3.698E-7	Pass:0:0:6:6:1E0	0	0	1	0	T:12:0:12:100%:3.698E-7
Chromosome	84705	G	A	A:10:0:10:100%:5.4125E-6	Pass:0:0:8:2:1E0	0	0	1	0	A:10:0:10:100%:5.4125E-6
Chromosome	84781	T	C	C:9:0:9:100%:2.0568E-5	Pass:0:0:6:3:1E0	0	0	1	0	C:9:0:9:100%:2.0568E-5
Chromosome	85017	G	A	A:10:0:10:100%:5.4125E-6	Pass:0:0:9:1:1E0	0	0	1	0	A:10:0:10:100%:5.4125E-6
Chromosome	85200	C	G	G:21:0:21:100%:1.8578E-12	Pass:0:0:17:4:1E0	0	0	1	0	G:21:0:21:100%:1.8578E-12
Chromosome	85522	G	A	A:18:0:18:100%:1.1019E-10	Pass:0:0:13:5:1E0	0	0	1	0	A:18:0:18:100%:1.1019E-10
Chromosome	85716	T	G	G:14:0:14:100%:2.4927E-8	Pass:0:0:8:6:1E0	0	0	1	0	G:14:0:14:100%:2.4927E-8
Chromosome	85717	C	T	T:14:0:14:100%:2.4927E-8	Pass:0:0:8:6:1E0	0	0	1	0	T:14:0:14:100%:2.4927E-8
Chromosome	86162	A	T	T:14:0:14:100%:2.4927E-8	Pass:0:0:12:2:1E0	0	0	1	0	T:14:0:14:100%:2.4927E-8
Chromosome	86180	A	T	T:14:0:14:100%:2.4927E-8	Pass:0:0:12:2:1E0	0	0	1	0	T:14:0:14:100%:2.4927E-8
Chromosome	86306	T	C	C:18:0:18:100%:1.1019E-10	Pass:0:0:16:2:1E0	0	0	1	0	C:18:0:18:100%:1.1019E-10
Chromosome	86642	C	A	A:11:0:11:100%:1.4176E-6	Pass:0:0:7:4:1E0	0	0	1	0	A:11:0:11:100%:1.4176E-6
Chromosome	86709	T	C	C:9:0:9:100%:2.0568E-5	Pass:0:0:6:3:1E0	0	0	1	0	C:9:0:9:100%:2.0568E-5
Chromosome	86715	G	A	A:10:0:10:100%:5.4125E-6	Pass:0:0:6:4:1E0	0	0	1	0	A:10:0:10:100%:5.4125E-6
Chromosome	86793	G	A	A:11:0:11:100%:1.4176E-6	Pass:0:0:8:3:1E0	0	0	1	0	A:11:0:11:100%:1.4176E-6
Chromosome	86802	G	A	A:10:0:10:100%:5.4125E-6	Pass:0:0:7:3:1E0	0	0	1	0	A:10:0:10:100%:5.4125E-6
Chromosome	86840	G	A	A:9:0:9:100%:2.0568E-5	Pass:0:0:8:1:1E0	0	0	1	0	A:9:0:9:100%:2.0568E-5
Chromosome	87141	T	C	C:13:0:13:100%:9.6148E-8	Pass:0:0:11:2:1E0	0	0	1	0	C:13:0:13:100%:9.6148E-8
Chromosome	87158	C	A	A:14:0:14:100%:2.4927E-8	Pass:0:0:11:3:1E0	0	0	1	0	A:14:0:14:100%:2.4927E-8
Chromosome	87207	G	T	T:10:0:10:100%:5.4125E-6	Pass:0:0:7:3:1E0	0	0	1	0	T:10:0:10:100%:5.4125E-6
Chromosome	87469	A	T	T:16:0:16:100%:1.6637E-9	Pass:0:0:13:3:1E0	0	0	1	0	T:16:0:16:100%:1.6637E-9
Chromosome	87538	T	A	A:15:0:15:100%:6.4467E-9	Pass:0:0:11:4:1E0	0	0	1	0	A:15:0:15:100%:6.4467E-9
Chromosome	87562	A	T	T:14:0:14:100%:2.4927E-8	Pass:0:0:11:3:1E0	0	0	1	0	T:14:0:14:100%:2.4927E-8
Chromosome	87990	T	C	C:14:0:14:100%:2.4927E-8	Pass:0:0:7:7:1E0	0	0	1	0	C:14:0:14:100%:2.4927E-8
Chromosome	88041	G	A	A:16:0:16:100%:1.6637E-9	Pass:0:0:9:7:1E0	0	0	1	0	A:16:0:16:100%:1.6637E-9
Chromosome	88206	A	T	T:16:0:16:100%:1.6637E-9	Pass:0:0:13:3:1E0	0	0	1	0	T:16:0:16:100%:1.6637E-9
Chromosome	88326	T	C	C:13:0:13:100%:9.6148E-8	Pass:0.9230769230769231:0:0:12:1:1.5103E-2	0	0	1	0	C:13:0:13:100%:9.6148E-8
Chromosome	88372	A	G	G:11:0:11:100%:1.4176E-6	Pass:0:0:9:2:1E0	0	0	1	0	G:11:0:11:100%:1.4176E-6
Chromosome	88912	G	T	T:25:0:25:100%:7.9107E-15	Pass:0:0:14:11:1E0	0	0	1	0	T:25:0:25:100%:7.9107E-15
Chromosome	89125	T	C	C:14:0:14:100%:2.4927E-8	Pass:0:0:6:8:1E0	0	0	1	0	C:14:0:14:100%:2.4927E-8
Chromosome	89302	G	A	A:9:0:9:100%:2.0568E-5	Pass:0:0:6:3:1E0	0	0	1	0	A:9:0:9:100%:2.0568E-5
Chromosome	89758	G	A	A:10:0:10:100%:5.4125E-6	Pass:0:0:8:2:1E0	0	0	1	0	A:10:0:10:100%:5.4125E-6
Chromosome	89787	A	G	G:10:0:10:100%:5.4125E-6	Pass:0:0:8:2:1E0	0	0	1	0	G:10:0:10:100%:5.4125E-6
Chromosome	89818	C	G	G:10:0:10:100%:5.4125E-6	Pass:0:0:8:2:1E0	0	0	1	0	G:10:0:10:100%:5.4125E-6
Chromosome	89842	A	G	G:10:0:10:100%:5.4125E-6	Pass:0:0:8:2:1E0	0	0	1	0	G:10:0:10:100%:5.4125E-6
Chromosome	90077	T	C	C:17:0:17:100%:4.2852E-10	Pass:0:0:9:8:1E0	0	0	1	0	C:17:0:17:100%:4.2852E-10
Chromosome	90230	A	G	G:9:0:9:100%:2.0568E-5	Pass:0:0:6:3:1E0	0	0	1	0	G:9:0:9:100%:2.0568E-5
Chromosome	90231	A	G	G:9:0:9:100%:2.0568E-5	Pass:0:0:6:3:1E0	0	0	1	0	G:9:0:9:100%:2.0568E-5
Chromosome	90499	A	T	T:14:2:12:85.71%:2.9913E-6	Pass:2:0:9:3:1E0	0	0	1	0	T:14:2:12:85.71%:2.9913E-6
Chromosome	90512	G	A	A:14:2:12:85.71%:2.9913E-6	Pass:2:0:9:3:1E0	0	0	1	0	A:14:2:12:85.71%:2.9913E-6
Chromosome	96250	A	G	G:14:1:13:92.86%:3.7391E-7	Pass:1:0:10:3:1E0	0	0	1	0	G:14:1:13:92.86%:3.7391E-7
Chromosome	101355	G	A	A:13:0:13:100%:9.6148E-8	Pass:0:0:8:5:1E0	0	0	1	0	A:13:0:13:100%:9.6148E-8
Chromosome	101410	A	T	T:17:0:17:100%:4.2852E-10	Pass:0:0:12:5:1E0	0	0	1	0	T:17:0:17:100%:4.2852E-10
Chromosome	102435	T	C	C:12:0:12:100%:3.698E-7	Pass:0:0:8:4:1E0	0	0	1	0	C:12:0:12:100%:3.698E-7
Chromosome	102585	A	G	G:8:0:8:100%:7.77E-5	Pass:0:0:7:1:1E0	0	0	1	0	G:8:0:8:100%:7.77E-5
Chromosome	102735	A	G	G:11:0:11:100%:1.4176E-6	Pass:0.9090909090909091:0:0:10:1:9.9807E-1	0	0	1	0	G:11:0:11:100%:1.4176E-6
Chromosome	102768	C	T	T:12:0:12:100%:3.698E-7	Pass:0:0:10:2:1E0	0	0	1	0	T:12:0:12:100%:3.698E-7
Chromosome	102775	T	C	C:10:0:10:100%:5.4125E-6	Pass:0:0:9:1:1E0	0	0	1	0	C:10:0:10:100%:5.4125E-6
Chromosome	103002	T	A	A:15:0:15:100%:6.4467E-9	Pass:0:0:10:5:1E0	0	0	1	0	A:15:0:15:100%:6.4467E-9
Chromosome	103038	G	A	A:11:0:11:100%:1.4176E-6	Pass:0:0:9:2:1E0	0	0	1	0	A:11:0:11:100%:1.4176E-6
Chromosome	103299	G	A	A:17:0:17:100%:4.2852E-10	Pass:0:0:12:5:1E0	0	0	1	0	A:17:0:17:100%:4.2852E-10
Chromosome	103384	T	C	C:16:0:16:100%:1.6637E-9	Pass:0:0:11:5:1E0	0	0	1	0	C:16:0:16:100%:1.6637E-9
Chromosome	103392	A	T	T:16:0:16:100%:1.6637E-9	Pass:0:0:11:5:1E0	0	0	1	0	T:16:0:16:100%:1.6637E-9
Chromosome	103449	G	A	A:19:0:19:100%:2.8292E-11	Pass:0:0:12:7:1E0	0	0	1	0	A:19:0:19:100%:2.8292E-11
Chromosome	103482	A	T	T:18:0:18:100%:1.1019E-10	Pass:0:0:9:9:1E0	0	0	1	0	T:18:0:18:100%:1.1019E-10
Chromosome	103745	A	T	T:11:0:11:100%:1.4176E-6	Pass:0:0:7:4:1E0	0	0	1	0	T:11:0:11:100%:1.4176E-6
Chromosome	103880	G	T	T:15:0:15:100%:6.4467E-9	Pass:0:0:11:4:1E0	0	0	1	0	T:15:0:15:100%:6.4467E-9
Chromosome	104639	C	T	T:11:0:11:100%:1.4176E-6	Pass:0:0:8:3:1E0	0	0	1	0	T:11:0:11:100%:1.4176E-6
Chromosome	104765	G	A	A:12:0:12:100%:3.698E-7	Pass:0:0:10:2:1E0	0	0	1	0	A:12:0:12:100%:3.698E-7
Chromosome	105092	C	T	T:15:0:15:100%:6.4467E-9	Pass:0:0:11:4:1E0	0	0	1	0	T:15:0:15:100%:6.4467E-9
Chromosome	105098	T	C	C:13:0:13:100%:9.6148E-8	Pass:0:0:7:6:1E0	0	0	1	0	C:13:0:13:100%:9.6148E-8
Chromosome	105116	A	G	G:15:0:15:100%:6.4467E-9	Pass:0:0:9:6:1E0	0	0	1	0	G:15:0:15:100%:6.4467E-9
Chromosome	105128	G	T	T:14:0:14:100%:2.4927E-8	Pass:0:0:8:6:1E0	0	0	1	0	T:14:0:14:100%:2.4927E-8
Chromosome	105152	A	G	G:15:0:15:100%:6.4467E-9	Pass:0:0:8:7:1E0	0	0	1	0	G:15:0:15:100%:6.4467E-9
Chromosome	105164	G	A	A:15:0:15:100%:6.4467E-9	Pass:0:0:7:8:1E0	0	0	1	0	A:15:0:15:100%:6.4467E-9
Chromosome	105230	A	G	G:13:0:13:100%:9.6148E-8	Pass:0:0:10:3:1E0	0	0	1	0	G:13:0:13:100%:9.6148E-8
Chromosome	105314	T	C	C:12:0:12:100%:3.698E-7	Pass:0.9166666666666666:0:0:11:1:9.9771E-1	0	0	1	0	C:12:0:12:100%:3.698E-7
Chromosome	106689	C	T	T:11:0:11:100%:1.4176E-6	Pass:0:0:9:2:1E0	0	0	1	0	T:11:0:11:100%:1.4176E-6
Chromosome	106707	T	C	C:12:0:12:100%:3.698E-7	Pass:0:0:9:3:1E0	0	0	1	0	C:12:0:12:100%:3.698E-7
Chromosome	107034	A	G	G:10:0:10:100%:5.4125E-6	Pass:0:0:5:5:1E0	0	0	1	0	G:10:0:10:100%:5.4125E-6
Chromosome	107052	T	C	C:14:0:14:100%:2.4927E-8	Pass:0:0:8:6:1E0	0	0	1	0	C:14:0:14:100%:2.4927E-8
Chromosome	107229	T	C	C:15:0:15:100%:6.4467E-9	Pass:0:0:11:4:1E0	0	0	1	0	C:15:0:15:100%:6.4467E-9
Chromosome	107334	G	A	A:17:0:17:100%:4.2852E-10	Pass:0:0:14:3:1E0	0	0	1	0	A:17:0:17:100%:4.2852E-10
Chromosome	107391	T	C	C:16:0:16:100%:1.6637E-9	Pass:0:0:12:4:1E0	0	0	1	0	C:16:0:16:100%:1.6637E-9
Chromosome	107692	C	T	T:8:0:8:100%:7.77E-5	Pass:0:0:5:3:1E0	0	0	1	0	T:8:0:8:100%:7.77E-5
Chromosome	107775	C	T	T:9:0:9:100%:2.0568E-5	Pass:0:0:6:3:1E0	0	0	1	0	T:9:0:9:100%:2.0568E-5
Chromosome	107856	C	T	T:10:0:10:100%:5.4125E-6	Pass:0:0:6:4:1E0	0	0	1	0	T:10:0:10:100%:5.4125E-6
Chromosome	108039	C	T	T:8:0:8:100%:7.77E-5	Pass:0:0:6:2:1E0	0	0	1	0	T:8:0:8:100%:7.77E-5
Chromosome	108078	A	C	C:8:0:8:100%:7.77E-5	Pass:0:0:5:3:1E0	0	0	1	0	C:8:0:8:100%:7.77E-5
Chromosome	108132	G	A	A:10:0:10:100%:5.4125E-6	Pass:0:0:6:4:1E0	0	0	1	0	A:10:0:10:100%:5.4125E-6
Chromosome	108186	C	T	T:9:0:9:100%:2.0568E-5	Pass:0:0:5:4:1E0	0	0	1	0	T:9:0:9:100%:2.0568E-5
Chromosome	108468	A	G	G:13:0:13:100%:9.6148E-8	Pass:0:0:8:5:1E0	0	0	1	0	G:13:0:13:100%:9.6148E-8
Chromosome	109783	G	A	A:11:0:11:100%:1.4176E-6	Pass:0:0:8:3:1E0	0	0	1	0	A:11:0:11:100%:1.4176E-6
Chromosome	109821	A	T	T:11:0:11:100%:1.4176E-6	Pass:0:0:6:5:1E0	0	0	1	0	T:11:0:11:100%:1.4176E-6
Chromosome	109872	G	A	A:11:0:11:100%:1.4176E-6	Pass:0:0:6:5:1E0	0	0	1	0	A:11:0:11:100%:1.4176E-6
Chromosome	109929	T	A	A:8:0:8:100%:7.77E-5	Pass:0:0:4:4:1E0	0	0	1	0	A:8:0:8:100%:7.77E-5
Chromosome	109938	T	C	C:8:0:8:100%:7.77E-5	Pass:0:0:4:4:1E0	0	0	1	0	C:8:0:8:100%:7.77E-5
Chromosome	109978	T	A	A:9:0:9:100%:2.0568E-5	Pass:0:0:5:4:1E0	0	0	1	0	A:9:0:9:100%:2.0568E-5
Chromosome	109985	C	G	G:8:0:8:100%:7.77E-5	Pass:0:0:5:3:1E0	0	0	1	0	G:8:0:8:100%:7.77E-5
Chromosome	110037	A	T	T:12:0:12:100%:3.698E-7	Pass:0:0:6:6:1E0	0	0	1	0	T:12:0:12:100%:3.698E-7
Chromosome	110109	T	C	C:16:0:16:100%:1.6637E-9	Pass:0:0:11:5:1E0	0	0	1	0	C:16:0:16:100%:1.6637E-9
Chromosome	110603	T	C	C:14:0:14:100%:2.4927E-8	Pass:0:0:11:3:1E0	0	0	1	0	C:14:0:14:100%:2.4927E-8
Chromosome	110611	C	T	T:14:0:14:100%:2.4927E-8	Pass:0:0:11:3:1E0	0	0	1	0	T:14:0:14:100%:2.4927E-8
Chromosome	110653	A	C	C:11:0:11:100%:1.4176E-6	Pass:0:0:9:2:1E0	0	0	1	0	C:11:0:11:100%:1.4176E-6
Chromosome	110851	T	A	A:12:0:12:100%:3.698E-7	Pass:0:0:8:4:1E0	0	0	1	0	A:12:0:12:100%:3.698E-7
Chromosome	110946	A	G	G:15:0:15:100%:6.4467E-9	Pass:0:0:10:5:1E0	0	0	1	0	G:15:0:15:100%:6.4467E-9
Chromosome	111181	T	C	C:14:0:14:100%:2.4927E-8	Pass:0:0:12:2:1E0	0	0	1	0	C:14:0:14:100%:2.4927E-8
Chromosome	111184	T	A	A:14:0:14:100%:2.4927E-8	Pass:0:0:12:2:1E0	0	0	1	0	A:14:0:14:100%:2.4927E-8
Chromosome	111289	T	C	C:8:0:8:100%:7.77E-5	Pass:0:0:7:1:1E0	0	0	1	0	C:8:0:8:100%:7.77E-5
Chromosome	111490	C	T	T:20:0:20:100%:7.2544E-12	Pass:0:0:16:4:1E0	0	0	1	0	T:20:0:20:100%:7.2544E-12
Chromosome	111520	T	C	C:19:0:19:100%:2.8292E-11	Pass:0:0:15:4:1E0	0	0	1	0	C:19:0:19:100%:2.8292E-11
Chromosome	111536	G	A	A:19:0:19:100%:2.8292E-11	Pass:0:0:14:5:1E0	0	0	1	0	A:19:0:19:100%:2.8292E-11
Chromosome	111538	C	T	T:18:0:18:100%:1.1019E-10	Pass:0:0:13:5:1E0	0	0	1	0	T:18:0:18:100%:1.1019E-10
Chromosome	111550	C	T	T:15:0:15:100%:6.4467E-9	Pass:0:0:11:4:1E0	0	0	1	0	T:15:0:15:100%:6.4467E-9
Chromosome	111553	C	T	T:15:0:15:100%:6.4467E-9	Pass:0:0:11:4:1E0	0	0	1	0	T:15:0:15:100%:6.4467E-9
Chromosome	111601	C	T	T:17:0:17:100%:4.2852E-10	Pass:0:0:9:8:1E0	0	0	1	0	T:17:0:17:100%:4.2852E-10
Chromosome	111628	T	G	G:16:0:16:100%:1.6637E-9	Pass:0:0:8:8:1E0	0	0	1	0	G:16:0:16:100%:1.6637E-9
Chromosome	111634	T	C	C:16:0:16:100%:1.6637E-9	Pass:0:0:8:8:1E0	0	0	1	0	C:16:0:16:100%:1.6637E-9
Chromosome	111649	T	G	G:16:0:16:100%:1.6637E-9	Pass:0:0:8:8:1E0	0	0	1	0	G:16:0:16:100%:1.6637E-9
Chromosome	111730	C	T	T:16:0:16:100%:1.6637E-9	Pass:0:0:9:7:1E0	0	0	1	0	T:16:0:16:100%:1.6637E-9
Chromosome	111745	G	A	A:17:0:17:100%:4.2852E-10	Pass:0:0:10:7:1E0	0	0	1	0	A:17:0:17:100%:4.2852E-10
Chromosome	111781	T	C	C:16:0:16:100%:1.6637E-9	Pass:0:0:11:5:1E0	0	0	1	0	C:16:0:16:100%:1.6637E-9
Chromosome	111808	C	T	T:18:0:18:100%:1.1019E-10	Pass:0:0:14:4:1E0	0	0	1	0	T:18:0:18:100%:1.1019E-10
Chromosome	111874	G	A	A:16:0:16:100%:1.6637E-9	Pass:0:0:14:2:1E0	0	0	1	0	A:16:0:16:100%:1.6637E-9
Chromosome	111893	T	C	C:16:0:16:100%:1.6637E-9	Pass:0:0:14:2:1E0	0	0	1	0	C:16:0:16:100%:1.6637E-9
Chromosome	112090	C	G	G:21:0:21:100%:1.8578E-12	Pass:0:0:17:4:1E0	0	0	1	0	G:21:0:21:100%:1.8578E-12
Chromosome	112129	A	G	G:20:0:20:100%:7.2544E-12	Pass:0:0:13:7:1E0	0	0	1	0	G:20:0:20:100%:7.2544E-12
Chromosome	112318	C	T	T:14:0:14:100%:2.4927E-8	Pass:0:0:7:7:1E0	0	0	1	0	T:14:0:14:100%:2.4927E-8
Chromosome	112342	G	A	A:13:0:13:100%:9.6148E-8	Pass:0:0:7:6:1E0	0	0	1	0	A:13:0:13:100%:9.6148E-8
Chromosome	112550	G	A	A:11:0:11:100%:1.4176E-6	Pass:0:0:8:3:1E0	0	0	1	0	A:11:0:11:100%:1.4176E-6
Chromosome	112556	T	C	C:11:0:11:100%:1.4176E-6	Pass:0:0:8:3:1E0	0	0	1	0	C:11:0:11:100%:1.4176E-6
Chromosome	112631	T	C	C:14:0:14:100%:2.4927E-8	Pass:0:0:10:4:1E0	0	0	1	0	C:14:0:14:100%:2.4927E-8
Chromosome	113672	T	C	C:10:0:10:100%:5.4125E-6	Pass:0:0:9:1:1E0	0	0	1	0	C:10:0:10:100%:5.4125E-6
Chromosome	113938	A	T	T:25:0:25:100%:7.9107E-15	Pass:0:0:15:10:1E0	0	0	1	0	T:25:0:25:100%:7.9107E-15
Chromosome	113959	G	A	A:22:0:22:100%:4.7526E-13	Pass:0:0:13:9:1E0	0	0	1	0	A:22:0:22:100%:4.7526E-13
Chromosome	114052	G	A	A:16:0:16:100%:1.6637E-9	Pass:0:0:7:9:1E0	0	0	1	0	A:16:0:16:100%:1.6637E-9
Chromosome	114399	G	A	A:14:0:14:100%:2.4927E-8	Pass:0:0:9:5:1E0	0	0	1	0	A:14:0:14:100%:2.4927E-8
Chromosome	114487	G	A	A:19:0:19:100%:2.8292E-11	Pass:0:0:13:6:1E0	0	0	1	0	A:19:0:19:100%:2.8292E-11
Chromosome	114519	A	C	C:21:0:21:100%:1.8578E-12	Pass:0:0:12:9:1E0	0	0	1	0	C:21:0:21:100%:1.8578E-12
Chromosome	114635	A	C	C:21:0:21:100%:1.8578E-12	Pass:0:0:14:7:1E0	0	0	1	0	C:21:0:21:100%:1.8578E-12
Chromosome	115392	A	G	G:13:0:13:100%:9.6148E-8	Pass:0:0:10:3:1E0	0	0	1	0	G:13:0:13:100%:9.6148E-8
Chromosome	115819	T	A	A:14:0:14:100%:2.4927E-8	Pass:0:0:10:4:1E0	0	0	1	0	A:14:0:14:100%:2.4927E-8
Chromosome	115895	G	A	A:16:0:16:100%:1.6637E-9	Pass:0:0:12:4:1E0	0	0	1	0	A:16:0:16:100%:1.6637E-9
Chromosome	116007	G	C	C:19:0:19:100%:2.8292E-11	Pass:0:0:15:4:1E0	0	0	1	0	C:19:0:19:100%:2.8292E-11
Chromosome	116397	C	T	T:10:0:10:100%:5.4125E-6	Pass:0:0:6:4:1E0	0	0	1	0	T:10:0:10:100%:5.4125E-6
Chromosome	116866	T	C	C:10:0:10:100%:5.4125E-6	Pass:0:0:9:1:1E0	0	0	1	0	C:10:0:10:100%:5.4125E-6
Chromosome	116949	C	T	T:17:0:17:100%:4.2852E-10	Pass:0:0:15:2:1E0	0	0	1	0	T:17:0:17:100%:4.2852E-10
Chromosome	116968	C	T	T:16:0:16:100%:1.6637E-9	Pass:0:0:14:2:1E0	0	0	1	0	T:16:0:16:100%:1.6637E-9
Chromosome	116993	C	T	T:16:0:16:100%:1.6637E-9	Pass:0:0:13:3:1E0	0	0	1	0	T:16:0:16:100%:1.6637E-9
Chromosome	117241	C	T	T:11:0:11:100%:1.4176E-6	Pass:0:0:9:2:1E0	0	0	1	0	T:11:0:11:100%:1.4176E-6
Chromosome	117390	C	T	T:11:0:11:100%:1.4176E-6	Pass:0:0:9:2:1E0	0	0	1	0	T:11:0:11:100%:1.4176E-6
Chromosome	118414	T	C	C:12:0:12:100%:3.698E-7	Pass:0:0:7:5:1E0	0	0	1	0	C:12:0:12:100%:3.698E-7
Chromosome	119332	C	T	T:11:0:11:100%:1.4176E-6	Pass:0:0:9:2:1E0	0	0	1	0	T:11:0:11:100%:1.4176E-6
Chromosome	119524	G	A	A:12:0:12:100%:3.698E-7	Pass:0:0:9:3:1E0	0	0	1	0	A:12:0:12:100%:3.698E-7
Chromosome	119566	T	G	G:16:0:16:100%:1.6637E-9	Pass:0:0:10:6:1E0	0	0	1	0	G:16:0:16:100%:1.6637E-9
Chromosome	119602	C	T	T:14:0:14:100%:2.4927E-8	Pass:0:0:9:5:1E0	0	0	1	0	T:14:0:14:100%:2.4927E-8
Chromosome	119743	C	T	T:14:0:14:100%:2.4927E-8	Pass:0:0:8:6:1E0	0	0	1	0	T:14:0:14:100%:2.4927E-8
Chromosome	120747	T	A	A:10:0:10:100%:5.4125E-6	Pass:0:0:6:4:1E0	0	0	1	0	A:10:0:10:100%:5.4125E-6
Chromosome	120870	G	A	A:8:0:8:100%:7.77E-5	Pass:0:0:3:5:1E0	0	0	1	0	A:8:0:8:100%:7.77E-5
Chromosome	121256	A	G	G:11:0:11:100%:1.4176E-6	Pass:0:0:7:4:1E0	0	0	1	0	G:11:0:11:100%:1.4176E-6
Chromosome	121271	A	G	G:13:0:13:100%:9.6148E-8	Pass:0:0:8:5:1E0	0	0	1	0	G:13:0:13:100%:9.6148E-8
Chromosome	121319	C	T	T:12:0:12:100%:3.698E-7	Pass:0:0:3:9:1E0	0	0	1	0	T:12:0:12:100%:3.698E-7
Chromosome	121379	G	A	A:18:0:18:100%:1.1019E-10	Pass:0:0:12:6:1E0	0	0	1	0	A:18:0:18:100%:1.1019E-10
Chromosome	122860	G	A	A:14:0:14:100%:2.4927E-8	Pass:0:0:10:4:1E0	0	0	1	0	A:14:0:14:100%:2.4927E-8
Chromosome	123001	C	T	T:18:0:18:100%:1.1019E-10	Pass:0:0:12:6:1E0	0	0	1	0	T:18:0:18:100%:1.1019E-10
Chromosome	123089	C	T	T:15:0:15:100%:6.4467E-9	Pass:0:0:8:7:1E0	0	0	1	0	T:15:0:15:100%:6.4467E-9
Chromosome	123166	C	T	T:14:0:14:100%:2.4927E-8	Pass:0:0:9:5:1E0	0	0	1	0	T:14:0:14:100%:2.4927E-8
Chromosome	123721	C	T	T:10:0:10:100%:5.4125E-6	Pass:0:0:6:4:1E0	0	0	1	0	T:10:0:10:100%:5.4125E-6
Chromosome	123736	T	C	C:13:0:13:100%:9.6148E-8	Pass:0:0:8:5:1E0	0	0	1	0	C:13:0:13:100%:9.6148E-8
Chromosome	123883	G	T	T:13:0:13:100%:9.6148E-8	Pass:0:0:8:5:1E0	0	0	1	0	T:13:0:13:100%:9.6148E-8
Chromosome	123979	C	G	G:18:0:18:100%:1.1019E-10	Pass:0:0:16:2:1E0	0	0	1	0	G:18:0:18:100%:1.1019E-10
Chromosome	124213	G	A	A:10:0:10:100%:5.4125E-6	Pass:0:0:7:3:1E0	0	0	1	0	A:10:0:10:100%:5.4125E-6
Chromosome	124486	C	A	A:22:0:22:100%:4.7526E-13	Pass:0:0:14:8:1E0	0	0	1	0	A:22:0:22:100%:4.7526E-13
Chromosome	124510	C	T	T:22:0:22:100%:4.7526E-13	Pass:0:0:13:9:1E0	0	0	1	0	T:22:0:22:100%:4.7526E-13
Chromosome	124561	T	C	C:18:0:18:100%:1.1019E-10	Pass:0:0:11:7:1E0	0	0	1	0	C:18:0:18:100%:1.1019E-10
Chromosome	124774	A	G	G:10:0:10:100%:5.4125E-6	Pass:0:0:7:3:1E0	0	0	1	0	G:10:0:10:100%:5.4125E-6
Chromosome	126116	A	C	C:15:0:15:100%:6.4467E-9	Pass:0:0:12:3:1E0	0	0	1	0	C:15:0:15:100%:6.4467E-9
Chromosome	126167	C	A	A:16:0:16:100%:1.6637E-9	Pass:0:0:12:4:1E0	0	0	1	0	A:16:0:16:100%:1.6637E-9
Chromosome	126209	C	T	T:16:0:16:100%:1.6637E-9	Pass:0:0:12:4:1E0	0	0	1	0	T:16:0:16:100%:1.6637E-9
Chromosome	126444	C	T	T:15:0:15:100%:6.4467E-9	Pass:0:0:11:4:1E0	0	0	1	0	T:15:0:15:100%:6.4467E-9
Chromosome	126482	T	C	C:15:0:15:100%:6.4467E-9	Pass:0:0:10:5:1E0	0	0	1	0	C:15:0:15:100%:6.4467E-9
Chromosome	126488	A	T	T:14:0:14:100%:2.4927E-8	Pass:0:0:10:4:1E0	0	0	1	0	T:14:0:14:100%:2.4927E-8
Chromosome	126647	A	G	G:10:0:10:100%:5.4125E-6	Pass:0:0:7:3:1E0	0	0	1	0	G:10:0:10:100%:5.4125E-6
Chromosome	126975	T	C	C:11:0:11:100%:1.4176E-6	Pass:0.9090909090909091:0:0:10:1:9.9807E-1	0	0	1	0	C:11:0:11:100%:1.4176E-6
Chromosome	127364	T	C	C:13:0:13:100%:9.6148E-8	Pass:0.9230769230769231:0:0:12:1:1.5103E-2	0	0	1	0	C:13:0:13:100%:9.6148E-8
Chromosome	127619	A	G	G:19:0:19:100%:2.8292E-11	Pass:0:0:10:9:1E0	0	0	1	0	G:19:0:19:100%:2.8292E-11
Chromosome	128165	C	T	T:12:0:12:100%:3.698E-7	Pass:0:0:9:3:1E0	0	0	1	0	T:12:0:12:100%:3.698E-7
Chromosome	128867	G	A	A:8:0:8:100%:7.77E-5	Pass:0:0:5:3:1E0	0	0	1	0	A:8:0:8:100%:7.77E-5
Chromosome	128882	G	A	A:9:0:9:100%:2.0568E-5	Pass:0:0:6:3:1E0	0	0	1	0	A:9:0:9:100%:2.0568E-5
Chromosome	128894	C	T	T:10:0:10:100%:5.4125E-6	Pass:0:0:6:4:1E0	0	0	1	0	T:10:0:10:100%:5.4125E-6
Chromosome	128900	A	T	T:10:0:10:100%:5.4125E-6	Pass:0:0:6:4:1E0	0	0	1	0	T:10:0:10:100%:5.4125E-6
Chromosome	129080	A	T	T:11:0:11:100%:1.4176E-6	Pass:0:0:7:4:1E0	0	0	1	0	T:11:0:11:100%:1.4176E-6
Chromosome	129171	C	T	T:14:0:14:100%:2.4927E-8	Pass:0:0:12:2:1E0	0	0	1	0	T:14:0:14:100%:2.4927E-8
Chromosome	129172	T	G	G:13:0:13:100%:9.6148E-8	Pass:0:0:11:2:1E0	0	0	1	0	G:13:0:13:100%:9.6148E-8
Chromosome	129245	T	A	A:17:0:17:100%:4.2852E-10	Pass:0:0:11:6:1E0	0	0	1	0	A:17:0:17:100%:4.2852E-10
Chromosome	130235	T	C	C:15:0:15:100%:6.4467E-9	Pass:0:0:13:2:1E0	0	0	1	0	C:15:0:15:100%:6.4467E-9
Chromosome	130282	G	A	A:14:0:14:100%:2.4927E-8	Pass:0:0:12:2:1E0	0	0	1	0	A:14:0:14:100%:2.4927E-8
Chromosome	130492	T	C	C:14:0:14:100%:2.4927E-8	Pass:0:0:11:3:1E0	0	0	1	0	C:14:0:14:100%:2.4927E-8
Chromosome	130887	T	A	A:8:0:8:100%:7.77E-5	Pass:0:0:6:2:1E0	0	0	1	0	A:8:0:8:100%:7.77E-5
Chromosome	131337	A	C	C:13:0:13:100%:9.6148E-8	Pass:0:0:10:3:1E0	0	0	1	0	C:13:0:13:100%:9.6148E-8
Chromosome	131466	C	T	T:17:0:17:100%:4.2852E-10	Pass:0:0:15:2:1E0	0	0	1	0	T:17:0:17:100%:4.2852E-10
Chromosome	132102	T	C	C:14:0:14:100%:2.4927E-8	Pass:0:0:12:2:1E0	0	0	1	0	C:14:0:14:100%:2.4927E-8
Chromosome	132276	C	T	T:15:0:15:100%:6.4467E-9	Pass:0:0:8:7:1E0	0	0	1	0	T:15:0:15:100%:6.4467E-9
Chromosome	132327	C	T	T:13:0:13:100%:9.6148E-8	Pass:0:0:6:7:1E0	0	0	1	0	T:13:0:13:100%:9.6148E-8
Chromosome	132429	C	T	T:15:0:15:100%:6.4467E-9	Pass:0:0:9:6:1E0	0	0	1	0	T:15:0:15:100%:6.4467E-9
Chromosome	132501	G	A	A:14:0:14:100%:2.4927E-8	Pass:0:0:7:7:1E0	0	0	1	0	A:14:0:14:100%:2.4927E-8
Chromosome	132525	T	C	C:12:0:12:100%:3.698E-7	Pass:0:0:6:6:1E0	0	0	1	0	C:12:0:12:100%:3.698E-7
Chromosome	132609	T	C	C:8:0:8:100%:7.77E-5	Pass:0:0:5:3:1E0	0	0	1	0	C:8:0:8:100%:7.77E-5
Chromosome	133055	C	T	T:13:0:13:100%:9.6148E-8	Pass:0:0:9:4:1E0	0	0	1	0	T:13:0:13:100%:9.6148E-8
Chromosome	133691	C	T	T:12:0:12:100%:3.698E-7	Pass:0:0:9:3:1E0	0	0	1	0	T:12:0:12:100%:3.698E-7
Chromosome	133919	T	C	C:15:0:15:100%:6.4467E-9	Pass:0:0:12:3:1E0	0	0	1	0	C:15:0:15:100%:6.4467E-9
Chromosome	134080	G	A	A:19:0:19:100%:2.8292E-11	Pass:0:0:14:5:1E0	0	0	1	0	A:19:0:19:100%:2.8292E-11
Chromosome	134099	T	C	C:18:0:18:100%:1.1019E-10	Pass:0:0:12:6:1E0	0	0	1	0	C:18:0:18:100%:1.1019E-10
Chromosome	134210	C	A	A:16:0:16:100%:1.6637E-9	Pass:0:0:10:6:1E0	0	0	1	0	A:16:0:16:100%:1.6637E-9
Chromosome	134253	T	A	A:14:0:14:100%:2.4927E-8	Pass:0:0:10:4:1E0	0	0	1	0	A:14:0:14:100%:2.4927E-8
Chromosome	134515	T	G	G:14:0:14:100%:2.4927E-8	Pass:0:0:12:2:1E0	0	0	1	0	G:14:0:14:100%:2.4927E-8
Chromosome	134521	A	G	G:14:0:14:100%:2.4927E-8	Pass:0:0:12:2:1E0	0	0	1	0	G:14:0:14:100%:2.4927E-8
Chromosome	134552	C	T	T:15:0:15:100%:6.4467E-9	Pass:0:0:12:3:1E0	0	0	1	0	T:15:0:15:100%:6.4467E-9
Chromosome	134570	A	G	G:16:0:16:100%:1.6637E-9	Pass:0:0:13:3:1E0	0	0	1	0	G:16:0:16:100%:1.6637E-9
Chromosome	134602	G	C	C:18:0:18:100%:1.1019E-10	Pass:0:0:15:3:1E0	0	0	1	0	C:18:0:18:100%:1.1019E-10
Chromosome	134605	A	C	C:18:0:18:100%:1.1019E-10	Pass:0:0:15:3:1E0	0	0	1	0	C:18:0:18:100%:1.1019E-10
Chromosome	134647	C	T	T:18:0:18:100%:1.1019E-10	Pass:0:0:15:3:1E0	0	0	1	0	T:18:0:18:100%:1.1019E-10
Chromosome	134666	A	T	T:17:0:17:100%:4.2852E-10	Pass:0:0:13:4:1E0	0	0	1	0	T:17:0:17:100%:4.2852E-10
Chromosome	134680	T	C	C:15:0:15:100%:6.4467E-9	Pass:0:0:12:3:1E0	0	0	1	0	C:15:0:15:100%:6.4467E-9
Chromosome	134746	T	C	C:11:0:11:100%:1.4176E-6	Pass:0:0:5:6:1E0	0	0	1	0	C:11:0:11:100%:1.4176E-6
Chromosome	134754	C	G	G:9:0:9:100%:2.0568E-5	Pass:0:0:4:5:1E0	0	0	1	0	G:9:0:9:100%:2.0568E-5
Chromosome	134901	G	A	A:10:0:10:100%:5.4125E-6	Pass:0:0:8:2:1E0	0	0	1	0	A:10:0:10:100%:5.4125E-6
Chromosome	134983	A	T	T:10:0:10:100%:5.4125E-6	Pass:0:0:9:1:1E0	0	0	1	0	T:10:0:10:100%:5.4125E-6
Chromosome	135007	A	T	T:11:0:11:100%:1.4176E-6	Pass:0.9090909090909091:0:0:10:1:9.9807E-1	0	0	1	0	T:11:0:11:100%:1.4176E-6
Chromosome	135008	G	A	A:11:0:11:100%:1.4176E-6	Pass:0.9090909090909091:0:0:10:1:9.9807E-1	0	0	1	0	A:11:0:11:100%:1.4176E-6
Chromosome	135022	T	C	C:12:0:12:100%:3.698E-7	Pass:0:0:10:2:1E0	0	0	1	0	C:12:0:12:100%:3.698E-7
Chromosome	135049	T	A	A:11:0:11:100%:1.4176E-6	Pass:0.9090909090909091:0:0:10:1:9.9807E-1	0	0	1	0	A:11:0:11:100%:1.4176E-6
Chromosome	135076	G	A	A:12:0:12:100%:3.698E-7	Pass:0:0:9:3:1E0	0	0	1	0	A:12:0:12:100%:3.698E-7
Chromosome	135079	A	G	G:12:0:12:100%:3.698E-7	Pass:0:0:9:3:1E0	0	0	1	0	G:12:0:12:100%:3.698E-7
Chromosome	135106	G	A	A:13:0:13:100%:9.6148E-8	Pass:0:0:10:3:1E0	0	0	1	0	A:13:0:13:100%:9.6148E-8
Chromosome	135180	T	C	C:19:0:19:100%:2.8292E-11	Pass:0:0:12:7:1E0	0	0	1	0	C:19:0:19:100%:2.8292E-11
Chromosome	135849	C	T	T:12:0:12:100%:3.698E-7	Pass:0.9166666666666666:0:0:11:1:9.9771E-1	0	0	1	0	T:12:0:12:100%:3.698E-7
Chromosome	136710	G	A	A:12:0:12:100%:3.698E-7	Pass:0:0:5:7:1E0	0	0	1	0	A:12:0:12:100%:3.698E-7
Chromosome	136724	T	A	A:12:0:12:100%:3.698E-7	Pass:0:0:5:7:1E0	0	0	1	0	A:12:0:12:100%:3.698E-7
Chromosome	136860	A	T	T:15:0:15:100%:6.4467E-9	Pass:0:0:13:2:1E0	0	0	1	0	T:15:0:15:100%:6.4467E-9
Chromosome	137045	C	T	T:20:0:20:100%:7.2544E-12	Pass:0:0:11:9:1E0	0	0	1	0	T:20:0:20:100%:7.2544E-12
Chromosome	137063	A	G	G:19:0:19:100%:2.8292E-11	Pass:0:0:11:8:1E0	0	0	1	0	G:19:0:19:100%:2.8292E-11
Chromosome	137457	G	A	A:12:0:12:100%:3.698E-7	Pass:0:0:6:6:1E0	0	0	1	0	A:12:0:12:100%:3.698E-7
Chromosome	137658	C	T	T:10:0:10:100%:5.4125E-6	Pass:0:0:7:3:1E0	0	0	1	0	T:10:0:10:100%:5.4125E-6
Chromosome	137832	A	G	G:12:0:12:100%:3.698E-7	Pass:0:0:8:4:1E0	0	0	1	0	G:12:0:12:100%:3.698E-7
Chromosome	137910	C	T	T:14:0:14:100%:2.4927E-8	Pass:0:0:12:2:1E0	0	0	1	0	T:14:0:14:100%:2.4927E-8
Chromosome	139009	T	C	C:12:0:12:100%:3.698E-7	Pass:0.9166666666666666:0:0:11:1:9.9771E-1	0	0	1	0	C:12:0:12:100%:3.698E-7
Chromosome	139610	A	T	T:12:0:12:100%:3.698E-7	Pass:0:0:7:5:1E0	0	0	1	0	T:12:0:12:100%:3.698E-7
Chromosome	139856	C	T	T:15:0:15:100%:6.4467E-9	Pass:0:0:12:3:1E0	0	0	1	0	T:15:0:15:100%:6.4467E-9
Chromosome	141359	G	A	A:12:0:12:100%:3.698E-7	Pass:0.9166666666666666:0:0:11:1:9.9771E-1	0	0	1	0	A:12:0:12:100%:3.698E-7
Chromosome	141521	G	A	A:13:0:13:100%:9.6148E-8	Pass:0:0:10:3:1E0	0	0	1	0	A:13:0:13:100%:9.6148E-8
Chromosome	142150	T	C	C:16:0:16:100%:1.6637E-9	Pass:0:0:13:3:1E0	0	0	1	0	C:16:0:16:100%:1.6637E-9
Chromosome	142258	C	T	T:13:0:13:100%:9.6148E-8	Pass:0:0:8:5:1E0	0	0	1	0	T:13:0:13:100%:9.6148E-8
Chromosome	142824	C	T	T:16:0:16:100%:1.6637E-9	Pass:0:0:11:5:1E0	0	0	1	0	T:16:0:16:100%:1.6637E-9
Chromosome	143540	T	C	C:13:0:13:100%:9.6148E-8	Pass:0:0:11:2:1E0	0	0	1	0	C:13:0:13:100%:9.6148E-8
Chromosome	144276	T	C	C:10:0:10:100%:5.4125E-6	Pass:0:0:6:4:1E0	0	0	1	0	C:10:0:10:100%:5.4125E-6
Chromosome	144664	A	G	G:16:0:16:100%:1.6637E-9	Pass:0:0:11:5:1E0	0	0	1	0	G:16:0:16:100%:1.6637E-9
Chromosome	144703	T	C	C:18:0:18:100%:1.1019E-10	Pass:0:0:13:5:1E0	0	0	1	0	C:18:0:18:100%:1.1019E-10
Chromosome	144799	G	T	T:15:0:15:100%:6.4467E-9	Pass:0:0:12:3:1E0	0	0	1	0	T:15:0:15:100%:6.4467E-9
Chromosome	145093	T	A	A:17:0:17:100%:4.2852E-10	Pass:0:0:13:4:1E0	0	0	1	0	A:17:0:17:100%:4.2852E-10
Chromosome	146230	T	C	C:21:0:21:100%:1.8578E-12	Pass:0:0:15:6:1E0	0	0	1	0	C:21:0:21:100%:1.8578E-12
Chromosome	146232	T	C	C:21:0:21:100%:1.8578E-12	Pass:0:0:15:6:1E0	0	0	1	0	C:21:0:21:100%:1.8578E-12
Chromosome	146236	G	T	T:22:0:22:100%:4.7526E-13	Pass:0:0:16:6:1E0	0	0	1	0	T:22:0:22:100%:4.7526E-13
Chromosome	147350	C	T	T:16:0:16:100%:1.6637E-9	Pass:0:0:10:6:1E0	0	0	1	0	T:16:0:16:100%:1.6637E-9
Chromosome	147365	T	G	G:15:0:15:100%:6.4467E-9	Pass:0:0:9:6:1E0	0	0	1	0	G:15:0:15:100%:6.4467E-9
Chromosome	148287	C	T	T:20:0:20:100%:7.2544E-12	Pass:0:0:12:8:1E0	0	0	1	0	T:20:0:20:100%:7.2544E-12
Chromosome	149886	T	A	A:14:0:14:100%:2.4927E-8	Pass:0:0:7:7:1E0	0	0	1	0	A:14:0:14:100%:2.4927E-8
Chromosome	150180	T	C	C:15:0:15:100%:6.4467E-9	Pass:0:0:11:4:1E0	0	0	1	0	C:15:0:15:100%:6.4467E-9
Chromosome	150240	T	C	C:19:0:19:100%:2.8292E-11	Pass:0:0:14:5:1E0	0	0	1	0	C:19:0:19:100%:2.8292E-11
Chromosome	151048	C	T	T:16:0:16:100%:1.6637E-9	Pass:0:0:14:2:1E0	0	0	1	0	T:16:0:16:100%:1.6637E-9
Chromosome	151052	A	G	G:16:0:16:100%:1.6637E-9	Pass:0:0:14:2:1E0	0	0	1	0	G:16:0:16:100%:1.6637E-9
Chromosome	151296	C	T	T:14:0:14:100%:2.4927E-8	Pass:0:0:7:7:1E0	0	0	1	0	T:14:0:14:100%:2.4927E-8
Chromosome	151311	C	G	G:14:0:14:100%:2.4927E-8	Pass:0:0:7:7:1E0	0	0	1	0	G:14:0:14:100%:2.4927E-8
Chromosome	151383	G	A	A:10:0:10:100%:5.4125E-6	Pass:0:0:7:3:1E0	0	0	1	0	A:10:0:10:100%:5.4125E-6
Chromosome	151413	A	T	T:10:0:10:100%:5.4125E-6	Pass:0:0:8:2:1E0	0	0	1	0	T:10:0:10:100%:5.4125E-6
Chromosome	152042	C	T	T:8:0:8:100%:7.77E-5	Pass:0:0:7:1:1E0	0	0	1	0	T:8:0:8:100%:7.77E-5
Chromosome	152094	C	T	T:11:0:11:100%:1.4176E-6	Pass:0:0:7:4:1E0	0	0	1	0	T:11:0:11:100%:1.4176E-6
Chromosome	152118	A	G	G:10:0:10:100%:5.4125E-6	Pass:0:0:7:3:1E0	0	0	1	0	G:10:0:10:100%:5.4125E-6
Chromosome	152384	T	C	C:16:0:16:100%:1.6637E-9	Pass:0:0:10:6:1E0	0	0	1	0	C:16:0:16:100%:1.6637E-9
Chromosome	152522	T	C	C:16:0:16:100%:1.6637E-9	Pass:0:0:9:7:1E0	0	0	1	0	C:16:0:16:100%:1.6637E-9
Chromosome	152717	A	T	T:9:0:9:100%:2.0568E-5	Pass:0:0:7:2:1E0	0	0	1	0	T:9:0:9:100%:2.0568E-5
Chromosome	152762	C	T	T:8:0:8:100%:7.77E-5	Pass:0:0:6:2:1E0	0	0	1	0	T:8:0:8:100%:7.77E-5
Chromosome	153556	C	T	T:24:0:24:100%:3.101E-14	Pass:0:0:15:9:1E0	0	0	1	0	T:24:0:24:100%:3.101E-14
Chromosome	153576	C	T	T:22:0:22:100%:4.7526E-13	Pass:0:0:13:9:1E0	0	0	1	0	T:22:0:22:100%:4.7526E-13
Chromosome	153582	G	A	A:21:0:21:100%:1.8578E-12	Pass:0:0:12:9:1E0	0	0	1	0	A:21:0:21:100%:1.8578E-12
Chromosome	154513	C	T	T:11:0:11:100%:1.4176E-6	Pass:0:0:8:3:1E0	0	0	1	0	T:11:0:11:100%:1.4176E-6
Chromosome	154759	T	C	C:18:0:18:100%:1.1019E-10	Pass:0:0:13:5:1E0	0	0	1	0	C:18:0:18:100%:1.1019E-10
Chromosome	154761	C	T	T:17:0:17:100%:4.2852E-10	Pass:0:0:12:5:1E0	0	0	1	0	T:17:0:17:100%:4.2852E-10
Chromosome	154793	A	G	G:19:0:19:100%:2.8292E-11	Pass:0:0:13:6:1E0	0	0	1	0	G:19:0:19:100%:2.8292E-11
Chromosome	154845	G	A	A:18:0:18:100%:1.1019E-10	Pass:0:0:11:7:1E0	0	0	1	0	A:18:0:18:100%:1.1019E-10
Chromosome	154849	A	C	C:17:0:17:100%:4.2852E-10	Pass:0:0:10:7:1E0	0	0	1	0	C:17:0:17:100%:4.2852E-10
Chromosome	154872	G	C	C:19:0:19:100%:2.8292E-11	Pass:0:0:10:9:1E0	0	0	1	0	C:19:0:19:100%:2.8292E-11
Chromosome	154913	C	T	T:21:0:21:100%:1.8578E-12	Pass:0:0:13:8:1E0	0	0	1	0	T:21:0:21:100%:1.8578E-12
Chromosome	155407	T	C	C:15:0:15:100%:6.4467E-9	Pass:0:0:9:6:1E0	0	0	1	0	C:15:0:15:100%:6.4467E-9
Chromosome	155470	G	C	C:13:0:13:100%:9.6148E-8	Pass:0:0:9:4:1E0	0	0	1	0	C:13:0:13:100%:9.6148E-8
Chromosome	155481	C	G	G:13:0:13:100%:9.6148E-8	Pass:0:0:8:5:1E0	0	0	1	0	G:13:0:13:100%:9.6148E-8
Chromosome	155707	T	C	C:10:0:10:100%:5.4125E-6	Pass:1.0:0:0:10:0:1.6254E-2	0	0	1	0	C:10:0:10:100%:5.4125E-6
Chromosome	155866	T	G	G:13:0:13:100%:9.6148E-8	Pass:0:0:8:5:1E0	0	0	1	0	G:13:0:13:100%:9.6148E-8
Chromosome	155975	A	G	G:12:0:12:100%:3.698E-7	Pass:0:0:9:3:1E0	0	0	1	0	G:12:0:12:100%:3.698E-7
Chromosome	155984	T	G	G:14:0:14:100%:2.4927E-8	Pass:0:0:10:4:1E0	0	0	1	0	G:14:0:14:100%:2.4927E-8
Chromosome	156012	A	G	G:11:0:11:100%:1.4176E-6	Pass:0:0:8:3:1E0	0	0	1	0	G:11:0:11:100%:1.4176E-6
Chromosome	156291	G	T	T:13:0:13:100%:9.6148E-8	Pass:0:0:8:5:1E0	0	0	1	0	T:13:0:13:100%:9.6148E-8
Chromosome	156294	T	A	A:14:0:14:100%:2.4927E-8	Pass:0:0:9:5:1E0	0	0	1	0	A:14:0:14:100%:2.4927E-8
Chromosome	156300	T	C	C:14:0:14:100%:2.4927E-8	Pass:0:0:10:4:1E0	0	0	1	0	C:14:0:14:100%:2.4927E-8
Chromosome	156348	A	C	C:14:0:14:100%:2.4927E-8	Pass:0:0:10:4:1E0	0	0	1	0	C:14:0:14:100%:2.4927E-8
Chromosome	157219	G	A	A:16:0:16:100%:1.6637E-9	Pass:0:0:9:7:1E0	0	0	1	0	A:16:0:16:100%:1.6637E-9
Chromosome	157220	T	C	C:16:0:16:100%:1.6637E-9	Pass:0:0:9:7:1E0	0	0	1	0	C:16:0:16:100%:1.6637E-9
Chromosome	158029	T	C	C:12:0:12:100%:3.698E-7	Pass:0.9166666666666666:0:0:11:1:9.9771E-1	0	0	1	0	C:12:0:12:100%:3.698E-7
Chromosome	158320	G	A	A:18:0:18:100%:1.1019E-10	Pass:0:0:12:6:1E0	0	0	1	0	A:18:0:18:100%:1.1019E-10
Chromosome	158755	C	T	T:10:0:10:100%:5.4125E-6	Pass:0:0:8:2:1E0	0	0	1	0	T:10:0:10:100%:5.4125E-6
Chromosome	158773	G	T	T:9:0:9:100%:2.0568E-5	Pass:0:0:7:2:1E0	0	0	1	0	T:9:0:9:100%:2.0568E-5
Chromosome	158830	A	T	T:9:0:9:100%:2.0568E-5	Pass:0:0:6:3:1E0	0	0	1	0	T:9:0:9:100%:2.0568E-5
Chromosome	158878	C	T	T:8:0:8:100%:7.77E-5	Pass:0:0:5:3:1E0	0	0	1	0	T:8:0:8:100%:7.77E-5
Chromosome	159902	A	C	C:13:0:13:100%:9.6148E-8	Pass:0:0:9:4:1E0	0	0	1	0	C:13:0:13:100%:9.6148E-8
Chromosome	160139	C	T	T:13:0:13:100%:9.6148E-8	Pass:0:0:10:3:1E0	0	0	1	0	T:13:0:13:100%:9.6148E-8
Chromosome	160205	G	A	A:11:0:11:100%:1.4176E-6	Pass:0:0:8:3:1E0	0	0	1	0	A:11:0:11:100%:1.4176E-6
Chromosome	160214	G	T	T:14:0:14:100%:2.4927E-8	Pass:0:0:10:4:1E0	0	0	1	0	T:14:0:14:100%:2.4927E-8
Chromosome	160217	G	A	A:14:0:14:100%:2.4927E-8	Pass:0:0:10:4:1E0	0	0	1	0	A:14:0:14:100%:2.4927E-8
Chromosome	160300	T	G	G:9:0:9:100%:2.0568E-5	Pass:0:0:6:3:1E0	0	0	1	0	G:9:0:9:100%:2.0568E-5
Chromosome	160400	G	A	A:8:0:8:100%:7.77E-5	Pass:0:0:7:1:1E0	0	0	1	0	A:8:0:8:100%:7.77E-5
Chromosome	160730	A	G	G:16:0:16:100%:1.6637E-9	Pass:0:0:13:3:1E0	0	0	1	0	G:16:0:16:100%:1.6637E-9
Chromosome	160801	A	G	G:14:0:14:100%:2.4927E-8	Pass:0:0:11:3:1E0	0	0	1	0	G:14:0:14:100%:2.4927E-8
Chromosome	160804	A	G	G:13:0:13:100%:9.6148E-8	Pass:0:0:10:3:1E0	0	0	1	0	G:13:0:13:100%:9.6148E-8
Chromosome	160856	T	A	A:10:0:10:100%:5.4125E-6	Pass:0:0:8:2:1E0	0	0	1	0	A:10:0:10:100%:5.4125E-6
Chromosome	166344	G	A	A:12:0:12:100%:3.698E-7	Pass:0:0:7:5:1E0	0	0	1	0	A:12:0:12:100%:3.698E-7
Chromosome	166348	A	G	G:12:0:12:100%:3.698E-7	Pass:0:0:6:6:1E0	0	0	1	0	G:12:0:12:100%:3.698E-7
Chromosome	166386	T	C	Y:9:3:6:66.67%:4.5249E-3	Pass:1:2:5:1:1E0	0	1	0	0	Y:9:3:6:66.67%:4.5249E-3
Chromosome	166475	C	T	Y:11:5:6:54.55%:6.192E-3	Pass:3:2:2:4:1E0	0	1	0	0	Y:11:5:6:54.55%:6.192E-3
Chromosome	171321	A	G	G:11:0:11:100%:1.4176E-6	Pass:0.9090909090909091:0:0:10:1:9.9807E-1	0	0	1	0	G:11:0:11:100%:1.4176E-6
Chromosome	171336	T	A	A:11:0:11:100%:1.4176E-6	Pass:0.9090909090909091:0:0:10:1:9.9807E-1	0	0	1	0	A:11:0:11:100%:1.4176E-6
Chromosome	171346	A	G	G:10:0:10:100%:5.4125E-6	Pass:0:0:9:1:1E0	0	0	1	0	G:10:0:10:100%:5.4125E-6
Chromosome	171366	A	G	G:11:0:11:100%:1.4176E-6	Pass:0.9090909090909091:0:0:10:1:9.9807E-1	0	0	1	0	G:11:0:11:100%:1.4176E-6
Chromosome	177054	T	A	A:10:0:10:100%:5.4125E-6	Pass:0:0:9:1:1E0	0	0	1	0	A:10:0:10:100%:5.4125E-6
Chromosome	177214	G	A	A:22:0:22:100%:4.7526E-13	Pass:0:0:13:9:1E0	0	0	1	0	A:22:0:22:100%:4.7526E-13
Chromosome	177241	C	T	T:26:0:26:100%:2.0165E-15	Pass:0:0:18:8:1E0	0	0	1	0	T:26:0:26:100%:2.0165E-15
Chromosome	177268	T	C	C:24:0:24:100%:3.101E-14	Pass:0:0:18:6:1E0	0	0	1	0	C:24:0:24:100%:3.101E-14
Chromosome	177379	C	T	T:21:0:21:100%:1.8578E-12	Pass:0:0:15:6:1E0	0	0	1	0	T:21:0:21:100%:1.8578E-12
Chromosome	177571	A	G	G:15:0:15:100%:6.4467E-9	Pass:0:0:9:6:1E0	0	0	1	0	G:15:0:15:100%:6.4467E-9
Chromosome	177574	G	A	A:16:0:16:100%:1.6637E-9	Pass:0:0:9:7:1E0	0	0	1	0	A:16:0:16:100%:1.6637E-9
Chromosome	177604	G	T	T:20:0:20:100%:7.2544E-12	Pass:0:0:12:8:1E0	0	0	1	0	T:20:0:20:100%:7.2544E-12
Chromosome	177607	G	T	T:21:0:21:100%:1.8578E-12	Pass:0:0:13:8:1E0	0	0	1	0	T:21:0:21:100%:1.8578E-12
Chromosome	177613	T	G	G:20:0:20:100%:7.2544E-12	Pass:0:0:12:8:1E0	0	0	1	0	G:20:0:20:100%:7.2544E-12
Chromosome	177802	A	G	G:22:0:22:100%:4.7526E-13	Pass:0:0:13:9:1E0	0	0	1	0	G:22:0:22:100%:4.7526E-13
Chromosome	177832	T	C	C:21:0:21:100%:1.8578E-12	Pass:0:0:14:7:1E0	0	0	1	0	C:21:0:21:100%:1.8578E-12
Chromosome	178676	A	G	G:9:0:9:100%:2.0568E-5	Pass:0:0:6:3:1E0	0	0	1	0	G:9:0:9:100%:2.0568E-5
Chromosome	178781	G	A	A:15:0:15:100%:6.4467E-9	Pass:0:0:11:4:1E0	0	0	1	0	A:15:0:15:100%:6.4467E-9
Chromosome	178787	G	T	T:15:0:15:100%:6.4467E-9	Pass:0:0:11:4:1E0	0	0	1	0	T:15:0:15:100%:6.4467E-9
Chromosome	178820	T	C	C:16:0:16:100%:1.6637E-9	Pass:0:0:12:4:1E0	0	0	1	0	C:16:0:16:100%:1.6637E-9
Chromosome	179025	G	A	A:20:0:20:100%:7.2544E-12	Pass:0:0:15:5:1E0	0	0	1	0	A:20:0:20:100%:7.2544E-12
Chromosome	179093	C	T	T:19:0:19:100%:2.8292E-11	Pass:0:0:11:8:1E0	0	0	1	0	T:19:0:19:100%:2.8292E-11
Chromosome	179151	T	C	C:15:0:15:100%:6.4467E-9	Pass:0:0:8:7:1E0	0	0	1	0	C:15:0:15:100%:6.4467E-9
Chromosome	179197	T	C	C:11:0:11:100%:1.4176E-6	Pass:0:0:7:4:1E0	0	0	1	0	C:11:0:11:100%:1.4176E-6
Chromosome	179199	G	T	T:11:0:11:100%:1.4176E-6	Pass:0:0:7:4:1E0	0	0	1	0	T:11:0:11:100%:1.4176E-6
Chromosome	179201	G	A	A:11:0:11:100%:1.4176E-6	Pass:0:0:7:4:1E0	0	0	1	0	A:11:0:11:100%:1.4176E-6
Chromosome	179498	C	T	T:12:0:12:100%:3.698E-7	Pass:0:0:8:4:1E0	0	0	1	0	T:12:0:12:100%:3.698E-7
Chromosome	179665	T	C	C:13:0:13:100%:9.6148E-8	Pass:0:0:8:5:1E0	0	0	1	0	C:13:0:13:100%:9.6148E-8
Chromosome	179698	C	T	T:11:0:11:100%:1.4176E-6	Pass:0:0:6:5:1E0	0	0	1	0	T:11:0:11:100%:1.4176E-6
Chromosome	179760	C	A	A:8:0:8:100%:7.77E-5	Pass:0:0:4:4:1E0	0	0	1	0	A:8:0:8:100%:7.77E-5
Chromosome	180117	T	A	A:16:0:16:100%:1.6637E-9	Pass:0:0:13:3:1E0	0	0	1	0	A:16:0:16:100%:1.6637E-9
Chromosome	180120	G	T	T:15:0:15:100%:6.4467E-9	Pass:0:0:13:2:1E0	0	0	1	0	T:15:0:15:100%:6.4467E-9
Chromosome	180131	C	T	T:16:0:16:100%:1.6637E-9	Pass:0:0:14:2:1E0	0	0	1	0	T:16:0:16:100%:1.6637E-9
Chromosome	180132	A	T	T:16:0:16:100%:1.6637E-9	Pass:0:0:14:2:1E0	0	0	1	0	T:16:0:16:100%:1.6637E-9
Chromosome	180192	G	T	T:17:0:17:100%:4.2852E-10	Pass:0:0:15:2:1E0	0	0	1	0	T:17:0:17:100%:4.2852E-10
Chromosome	180196	C	T	T:17:0:17:100%:4.2852E-10	Pass:0:0:15:2:1E0	0	0	1	0	T:17:0:17:100%:4.2852E-10
Chromosome	180203	G	A	A:17:0:17:100%:4.2852E-10	Pass:0:0:15:2:1E0	0	0	1	0	A:17:0:17:100%:4.2852E-10
Chromosome	180581	A	G	G:16:0:16:100%:1.6637E-9	Pass:0:0:8:8:1E0	0	0	1	0	G:16:0:16:100%:1.6637E-9
Chromosome	180626	A	T	T:11:0:11:100%:1.4176E-6	Pass:0:0:9:2:1E0	0	0	1	0	T:11:0:11:100%:1.4176E-6
Chromosome	180632	A	C	C:12:0:12:100%:3.698E-7	Pass:0:0:9:3:1E0	0	0	1	0	C:12:0:12:100%:3.698E-7
Chromosome	180662	A	G	G:11:0:11:100%:1.4176E-6	Pass:0:0:8:3:1E0	0	0	1	0	G:11:0:11:100%:1.4176E-6
Chromosome	180758	T	A	A:10:0:10:100%:5.4125E-6	Pass:0:0:6:4:1E0	0	0	1	0	A:10:0:10:100%:5.4125E-6
Chromosome	180761	A	G	G:10:0:10:100%:5.4125E-6	Pass:0:0:6:4:1E0	0	0	1	0	G:10:0:10:100%:5.4125E-6
Chromosome	180767	A	G	G:10:0:10:100%:5.4125E-6	Pass:0:0:6:4:1E0	0	0	1	0	G:10:0:10:100%:5.4125E-6
Chromosome	180901	A	G	G:10:0:10:100%:5.4125E-6	Pass:0:0:8:2:1E0	0	0	1	0	G:10:0:10:100%:5.4125E-6
Chromosome	181210	G	A	A:11:0:11:100%:1.4176E-6	Pass:0:0:9:2:1E0	0	0	1	0	A:11:0:11:100%:1.4176E-6
Chromosome	181307	G	A	A:14:0:14:100%:2.4927E-8	Pass:0:0:11:3:1E0	0	0	1	0	A:14:0:14:100%:2.4927E-8
Chromosome	181316	A	C	C:13:0:13:100%:9.6148E-8	Pass:0:0:10:3:1E0	0	0	1	0	C:13:0:13:100%:9.6148E-8
Chromosome	181506	A	G	G:21:0:21:100%:1.8578E-12	Pass:0:0:15:6:1E0	0	0	1	0	G:21:0:21:100%:1.8578E-12
Chromosome	182004	C	T	T:8:0:8:100%:7.77E-5	Pass:0:0:7:1:1E0	0	0	1	0	T:8:0:8:100%:7.77E-5
Chromosome	182181	A	G	G:17:0:17:100%:4.2852E-10	Pass:0:0:14:3:1E0	0	0	1	0	G:17:0:17:100%:4.2852E-10
Chromosome	182253	G	A	A:14:0:14:100%:2.4927E-8	Pass:0:0:12:2:1E0	0	0	1	0	A:14:0:14:100%:2.4927E-8
Chromosome	182289	T	C	C:15:0:15:100%:6.4467E-9	Pass:0:0:11:4:1E0	0	0	1	0	C:15:0:15:100%:6.4467E-9
Chromosome	182297	C	T	T:16:0:16:100%:1.6637E-9	Pass:0:0:12:4:1E0	0	0	1	0	T:16:0:16:100%:1.6637E-9
Chromosome	182614	C	A	A:15:0:15:100%:6.4467E-9	Pass:0:0:6:9:1E0	0	0	1	0	A:15:0:15:100%:6.4467E-9
Chromosome	182637	C	T	T:12:0:12:100%:3.698E-7	Pass:0:0:6:6:1E0	0	0	1	0	T:12:0:12:100%:3.698E-7
Chromosome	182785	A	G	G:8:0:8:100%:7.77E-5	Pass:0:0:7:1:1E0	0	0	1	0	G:8:0:8:100%:7.77E-5
Chromosome	182859	A	C	C:10:0:10:100%:5.4125E-6	Pass:0:0:9:1:1E0	0	0	1	0	C:10:0:10:100%:5.4125E-6
Chromosome	182910	C	T	T:14:0:14:100%:2.4927E-8	Pass:0.9285714285714286:0:0:13:1:1.6425E-2	0	0	1	0	T:14:0:14:100%:2.4927E-8
Chromosome	183032	C	T	T:20:0:19:100%:2.8292E-11	Pass:0:0:12:7:1E0	0	0	1	0	T:20:0:19:100%:2.8292E-11
Chromosome	183153	A	G	G:13:0:13:100%:9.6148E-8	Pass:0:0:6:7:1E0	0	0	1	0	G:13:0:13:100%:9.6148E-8
Chromosome	183400	A	T	T:13:0:13:100%:9.6148E-8	Pass:0:0:11:2:1E0	0	0	1	0	T:13:0:13:100%:9.6148E-8
Chromosome	183434	G	A	A:16:0:16:100%:1.6637E-9	Pass:0:0:13:3:1E0	0	0	1	0	A:16:0:16:100%:1.6637E-9
Chromosome	183495	G	A	A:16:0:16:100%:1.6637E-9	Pass:0:0:14:2:1E0	0	0	1	0	A:16:0:16:100%:1.6637E-9
Chromosome	183524	C	T	T:18:0:18:100%:1.1019E-10	Pass:0:0:14:4:1E0	0	0	1	0	T:18:0:18:100%:1.1019E-10
Chromosome	183525	T	C	C:17:0:17:100%:4.2852E-10	Pass:0:0:13:4:1E0	0	0	1	0	C:17:0:17:100%:4.2852E-10
Chromosome	183708	C	T	T:16:0:16:100%:1.6637E-9	Pass:0:0:11:5:1E0	0	0	1	0	T:16:0:16:100%:1.6637E-9
Chromosome	183741	A	T	T:19:0:19:100%:2.8292E-11	Pass:0:0:14:5:1E0	0	0	1	0	T:19:0:19:100%:2.8292E-11
Chromosome	183822	C	T	T:15:0:15:100%:6.4467E-9	Pass:0:0:11:4:1E0	0	0	1	0	T:15:0:15:100%:6.4467E-9
Chromosome	183855	T	C	C:16:0:16:100%:1.6637E-9	Pass:0:0:13:3:1E0	0	0	1	0	C:16:0:16:100%:1.6637E-9
Chromosome	183867	C	T	T:15:0:15:100%:6.4467E-9	Pass:0:0:12:3:1E0	0	0	1	0	T:15:0:15:100%:6.4467E-9
Chromosome	184149	G	A	A:14:0:14:100%:2.4927E-8	Pass:0:0:10:4:1E0	0	0	1	0	A:14:0:14:100%:2.4927E-8
Chromosome	184247	A	G	G:15:0:15:100%:6.4467E-9	Pass:0:0:13:2:1E0	0	0	1	0	G:15:0:15:100%:6.4467E-9
Chromosome	184413	A	G	G:17:0:17:100%:4.2852E-10	Pass:0:0:12:5:1E0	0	0	1	0	G:17:0:17:100%:4.2852E-10
Chromosome	184464	G	A	A:18:0:18:100%:1.1019E-10	Pass:0:0:12:6:1E0	0	0	1	0	A:18:0:18:100%:1.1019E-10
Chromosome	184545	G	T	T:14:0:14:100%:2.4927E-8	Pass:0:0:9:5:1E0	0	0	1	0	T:14:0:14:100%:2.4927E-8
Chromosome	184554	A	G	G:14:0:14:100%:2.4927E-8	Pass:0:0:9:5:1E0	0	0	1	0	G:14:0:14:100%:2.4927E-8
Chromosome	184557	A	G	G:14:0:14:100%:2.4927E-8	Pass:0:0:9:5:1E0	0	0	1	0	G:14:0:14:100%:2.4927E-8
Chromosome	184650	T	G	G:16:0:16:100%:1.6637E-9	Pass:0:0:12:4:1E0	0	0	1	0	G:16:0:16:100%:1.6637E-9
Chromosome	184753	A	T	T:13:0:13:100%:9.6148E-8	Pass:0.9230769230769231:0:0:12:1:1.5103E-2	0	0	1	0	T:13:0:13:100%:9.6148E-8
Chromosome	184884	G	A	A:13:0:13:100%:9.6148E-8	Pass:0:0:9:4:1E0	0	0	1	0	A:13:0:13:100%:9.6148E-8
Chromosome	184967	C	T	T:15:0:15:100%:6.4467E-9	Pass:0:0:10:5:1E0	0	0	1	0	T:15:0:15:100%:6.4467E-9
Chromosome	184976	C	T	T:13:0:13:100%:9.6148E-8	Pass:0:0:10:3:1E0	0	0	1	0	T:13:0:13:100%:9.6148E-8
Chromosome	184977	T	C	C:14:0:14:100%:2.4927E-8	Pass:0:0:10:4:1E0	0	0	1	0	C:14:0:14:100%:2.4927E-8
Chromosome	184995	A	T	T:14:0:14:100%:2.4927E-8	Pass:0:0:9:5:1E0	0	0	1	0	T:14:0:14:100%:2.4927E-8
Chromosome	185027	T	A	A:17:0:17:100%:4.2852E-10	Pass:0:0:11:6:1E0	0	0	1	0	A:17:0:17:100%:4.2852E-10
Chromosome	185098	G	T	T:11:0:11:100%:1.4176E-6	Pass:0:0:9:2:1E0	0	0	1	0	T:11:0:11:100%:1.4176E-6
Chromosome	185106	C	T	T:11:0:11:100%:1.4176E-6	Pass:0.9090909090909091:0:0:10:1:9.9807E-1	0	0	1	0	T:11:0:11:100%:1.4176E-6
Chromosome	185153	A	G	G:16:0:16:100%:1.6637E-9	Pass:0:0:14:2:1E0	0	0	1	0	G:16:0:16:100%:1.6637E-9
Chromosome	185154	A	G	G:16:0:16:100%:1.6637E-9	Pass:0:0:13:3:1E0	0	0	1	0	G:16:0:16:100%:1.6637E-9
Chromosome	185190	T	C	C:16:0:16:100%:1.6637E-9	Pass:0:0:14:2:1E0	0	0	1	0	C:16:0:16:100%:1.6637E-9
Chromosome	185209	C	T	T:17:0:17:100%:4.2852E-10	Pass:0:0:14:3:1E0	0	0	1	0	T:17:0:17:100%:4.2852E-10
Chromosome	185271	C	T	T:15:0:15:100%:6.4467E-9	Pass:0:0:11:4:1E0	0	0	1	0	T:15:0:15:100%:6.4467E-9
Chromosome	185286	C	T	T:15:0:15:100%:6.4467E-9	Pass:0:0:11:4:1E0	0	0	1	0	T:15:0:15:100%:6.4467E-9
Chromosome	185670	T	C	C:20:0:20:100%:7.2544E-12	Pass:0:0:12:8:1E0	0	0	1	0	C:20:0:20:100%:7.2544E-12
Chromosome	185731	T	C	C:19:0:19:100%:2.8292E-11	Pass:0:0:13:6:1E0	0	0	1	0	C:19:0:19:100%:2.8292E-11
Chromosome	185795	G	A	A:25:0:25:100%:7.9107E-15	Pass:0:0:17:8:1E0	0	0	1	0	A:25:0:25:100%:7.9107E-15
Chromosome	186043	A	C	C:16:0:16:100%:1.6637E-9	Pass:0:0:12:4:1E0	0	0	1	0	C:16:0:16:100%:1.6637E-9
Chromosome	186196	C	T	T:16:0:16:100%:1.6637E-9	Pass:0:0:8:8:1E0	0	0	1	0	T:16:0:16:100%:1.6637E-9
Chromosome	186211	G	A	A:16:0:16:100%:1.6637E-9	Pass:0:0:8:8:1E0	0	0	1	0	A:16:0:16:100%:1.6637E-9
Chromosome	186229	T	C	C:19:0:19:100%:2.8292E-11	Pass:0:0:10:9:1E0	0	0	1	0	C:19:0:19:100%:2.8292E-11
Chromosome	186237	T	C	C:18:0:18:100%:1.1019E-10	Pass:0:0:11:7:1E0	0	0	1	0	C:18:0:18:100%:1.1019E-10
Chromosome	186249	C	T	T:16:0:16:100%:1.6637E-9	Pass:0:0:11:5:1E0	0	0	1	0	T:16:0:16:100%:1.6637E-9
Chromosome	186346	T	C	C:13:0:13:100%:9.6148E-8	Pass:0:0:10:3:1E0	0	0	1	0	C:13:0:13:100%:9.6148E-8
Chromosome	186397	C	T	T:12:0:12:100%:3.698E-7	Pass:0.9166666666666666:0:0:11:1:9.9771E-1	0	0	1	0	T:12:0:12:100%:3.698E-7
Chromosome	186493	G	A	A:12:0:12:100%:3.698E-7	Pass:0.9166666666666666:0:0:11:1:9.9771E-1	0	0	1	0	A:12:0:12:100%:3.698E-7
Chromosome	186566	G	A	A:18:0:18:100%:1.1019E-10	Pass:0:0:16:2:1E0	0	0	1	0	A:18:0:18:100%:1.1019E-10
Chromosome	186656	T	C	C:13:0:13:100%:9.6148E-8	Pass:0:0:10:3:1E0	0	0	1	0	C:13:0:13:100%:9.6148E-8
Chromosome	187093	A	T	T:9:0:9:100%:2.0568E-5	Pass:0:0:7:2:1E0	0	0	1	0	T:9:0:9:100%:2.0568E-5
Chromosome	187138	T	G	G:10:0:10:100%:5.4125E-6	Pass:0:0:8:2:1E0	0	0	1	0	G:10:0:10:100%:5.4125E-6
Chromosome	187229	A	T	T:12:0:12:100%:3.698E-7	Pass:0:0:9:3:1E0	0	0	1	0	T:12:0:12:100%:3.698E-7
Chromosome	187318	A	T	T:10:0:10:100%:5.4125E-6	Pass:0:0:7:3:1E0	0	0	1	0	T:10:0:10:100%:5.4125E-6
Chromosome	187334	T	A	A:10:0:10:100%:5.4125E-6	Pass:0:0:5:5:1E0	0	0	1	0	A:10:0:10:100%:5.4125E-6
Chromosome	187406	G	A	A:8:0:8:100%:7.77E-5	Pass:0:0:6:2:1E0	0	0	1	0	A:8:0:8:100%:7.77E-5
Chromosome	187509	A	T	T:12:0:12:100%:3.698E-7	Pass:0:0:9:3:1E0	0	0	1	0	T:12:0:12:100%:3.698E-7
Chromosome	187616	A	G	G:11:0:11:100%:1.4176E-6	Pass:0:0:8:3:1E0	0	0	1	0	G:11:0:11:100%:1.4176E-6
Chromosome	187831	C	T	T:20:0:20:100%:7.2544E-12	Pass:0:0:14:6:1E0	0	0	1	0	T:20:0:20:100%:7.2544E-12
Chromosome	187898	T	C	C:18:0:18:100%:1.1019E-10	Pass:0:0:16:2:1E0	0	0	1	0	C:18:0:18:100%:1.1019E-10
Chromosome	188069	T	C	C:20:0:20:100%:7.2544E-12	Pass:0:0:14:6:1E0	0	0	1	0	C:20:0:20:100%:7.2544E-12
Chromosome	188167	T	C	C:21:0:21:100%:1.8578E-12	Pass:0:0:13:8:1E0	0	0	1	0	C:21:0:21:100%:1.8578E-12
Chromosome	188287	C	A	A:20:0:20:100%:7.2544E-12	Pass:0:0:10:10:1E0	0	0	1	0	A:20:0:20:100%:7.2544E-12
Chromosome	188461	G	C	C:15:0:15:100%:6.4467E-9	Pass:0:0:11:4:1E0	0	0	1	0	C:15:0:15:100%:6.4467E-9
Chromosome	188468	G	A	A:12:0:12:100%:3.698E-7	Pass:0:0:10:2:1E0	0	0	1	0	A:12:0:12:100%:3.698E-7
Chromosome	188474	T	C	C:15:0:15:100%:6.4467E-9	Pass:0:0:12:3:1E0	0	0	1	0	C:15:0:15:100%:6.4467E-9
Chromosome	188486	C	T	T:13:0:13:100%:9.6148E-8	Pass:0:0:11:2:1E0	0	0	1	0	T:13:0:13:100%:9.6148E-8
Chromosome	188684	A	G	G:17:0:17:100%:4.2852E-10	Pass:0:0:10:7:1E0	0	0	1	0	G:17:0:17:100%:4.2852E-10
Chromosome	188703	G	T	T:17:0:17:100%:4.2852E-10	Pass:0:0:10:7:1E0	0	0	1	0	T:17:0:17:100%:4.2852E-10
Chromosome	188831	G	A	A:15:0:15:100%:6.4467E-9	Pass:0:0:9:6:1E0	0	0	1	0	A:15:0:15:100%:6.4467E-9
Chromosome	189107	T	C	C:9:0:9:100%:2.0568E-5	Pass:0:0:8:1:1E0	0	0	1	0	C:9:0:9:100%:2.0568E-5
Chromosome	189116	G	A	A:10:0:10:100%:5.4125E-6	Pass:0:0:9:1:1E0	0	0	1	0	A:10:0:10:100%:5.4125E-6
Chromosome	189122	A	G	G:11:0:11:100%:1.4176E-6	Pass:0.9090909090909091:0:0:10:1:9.9807E-1	0	0	1	0	G:11:0:11:100%:1.4176E-6
Chromosome	189170	T	C	C:11:0:11:100%:1.4176E-6	Pass:0:0:8:3:1E0	0	0	1	0	C:11:0:11:100%:1.4176E-6
Chromosome	189251	A	G	G:14:0:14:100%:2.4927E-8	Pass:0:0:9:5:1E0	0	0	1	0	G:14:0:14:100%:2.4927E-8
Chromosome	189599	C	G	G:17:0:17:100%:4.2852E-10	Pass:0:0:10:7:1E0	0	0	1	0	G:17:0:17:100%:4.2852E-10
Chromosome	189627	A	G	G:15:0:15:100%:6.4467E-9	Pass:0:0:10:5:1E0	0	0	1	0	G:15:0:15:100%:6.4467E-9
Chromosome	189640	T	C	C:14:0:14:100%:2.4927E-8	Pass:0:0:9:5:1E0	0	0	1	0	C:14:0:14:100%:2.4927E-8
Chromosome	189648	C	T	T:15:0:15:100%:6.4467E-9	Pass:0:0:8:7:1E0	0	0	1	0	T:15:0:15:100%:6.4467E-9
Chromosome	189680	A	G	G:15:0:15:100%:6.4467E-9	Pass:0:0:7:8:1E0	0	0	1	0	G:15:0:15:100%:6.4467E-9
Chromosome	189847	A	G	G:15:0:15:100%:6.4467E-9	Pass:0:0:9:6:1E0	0	0	1	0	G:15:0:15:100%:6.4467E-9
Chromosome	189913	A	G	G:11:0:11:100%:1.4176E-6	Pass:0:0:6:5:1E0	0	0	1	0	G:11:0:11:100%:1.4176E-6
Chromosome	189916	T	A	A:10:0:10:100%:5.4125E-6	Pass:0:0:5:5:1E0	0	0	1	0	A:10:0:10:100%:5.4125E-6
Chromosome	189964	A	C	C:8:0:8:100%:7.77E-5	Pass:0:0:4:4:1E0	0	0	1	0	C:8:0:8:100%:7.77E-5
Chromosome	189976	G	A	A:8:0:8:100%:7.77E-5	Pass:0:0:5:3:1E0	0	0	1	0	A:8:0:8:100%:7.77E-5
Chromosome	189979	G	A	A:8:0:8:100%:7.77E-5	Pass:0:0:5:3:1E0	0	0	1	0	A:8:0:8:100%:7.77E-5
Chromosome	190194	T	C	C:11:0:11:100%:1.4176E-6	Pass:0:0:8:3:1E0	0	0	1	0	C:11:0:11:100%:1.4176E-6
Chromosome	190291	C	T	T:16:0:16:100%:1.6637E-9	Pass:0:0:10:6:1E0	0	0	1	0	T:16:0:16:100%:1.6637E-9
Chromosome	190324	T	A	A:17:0:17:100%:4.2852E-10	Pass:0:0:10:7:1E0	0	0	1	0	A:17:0:17:100%:4.2852E-10
Chromosome	190339	A	G	G:15:0:15:100%:6.4467E-9	Pass:0:0:9:6:1E0	0	0	1	0	G:15:0:15:100%:6.4467E-9
Chromosome	190432	A	G	G:12:0:12:100%:3.698E-7	Pass:0:0:7:5:1E0	0	0	1	0	G:12:0:12:100%:3.698E-7
Chromosome	190837	A	G	G:12:0:12:100%:3.698E-7	Pass:0:0:10:2:1E0	0	0	1	0	G:12:0:12:100%:3.698E-7
Chromosome	190843	C	T	T:12:0:12:100%:3.698E-7	Pass:0:0:10:2:1E0	0	0	1	0	T:12:0:12:100%:3.698E-7
Chromosome	190873	T	A	A:9:0:9:100%:2.0568E-5	Pass:0:0:7:2:1E0	0	0	1	0	A:9:0:9:100%:2.0568E-5
Chromosome	190942	A	G	G:12:0:12:100%:3.698E-7	Pass:0:0:7:5:1E0	0	0	1	0	G:12:0:12:100%:3.698E-7
Chromosome	191015	G	C	C:17:0:17:100%:4.2852E-10	Pass:0:0:9:8:1E0	0	0	1	0	C:17:0:17:100%:4.2852E-10
Chromosome	191026	C	T	T:18:0:18:100%:1.1019E-10	Pass:0:0:11:7:1E0	0	0	1	0	T:18:0:18:100%:1.1019E-10
Chromosome	191225	T	G	G:11:0:11:100%:1.4176E-6	Pass:0:0:8:3:1E0	0	0	1	0	G:11:0:11:100%:1.4176E-6
Chromosome	191462	C	T	T:16:0:16:100%:1.6637E-9	Pass:0:0:13:3:1E0	0	0	1	0	T:16:0:16:100%:1.6637E-9
Chromosome	192195	G	T	T:19:0:19:100%:2.8292E-11	Pass:0:0:14:5:1E0	0	0	1	0	T:19:0:19:100%:2.8292E-11
Chromosome	192417	G	A	A:19:0:19:100%:2.8292E-11	Pass:0:0:13:6:1E0	0	0	1	0	A:19:0:19:100%:2.8292E-11
Chromosome	192447	A	G	G:18:0:18:100%:1.1019E-10	Pass:0:0:12:6:1E0	0	0	1	0	G:18:0:18:100%:1.1019E-10
Chromosome	192489	A	T	T:15:0:15:100%:6.4467E-9	Pass:0:0:10:5:1E0	0	0	1	0	T:15:0:15:100%:6.4467E-9
Chromosome	192519	G	C	C:18:0:18:100%:1.1019E-10	Pass:0:0:12:6:1E0	0	0	1	0	C:18:0:18:100%:1.1019E-10
Chromosome	192644	C	T	T:15:0:15:100%:6.4467E-9	Pass:0:0:8:7:1E0	0	0	1	0	T:15:0:15:100%:6.4467E-9
Chromosome	192678	T	A	A:13:0:13:100%:9.6148E-8	Pass:0:0:8:5:1E0	0	0	1	0	A:13:0:13:100%:9.6148E-8
Chromosome	192696	G	A	A:8:0:8:100%:7.77E-5	Pass:0:0:5:3:1E0	0	0	1	0	A:8:0:8:100%:7.77E-5
Chromosome	193070	T	C	C:9:0:9:100%:2.0568E-5	Pass:1.0:0:0:9:0:1.4706E-2	0	0	1	0	C:9:0:9:100%:2.0568E-5
Chromosome	193172	C	T	T:12:0:12:100%:3.698E-7	Pass:0.9166666666666666:0:0:11:1:9.9771E-1	0	0	1	0	T:12:0:12:100%:3.698E-7
Chromosome	193286	A	G	G:15:0:15:100%:6.4467E-9	Pass:0:0:11:4:1E0	0	0	1	0	G:15:0:15:100%:6.4467E-9
Chromosome	193292	G	T	T:15:0:15:100%:6.4467E-9	Pass:0:0:11:4:1E0	0	0	1	0	T:15:0:15:100%:6.4467E-9
Chromosome	193504	G	A	A:9:0:9:100%:2.0568E-5	Pass:0:0:5:4:1E0	0	0	1	0	A:9:0:9:100%:2.0568E-5
Chromosome	193584	T	C	C:8:0:8:100%:7.77E-5	Pass:0:0:6:2:1E0	0	0	1	0	C:8:0:8:100%:7.77E-5
Chromosome	193663	G	C	C:10:0:10:100%:5.4125E-6	Pass:0:0:8:2:1E0	0	0	1	0	C:10:0:10:100%:5.4125E-6
Chromosome	193852	A	G	G:17:0:17:100%:4.2852E-10	Pass:0:0:12:5:1E0	0	0	1	0	G:17:0:17:100%:4.2852E-10
Chromosome	194031	T	G	G:11:0:11:100%:1.4176E-6	Pass:0:0:8:3:1E0	0	0	1	0	G:11:0:11:100%:1.4176E-6
Chromosome	195133	C	T	T:16:0:16:100%:1.6637E-9	Pass:0:0:10:6:1E0	0	0	1	0	T:16:0:16:100%:1.6637E-9
Chromosome	195180	T	C	C:15:0:15:100%:6.4467E-9	Pass:0:0:9:6:1E0	0	0	1	0	C:15:0:15:100%:6.4467E-9
Chromosome	195214	A	G	G:11:0:11:100%:1.4176E-6	Pass:0:0:6:5:1E0	0	0	1	0	G:11:0:11:100%:1.4176E-6
Chromosome	195681	A	T	T:15:0:15:100%:6.4467E-9	Pass:0:0:10:5:1E0	0	0	1	0	T:15:0:15:100%:6.4467E-9
Chromosome	195833	G	T	T:19:0:19:100%:2.8292E-11	Pass:0:0:14:5:1E0	0	0	1	0	T:19:0:19:100%:2.8292E-11
Chromosome	195971	G	A	A:21:0:21:100%:1.8578E-12	Pass:0:0:15:6:1E0	0	0	1	0	A:21:0:21:100%:1.8578E-12
Chromosome	196033	A	G	G:20:0:20:100%:7.2544E-12	Pass:0:0:12:8:1E0	0	0	1	0	G:20:0:20:100%:7.2544E-12
Chromosome	196165	A	C	C:10:0:10:100%:5.4125E-6	Pass:0:0:6:4:1E0	0	0	1	0	C:10:0:10:100%:5.4125E-6
Chromosome	196569	A	G	G:11:0:11:100%:1.4176E-6	Pass:0:0:7:4:1E0	0	0	1	0	G:11:0:11:100%:1.4176E-6
Chromosome	196635	C	G	G:13:0:13:100%:9.6148E-8	Pass:0:0:6:7:1E0	0	0	1	0	G:13:0:13:100%:9.6148E-8
Chromosome	196734	A	G	G:15:0:15:100%:6.4467E-9	Pass:0:0:8:7:1E0	0	0	1	0	G:15:0:15:100%:6.4467E-9
Chromosome	196761	G	A	A:16:0:16:100%:1.6637E-9	Pass:0:0:9:7:1E0	0	0	1	0	A:16:0:16:100%:1.6637E-9
Chromosome	196806	A	G	G:14:0:14:100%:2.4927E-8	Pass:0:0:11:3:1E0	0	0	1	0	G:14:0:14:100%:2.4927E-8
Chromosome	196830	A	G	G:16:0:16:100%:1.6637E-9	Pass:0:0:13:3:1E0	0	0	1	0	G:16:0:16:100%:1.6637E-9
Chromosome	196833	T	A	A:16:0:16:100%:1.6637E-9	Pass:0:0:13:3:1E0	0	0	1	0	A:16:0:16:100%:1.6637E-9
Chromosome	197065	T	C	C:12:0:12:100%:3.698E-7	Pass:0:0:9:3:1E0	0	0	1	0	C:12:0:12:100%:3.698E-7
Chromosome	197074	G	A	A:10:0:10:100%:5.4125E-6	Pass:0:0:8:2:1E0	0	0	1	0	A:10:0:10:100%:5.4125E-6
Chromosome	197128	A	G	G:11:0:11:100%:1.4176E-6	Pass:0:0:8:3:1E0	0	0	1	0	G:11:0:11:100%:1.4176E-6
Chromosome	197305	A	G	G:12:0:12:100%:3.698E-7	Pass:0:0:8:4:1E0	0	0	1	0	G:12:0:12:100%:3.698E-7
Chromosome	197323	C	T	T:16:0:16:100%:1.6637E-9	Pass:0:0:11:5:1E0	0	0	1	0	T:16:0:16:100%:1.6637E-9
Chromosome	197563	G	C	C:19:0:19:100%:2.8292E-11	Pass:0:0:15:4:1E0	0	0	1	0	C:19:0:19:100%:2.8292E-11
Chromosome	197873	C	T	T:19:0:19:100%:2.8292E-11	Pass:0:0:14:5:1E0	0	0	1	0	T:19:0:19:100%:2.8292E-11
Chromosome	198000	A	G	G:19:0:19:100%:2.8292E-11	Pass:0:0:13:6:1E0	0	0	1	0	G:19:0:19:100%:2.8292E-11
Chromosome	198240	A	C	C:14:0:14:100%:2.4927E-8	Pass:0:0:12:2:1E0	0	0	1	0	C:14:0:14:100%:2.4927E-8
Chromosome	198408	G	A	A:15:0:15:100%:6.4467E-9	Pass:0:0:9:6:1E0	0	0	1	0	A:15:0:15:100%:6.4467E-9
Chromosome	198454	G	A	A:15:0:15:100%:6.4467E-9	Pass:0:0:8:7:1E0	0	0	1	0	A:15:0:15:100%:6.4467E-9
Chromosome	199040	A	C	C:13:0:13:100%:9.6148E-8	Pass:0:0:9:4:1E0	0	0	1	0	C:13:0:13:100%:9.6148E-8
Chromosome	199402	G	A	A:12:0:12:100%:3.698E-7	Pass:0:0:6:6:1E0	0	0	1	0	A:12:0:12:100%:3.698E-7
Chromosome	199471	G	A	A:12:0:12:100%:3.698E-7	Pass:0:0:6:6:1E0	0	0	1	0	A:12:0:12:100%:3.698E-7
Chromosome	199552	A	G	G:10:0:10:100%:5.4125E-6	Pass:0:0:7:3:1E0	0	0	1	0	G:10:0:10:100%:5.4125E-6
Chromosome	199673	G	A	A:12:0:12:100%:3.698E-7	Pass:0:0:10:2:1E0	0	0	1	0	A:12:0:12:100%:3.698E-7
Chromosome	199732	A	T	T:13:0:13:100%:9.6148E-8	Pass:0:0:10:3:1E0	0	0	1	0	T:13:0:13:100%:9.6148E-8
Chromosome	199919	C	T	T:9:0:9:100%:2.0568E-5	Pass:0:0:6:3:1E0	0	0	1	0	T:9:0:9:100%:2.0568E-5
Chromosome	200342	G	A	A:11:0:11:100%:1.4176E-6	Pass:0:0:9:2:1E0	0	0	1	0	A:11:0:11:100%:1.4176E-6
Chromosome	200387	C	A	A:13:0:13:100%:9.6148E-8	Pass:0:0:8:5:1E0	0	0	1	0	A:13:0:13:100%:9.6148E-8
Chromosome	200570	C	T	T:8:0:8:100%:7.77E-5	Pass:0:0:4:4:1E0	0	0	1	0	T:8:0:8:100%:7.77E-5
Chromosome	200885	C	T	T:18:0:18:100%:1.1019E-10	Pass:0:0:13:5:1E0	0	0	1	0	T:18:0:18:100%:1.1019E-10
Chromosome	200888	A	T	T:18:0:18:100%:1.1019E-10	Pass:0:0:13:5:1E0	0	0	1	0	T:18:0:18:100%:1.1019E-10
Chromosome	201176	A	C	C:14:0:14:100%:2.4927E-8	Pass:0:0:9:5:1E0	0	0	1	0	C:14:0:14:100%:2.4927E-8
Chromosome	201344	A	T	T:20:0:20:100%:7.2544E-12	Pass:0:0:16:4:1E0	0	0	1	0	T:20:0:20:100%:7.2544E-12
Chromosome	201503	G	T	T:14:0:14:100%:2.4927E-8	Pass:0:0:12:2:1E0	0	0	1	0	T:14:0:14:100%:2.4927E-8
Chromosome	201536	T	C	C:12:0:12:100%:3.698E-7	Pass:0:0:8:4:1E0	0	0	1	0	C:12:0:12:100%:3.698E-7
Chromosome	201543	A	G	G:13:0:13:100%:9.6148E-8	Pass:0:0:9:4:1E0	0	0	1	0	G:13:0:13:100%:9.6148E-8
Chromosome	201635	T	C	C:12:0:12:100%:3.698E-7	Pass:0:0:6:6:1E0	0	0	1	0	C:12:0:12:100%:3.698E-7
Chromosome	201662	T	C	C:15:0:15:100%:6.4467E-9	Pass:0:0:8:7:1E0	0	0	1	0	C:15:0:15:100%:6.4467E-9
Chromosome	201770	A	G	G:19:0:19:100%:2.8292E-11	Pass:0:0:12:7:1E0	0	0	1	0	G:19:0:19:100%:2.8292E-11
Chromosome	201836	T	C	C:19:0:19:100%:2.8292E-11	Pass:0:0:12:7:1E0	0	0	1	0	C:19:0:19:100%:2.8292E-11
Chromosome	201875	T	C	C:17:0:17:100%:4.2852E-10	Pass:0:0:11:6:1E0	0	0	1	0	C:17:0:17:100%:4.2852E-10
Chromosome	201908	G	A	A:20:0:20:100%:7.2544E-12	Pass:0:0:11:9:1E0	0	0	1	0	A:20:0:20:100%:7.2544E-12
Chromosome	201942	T	C	C:17:0:17:100%:4.2852E-10	Pass:0:0:10:7:1E0	0	0	1	0	C:17:0:17:100%:4.2852E-10
Chromosome	201956	C	T	T:16:0:16:100%:1.6637E-9	Pass:0:0:9:7:1E0	0	0	1	0	T:16:0:16:100%:1.6637E-9
Chromosome	202037	G	T	T:18:0:18:100%:1.1019E-10	Pass:0:0:13:5:1E0	0	0	1	0	T:18:0:18:100%:1.1019E-10
Chromosome	202046	T	G	G:18:0:18:100%:1.1019E-10	Pass:0:0:13:5:1E0	0	0	1	0	G:18:0:18:100%:1.1019E-10
Chromosome	202137	C	A	A:11:0:11:100%:1.4176E-6	Pass:0:0:9:2:1E0	0	0	1	0	A:11:0:11:100%:1.4176E-6
Chromosome	202204	A	G	G:9:0:9:100%:2.0568E-5	Pass:0:0:7:2:1E0	0	0	1	0	G:9:0:9:100%:2.0568E-5
Chromosome	202209	G	A	A:11:0:11:100%:1.4176E-6	Pass:0:0:9:2:1E0	0	0	1	0	A:11:0:11:100%:1.4176E-6
Chromosome	202232	T	A	A:11:0:11:100%:1.4176E-6	Pass:0.9090909090909091:0:0:10:1:9.9807E-1	0	0	1	0	A:11:0:11:100%:1.4176E-6
Chromosome	202236	T	A	A:11:0:11:100%:1.4176E-6	Pass:0:0:9:2:1E0	0	0	1	0	A:11:0:11:100%:1.4176E-6
Chromosome	202239	A	G	G:10:0:10:100%:5.4125E-6	Pass:0:0:8:2:1E0	0	0	1	0	G:10:0:10:100%:5.4125E-6
Chromosome	202306	A	G	G:11:0:11:100%:1.4176E-6	Pass:0:0:9:2:1E0	0	0	1	0	G:11:0:11:100%:1.4176E-6
Chromosome	202420	G	T	T:16:0:16:100%:1.6637E-9	Pass:0:0:13:3:1E0	0	0	1	0	T:16:0:16:100%:1.6637E-9
Chromosome	202432	A	T	T:17:0:17:100%:4.2852E-10	Pass:0:0:13:4:1E0	0	0	1	0	T:17:0:17:100%:4.2852E-10
Chromosome	202501	T	C	C:15:0:15:100%:6.4467E-9	Pass:0:0:11:4:1E0	0	0	1	0	C:15:0:15:100%:6.4467E-9
Chromosome	202533	A	T	T:17:0:17:100%:4.2852E-10	Pass:0:0:13:4:1E0	0	0	1	0	T:17:0:17:100%:4.2852E-10
Chromosome	202586	T	C	C:19:0:19:100%:2.8292E-11	Pass:0:0:14:5:1E0	0	0	1	0	C:19:0:19:100%:2.8292E-11
Chromosome	202588	G	C	C:18:0:18:100%:1.1019E-10	Pass:0:0:14:4:1E0	0	0	1	0	C:18:0:18:100%:1.1019E-10
Chromosome	202593	T	G	G:20:0:20:100%:7.2544E-12	Pass:0:0:15:5:1E0	0	0	1	0	G:20:0:20:100%:7.2544E-12
Chromosome	202594	C	T	T:20:0:20:100%:7.2544E-12	Pass:0:0:15:5:1E0	0	0	1	0	T:20:0:20:100%:7.2544E-12
Chromosome	202603	G	A	A:20:0:20:100%:7.2544E-12	Pass:0:0:15:5:1E0	0	0	1	0	A:20:0:20:100%:7.2544E-12
Chromosome	202606	C	A	A:20:0:20:100%:7.2544E-12	Pass:0:0:15:5:1E0	0	0	1	0	A:20:0:20:100%:7.2544E-12
Chromosome	202643	G	A	A:21:0:21:100%:1.8578E-12	Pass:0:0:15:6:1E0	0	0	1	0	A:21:0:21:100%:1.8578E-12
Chromosome	202671	T	C	C:25:0:25:100%:7.9107E-15	Pass:0:0:18:7:1E0	0	0	1	0	C:25:0:25:100%:7.9107E-15
Chromosome	202676	A	T	T:25:0:25:100%:7.9107E-15	Pass:0:0:19:6:1E0	0	0	1	0	T:25:0:25:100%:7.9107E-15
Chromosome	202694	T	C	C:27:0:27:100%:5.1363E-16	Pass:0:0:20:7:1E0	0	0	1	0	C:27:0:27:100%:5.1363E-16
Chromosome	202829	T	C	C:18:0:18:100%:1.1019E-10	Pass:0:0:12:6:1E0	0	0	1	0	C:18:0:18:100%:1.1019E-10
Chromosome	202877	C	T	T:14:0:14:100%:2.4927E-8	Pass:0:0:5:9:1E0	0	0	1	0	T:14:0:14:100%:2.4927E-8
Chromosome	202975	A	T	T:14:0:14:100%:2.4927E-8	Pass:0:0:11:3:1E0	0	0	1	0	T:14:0:14:100%:2.4927E-8
Chromosome	203393	C	A	A:19:0:19:100%:2.8292E-11	Pass:0:0:12:7:1E0	0	0	1	0	A:19:0:19:100%:2.8292E-11
Chromosome	203455	T	C	C:14:0:14:100%:2.4927E-8	Pass:0:0:12:2:1E0	0	0	1	0	C:14:0:14:100%:2.4927E-8
Chromosome	203465	A	T	T:15:0:15:100%:6.4467E-9	Pass:0:0:12:3:1E0	0	0	1	0	T:15:0:15:100%:6.4467E-9
Chromosome	203494	A	G	G:15:0:15:100%:6.4467E-9	Pass:0:0:13:2:1E0	0	0	1	0	G:15:0:15:100%:6.4467E-9
Chromosome	203571	C	T	T:14:0:14:100%:2.4927E-8	Pass:0:0:11:3:1E0	0	0	1	0	T:14:0:14:100%:2.4927E-8
Chromosome	203618	C	T	T:15:0:15:100%:6.4467E-9	Pass:0:0:13:2:1E0	0	0	1	0	T:15:0:15:100%:6.4467E-9
Chromosome	203657	A	T	T:16:0:16:100%:1.6637E-9	Pass:0:0:13:3:1E0	0	0	1	0	T:16:0:16:100%:1.6637E-9
Chromosome	203685	C	T	T:15:0:15:100%:6.4467E-9	Pass:0:0:13:2:1E0	0	0	1	0	T:15:0:15:100%:6.4467E-9
Chromosome	203707	A	C	C:14:0:14:100%:2.4927E-8	Pass:0:0:11:3:1E0	0	0	1	0	C:14:0:14:100%:2.4927E-8
Chromosome	203708	T	A	A:15:0:15:100%:6.4467E-9	Pass:0:0:12:3:1E0	0	0	1	0	A:15:0:15:100%:6.4467E-9
Chromosome	203717	G	C	C:15:0:15:100%:6.4467E-9	Pass:0:0:12:3:1E0	0	0	1	0	C:15:0:15:100%:6.4467E-9
Chromosome	203732	C	T	T:15:0:15:100%:6.4467E-9	Pass:0:0:12:3:1E0	0	0	1	0	T:15:0:15:100%:6.4467E-9
Chromosome	203739	G	A	A:16:0:16:100%:1.6637E-9	Pass:0:0:13:3:1E0	0	0	1	0	A:16:0:16:100%:1.6637E-9
Chromosome	203781	C	T	T:19:0:19:100%:2.8292E-11	Pass:0:0:15:4:1E0	0	0	1	0	T:19:0:19:100%:2.8292E-11
Chromosome	203797	G	A	A:20:0:20:100%:7.2544E-12	Pass:0:0:16:4:1E0	0	0	1	0	A:20:0:20:100%:7.2544E-12
Chromosome	203840	G	A	A:19:0:19:100%:2.8292E-11	Pass:0:0:14:5:1E0	0	0	1	0	A:19:0:19:100%:2.8292E-11
Chromosome	203845	C	T	T:19:0:19:100%:2.8292E-11	Pass:0:0:15:4:1E0	0	0	1	0	T:19:0:19:100%:2.8292E-11
Chromosome	203869	T	A	A:18:0:18:100%:1.1019E-10	Pass:0:0:12:6:1E0	0	0	1	0	A:18:0:18:100%:1.1019E-10
Chromosome	203872	A	G	G:19:0:19:100%:2.8292E-11	Pass:0:0:13:6:1E0	0	0	1	0	G:19:0:19:100%:2.8292E-11
Chromosome	203882	A	G	G:15:0:15:100%:6.4467E-9	Pass:0:0:12:3:1E0	0	0	1	0	G:15:0:15:100%:6.4467E-9
Chromosome	203910	G	A	A:11:0:11:100%:1.4176E-6	Pass:0:0:9:2:1E0	0	0	1	0	A:11:0:11:100%:1.4176E-6
Chromosome	203911	C	T	T:11:0:11:100%:1.4176E-6	Pass:0:0:9:2:1E0	0	0	1	0	T:11:0:11:100%:1.4176E-6
Chromosome	203938	C	T	T:12:0:12:100%:3.698E-7	Pass:0:0:9:3:1E0	0	0	1	0	T:12:0:12:100%:3.698E-7
Chromosome	203948	A	G	G:11:0:11:100%:1.4176E-6	Pass:0:0:7:4:1E0	0	0	1	0	G:11:0:11:100%:1.4176E-6
Chromosome	204020	A	C	C:11:0:11:100%:1.4176E-6	Pass:0:0:7:4:1E0	0	0	1	0	C:11:0:11:100%:1.4176E-6
Chromosome	204049	C	T	T:11:0:11:100%:1.4176E-6	Pass:0:0:7:4:1E0	0	0	1	0	T:11:0:11:100%:1.4176E-6
Chromosome	204065	A	T	T:8:0:8:100%:7.77E-5	Pass:0:0:5:3:1E0	0	0	1	0	T:8:0:8:100%:7.77E-5
Chromosome	204243	T	C	C:9:0:9:100%:2.0568E-5	Pass:0:0:7:2:1E0	0	0	1	0	C:9:0:9:100%:2.0568E-5
Chromosome	204256	A	G	G:11:0:11:100%:1.4176E-6	Pass:0.9090909090909091:0:0:10:1:9.9807E-1	0	0	1	0	G:11:0:11:100%:1.4176E-6
Chromosome	204315	G	A	A:14:0:14:100%:2.4927E-8	Pass:0.9285714285714286:0:0:13:1:1.6425E-2	0	0	1	0	A:14:0:14:100%:2.4927E-8
Chromosome	204346	G	A	A:19:0:19:100%:2.8292E-11	Pass:0:0:17:2:1E0	0	0	1	0	A:19:0:19:100%:2.8292E-11
Chromosome	204449	T	C	C:23:0:23:100%:1.2146E-13	Pass:0:0:20:3:1E0	0	0	1	0	C:23:0:23:100%:1.2146E-13
Chromosome	204490	G	A	A:25:0:25:100%:7.9107E-15	Pass:0:0:19:6:1E0	0	0	1	0	A:25:0:25:100%:7.9107E-15
Chromosome	204503	G	A	A:26:0:26:100%:2.0165E-15	Pass:0:0:19:7:1E0	0	0	1	0	A:26:0:26:100%:2.0165E-15
Chromosome	204627	C	A	A:25:0:25:100%:7.9107E-15	Pass:0:0:16:9:1E0	0	0	1	0	A:25:0:25:100%:7.9107E-15
Chromosome	204919	C	A	A:13:0:13:100%:9.6148E-8	Pass:0:0:9:4:1E0	0	0	1	0	A:13:0:13:100%:9.6148E-8
Chromosome	204976	G	T	T:14:0:14:100%:2.4927E-8	Pass:0:0:11:3:1E0	0	0	1	0	T:14:0:14:100%:2.4927E-8
Chromosome	205008	A	C	C:14:0:14:100%:2.4927E-8	Pass:0:0:12:2:1E0	0	0	1	0	C:14:0:14:100%:2.4927E-8
Chromosome	205091	T	C	C:18:0:18:100%:1.1019E-10	Pass:0:0:13:5:1E0	0	0	1	0	C:18:0:18:100%:1.1019E-10
Chromosome	205099	T	C	C:16:0:16:100%:1.6637E-9	Pass:0:0:12:4:1E0	0	0	1	0	C:16:0:16:100%:1.6637E-9
Chromosome	205100	A	T	T:17:0:17:100%:4.2852E-10	Pass:0:0:13:4:1E0	0	0	1	0	T:17:0:17:100%:4.2852E-10
Chromosome	205118	G	A	A:17:0:17:100%:4.2852E-10	Pass:0:0:12:5:1E0	0	0	1	0	A:17:0:17:100%:4.2852E-10
Chromosome	205504	T	A	A:16:0:16:100%:1.6637E-9	Pass:0:0:10:6:1E0	0	0	1	0	A:16:0:16:100%:1.6637E-9
Chromosome	205810	A	G	G:14:0:14:100%:2.4927E-8	Pass:0:0:12:2:1E0	0	0	1	0	G:14:0:14:100%:2.4927E-8
Chromosome	205822	T	A	A:15:0:15:100%:6.4467E-9	Pass:0:0:12:3:1E0	0	0	1	0	A:15:0:15:100%:6.4467E-9
Chromosome	205837	A	T	T:15:0:15:100%:6.4467E-9	Pass:0:0:12:3:1E0	0	0	1	0	T:15:0:15:100%:6.4467E-9
Chromosome	205932	T	C	C:18:0:18:100%:1.1019E-10	Pass:0:0:11:7:1E0	0	0	1	0	C:18:0:18:100%:1.1019E-10
Chromosome	205964	C	T	T:20:0:20:100%:7.2544E-12	Pass:0:0:10:10:1E0	0	0	1	0	T:20:0:20:100%:7.2544E-12
Chromosome	205991	T	A	A:17:0:17:100%:4.2852E-10	Pass:0:0:9:8:1E0	0	0	1	0	A:17:0:17:100%:4.2852E-10
Chromosome	206110	C	A	A:8:0:8:100%:7.77E-5	Pass:0:0:4:4:1E0	0	0	1	0	A:8:0:8:100%:7.77E-5
Chromosome	206116	A	T	T:8:0:8:100%:7.77E-5	Pass:0:0:4:4:1E0	0	0	1	0	T:8:0:8:100%:7.77E-5
Chromosome	206152	T	A	A:9:0:9:100%:2.0568E-5	Pass:0:0:6:3:1E0	0	0	1	0	A:9:0:9:100%:2.0568E-5
Chromosome	206266	T	C	C:10:0:10:100%:5.4125E-6	Pass:0:0:9:1:1E0	0	0	1	0	C:10:0:10:100%:5.4125E-6
Chromosome	206284	C	T	T:8:0:8:100%:7.77E-5	Pass:1.0:0:0:8:0:3.8462E-2	0	0	1	0	T:8:0:8:100%:7.77E-5
Chromosome	206332	G	A	A:8:0:8:100%:7.77E-5	Pass:0:0:5:3:1E0	0	0	1	0	A:8:0:8:100%:7.77E-5
Chromosome	206368	C	T	T:10:0:10:100%:5.4125E-6	Pass:0:0:7:3:1E0	0	0	1	0	T:10:0:10:100%:5.4125E-6
Chromosome	206392	G	A	A:11:0:11:100%:1.4176E-6	Pass:0:0:8:3:1E0	0	0	1	0	A:11:0:11:100%:1.4176E-6
Chromosome	206410	G	A	A:10:0:10:100%:5.4125E-6	Pass:0:0:7:3:1E0	0	0	1	0	A:10:0:10:100%:5.4125E-6
Chromosome	206444	A	G	G:8:0:8:100%:7.77E-5	Pass:0:0:6:2:1E0	0	0	1	0	G:8:0:8:100%:7.77E-5
Chromosome	206623	C	T	T:8:0:8:100%:7.77E-5	Pass:0:0:5:3:1E0	0	0	1	0	T:8:0:8:100%:7.77E-5
Chromosome	207264	C	T	T:19:0:19:100%:2.8292E-11	Pass:0:0:13:6:1E0	0	0	1	0	T:19:0:19:100%:2.8292E-11
Chromosome	207285	A	G	G:18:0:18:100%:1.1019E-10	Pass:0:0:13:5:1E0	0	0	1	0	G:18:0:18:100%:1.1019E-10
Chromosome	207370	A	G	G:17:0:17:100%:4.2852E-10	Pass:0:0:12:5:1E0	0	0	1	0	G:17:0:17:100%:4.2852E-10
Chromosome	207414	G	A	A:15:0:15:100%:6.4467E-9	Pass:0:0:8:7:1E0	0	0	1	0	A:15:0:15:100%:6.4467E-9
Chromosome	207486	A	G	G:14:0:14:100%:2.4927E-8	Pass:0:0:6:8:1E0	0	0	1	0	G:14:0:14:100%:2.4927E-8
Chromosome	207519	G	A	A:13:0:13:100%:9.6148E-8	Pass:0:0:8:5:1E0	0	0	1	0	A:13:0:13:100%:9.6148E-8
Chromosome	207522	T	C	C:13:0:13:100%:9.6148E-8	Pass:0:0:8:5:1E0	0	0	1	0	C:13:0:13:100%:9.6148E-8
Chromosome	207606	G	A	A:18:0:18:100%:1.1019E-10	Pass:0:0:12:6:1E0	0	0	1	0	A:18:0:18:100%:1.1019E-10
Chromosome	207609	A	G	G:17:0:17:100%:4.2852E-10	Pass:0:0:12:5:1E0	0	0	1	0	G:17:0:17:100%:4.2852E-10
Chromosome	207621	A	G	G:18:0:18:100%:1.1019E-10	Pass:0:0:12:6:1E0	0	0	1	0	G:18:0:18:100%:1.1019E-10
Chromosome	207654	A	G	G:17:0:17:100%:4.2852E-10	Pass:0:0:11:6:1E0	0	0	1	0	G:17:0:17:100%:4.2852E-10
Chromosome	207655	G	A	A:17:0:17:100%:4.2852E-10	Pass:0:0:11:6:1E0	0	0	1	0	A:17:0:17:100%:4.2852E-10
Chromosome	207762	A	G	G:17:0:17:100%:4.2852E-10	Pass:0:0:10:7:1E0	0	0	1	0	G:17:0:17:100%:4.2852E-10
Chromosome	207786	A	C	C:18:0:18:100%:1.1019E-10	Pass:0:0:13:5:1E0	0	0	1	0	C:18:0:18:100%:1.1019E-10
Chromosome	207843	C	T	T:16:0:16:100%:1.6637E-9	Pass:0:0:12:4:1E0	0	0	1	0	T:16:0:16:100%:1.6637E-9
Chromosome	207956	G	T	T:15:0:15:100%:6.4467E-9	Pass:0:0:11:4:1E0	0	0	1	0	T:15:0:15:100%:6.4467E-9
Chromosome	208079	A	T	T:17:0:17:100%:4.2852E-10	Pass:0:0:14:3:1E0	0	0	1	0	T:17:0:17:100%:4.2852E-10
Chromosome	208096	G	A	A:17:0:17:100%:4.2852E-10	Pass:0:0:13:4:1E0	0	0	1	0	A:17:0:17:100%:4.2852E-10
Chromosome	208422	T	C	C:12:0:12:100%:3.698E-7	Pass:0:0:8:4:1E0	0	0	1	0	C:12:0:12:100%:3.698E-7
Chromosome	208437	T	A	A:11:0:11:100%:1.4176E-6	Pass:0:0:8:3:1E0	0	0	1	0	A:11:0:11:100%:1.4176E-6
Chromosome	208665	T	C	C:10:0:10:100%:5.4125E-6	Pass:0:0:7:3:1E0	0	0	1	0	C:10:0:10:100%:5.4125E-6
Chromosome	208725	T	C	C:8:0:8:100%:7.77E-5	Pass:0:0:4:4:1E0	0	0	1	0	C:8:0:8:100%:7.77E-5
Chromosome	208872	A	G	G:11:0:11:100%:1.4176E-6	Pass:0:0:8:3:1E0	0	0	1	0	G:11:0:11:100%:1.4176E-6
Chromosome	209094	T	C	C:16:0:16:100%:1.6637E-9	Pass:0:0:9:7:1E0	0	0	1	0	C:16:0:16:100%:1.6637E-9
Chromosome	209116	T	C	C:16:0:16:100%:1.6637E-9	Pass:0:0:8:8:1E0	0	0	1	0	C:16:0:16:100%:1.6637E-9
Chromosome	209210	T	C	C:12:0:12:100%:3.698E-7	Pass:0:0:7:5:1E0	0	0	1	0	C:12:0:12:100%:3.698E-7
Chromosome	209470	C	A	A:10:0:10:100%:5.4125E-6	Pass:0:0:7:3:1E0	0	0	1	0	A:10:0:10:100%:5.4125E-6
Chromosome	209785	C	T	T:14:0:14:100%:2.4927E-8	Pass:0:0:10:4:1E0	0	0	1	0	T:14:0:14:100%:2.4927E-8
Chromosome	209828	G	A	A:13:0:13:100%:9.6148E-8	Pass:0:0:9:4:1E0	0	0	1	0	A:13:0:13:100%:9.6148E-8
Chromosome	209866	T	C	C:11:0:11:100%:1.4176E-6	Pass:0:0:7:4:1E0	0	0	1	0	C:11:0:11:100%:1.4176E-6
Chromosome	209929	G	C	C:9:0:9:100%:2.0568E-5	Pass:0:0:6:3:1E0	0	0	1	0	C:9:0:9:100%:2.0568E-5
Chromosome	209956	A	T	T:10:0:10:100%:5.4125E-6	Pass:0:0:6:4:1E0	0	0	1	0	T:10:0:10:100%:5.4125E-6
Chromosome	210030	A	G	G:10:0:10:100%:5.4125E-6	Pass:0:0:9:1:1E0	0	0	1	0	G:10:0:10:100%:5.4125E-6
Chromosome	210077	A	C	C:16:0:16:100%:1.6637E-9	Pass:0:0:14:2:1E0	0	0	1	0	C:16:0:16:100%:1.6637E-9
Chromosome	210085	G	T	T:17:0:17:100%:4.2852E-10	Pass:0:0:15:2:1E0	0	0	1	0	T:17:0:17:100%:4.2852E-10
Chromosome	210087	G	A	A:17:0:17:100%:4.2852E-10	Pass:0:0:15:2:1E0	0	0	1	0	A:17:0:17:100%:4.2852E-10
Chromosome	210105	C	T	T:20:0:20:100%:7.2544E-12	Pass:0:0:16:4:1E0	0	0	1	0	T:20:0:20:100%:7.2544E-12
Chromosome	210107	G	A	A:18:0:18:100%:1.1019E-10	Pass:0:0:15:3:1E0	0	0	1	0	A:18:0:18:100%:1.1019E-10
Chromosome	210137	A	T	T:23:0:23:100%:1.2146E-13	Pass:0:0:20:3:1E0	0	0	1	0	T:23:0:23:100%:1.2146E-13
Chromosome	210139	G	A	A:23:0:23:100%:1.2146E-13	Pass:0:0:20:3:1E0	0	0	1	0	A:23:0:23:100%:1.2146E-13
Chromosome	210158	T	C	C:23:0:23:100%:1.2146E-13	Pass:0:0:19:4:1E0	0	0	1	0	C:23:0:23:100%:1.2146E-13
Chromosome	210167	G	A	A:26:0:26:100%:2.0165E-15	Pass:0:0:21:5:1E0	0	0	1	0	A:26:0:26:100%:2.0165E-15
Chromosome	210174	T	C	C:25:0:25:100%:7.9107E-15	Pass:0:0:20:5:1E0	0	0	1	0	C:25:0:25:100%:7.9107E-15
Chromosome	210262	A	C	C:27:0:27:100%:5.1363E-16	Pass:0:0:22:5:1E0	0	0	1	0	C:27:0:27:100%:5.1363E-16
Chromosome	210304	A	G	G:25:0:25:100%:7.9107E-15	Pass:0:0:20:5:1E0	0	0	1	0	G:25:0:25:100%:7.9107E-15
Chromosome	210346	G	A	A:26:0:26:100%:2.0165E-15	Pass:0:0:20:6:1E0	0	0	1	0	A:26:0:26:100%:2.0165E-15
Chromosome	210382	T	C	C:22:0:22:100%:4.7526E-13	Pass:0:0:17:5:1E0	0	0	1	0	C:22:0:22:100%:4.7526E-13
Chromosome	210724	C	T	T:14:0:14:100%:2.4927E-8	Pass:0:0:10:4:1E0	0	0	1	0	T:14:0:14:100%:2.4927E-8
Chromosome	210781	A	G	G:17:0:17:100%:4.2852E-10	Pass:0:0:12:5:1E0	0	0	1	0	G:17:0:17:100%:4.2852E-10
Chromosome	210898	A	G	G:16:0:16:100%:1.6637E-9	Pass:0:0:13:3:1E0	0	0	1	0	G:16:0:16:100%:1.6637E-9
Chromosome	210974	G	A	A:13:0:13:100%:9.6148E-8	Pass:0:0:7:6:1E0	0	0	1	0	A:13:0:13:100%:9.6148E-8
Chromosome	211001	A	T	T:14:0:14:100%:2.4927E-8	Pass:0:0:7:7:1E0	0	0	1	0	T:14:0:14:100%:2.4927E-8
Chromosome	211034	T	C	C:15:0:15:100%:6.4467E-9	Pass:0:0:8:7:1E0	0	0	1	0	C:15:0:15:100%:6.4467E-9
Chromosome	211094	C	T	T:16:0:16:100%:1.6637E-9	Pass:0:0:7:9:1E0	0	0	1	0	T:16:0:16:100%:1.6637E-9
Chromosome	211101	A	T	T:15:0:15:100%:6.4467E-9	Pass:0:0:7:8:1E0	0	0	1	0	T:15:0:15:100%:6.4467E-9
Chromosome	211220	C	A	A:18:0:18:100%:1.1019E-10	Pass:0:0:14:4:1E0	0	0	1	0	A:18:0:18:100%:1.1019E-10
Chromosome	211242	T	C	C:19:0:19:100%:2.8292E-11	Pass:0:0:15:4:1E0	0	0	1	0	C:19:0:19:100%:2.8292E-11
Chromosome	211262	T	C	C:18:0:18:100%:1.1019E-10	Pass:0:0:15:3:1E0	0	0	1	0	C:18:0:18:100%:1.1019E-10
Chromosome	211263	G	A	A:19:0:19:100%:2.8292E-11	Pass:0:0:16:3:1E0	0	0	1	0	A:19:0:19:100%:2.8292E-11
Chromosome	211277	C	T	T:22:0:22:100%:4.7526E-13	Pass:0:0:18:4:1E0	0	0	1	0	T:22:0:22:100%:4.7526E-13
Chromosome	211291	C	A	A:20:0:20:100%:7.2544E-12	Pass:0:0:17:3:1E0	0	0	1	0	A:20:0:20:100%:7.2544E-12
Chromosome	211296	A	G	G:23:0:23:100%:1.2146E-13	Pass:0:0:18:5:1E0	0	0	1	0	G:23:0:23:100%:1.2146E-13
Chromosome	211485	A	G	G:19:0:19:100%:2.8292E-11	Pass:0:0:14:5:1E0	0	0	1	0	G:19:0:19:100%:2.8292E-11
Chromosome	211500	G	A	A:17:0:17:100%:4.2852E-10	Pass:0:0:13:4:1E0	0	0	1	0	A:17:0:17:100%:4.2852E-10
Chromosome	211503	C	G	G:16:0:16:100%:1.6637E-9	Pass:0:0:13:3:1E0	0	0	1	0	G:16:0:16:100%:1.6637E-9
Chromosome	211599	A	G	G:11:0:11:100%:1.4176E-6	Pass:0:0:7:4:1E0	0	0	1	0	G:11:0:11:100%:1.4176E-6
Chromosome	211605	T	C	C:11:0:11:100%:1.4176E-6	Pass:0:0:7:4:1E0	0	0	1	0	C:11:0:11:100%:1.4176E-6
Chromosome	211653	A	T	T:12:0:12:100%:3.698E-7	Pass:0:0:5:7:1E0	0	0	1	0	T:12:0:12:100%:3.698E-7
Chromosome	211656	C	T	T:12:0:12:100%:3.698E-7	Pass:0:0:5:7:1E0	0	0	1	0	T:12:0:12:100%:3.698E-7
Chromosome	211674	T	C	C:9:0:9:100%:2.0568E-5	Pass:0:0:3:6:1E0	0	0	1	0	C:9:0:9:100%:2.0568E-5
Chromosome	211991	C	T	T:14:0:14:100%:2.4927E-8	Pass:0:0:12:2:1E0	0	0	1	0	T:14:0:14:100%:2.4927E-8
Chromosome	212005	C	T	T:12:0:12:100%:3.698E-7	Pass:0.9166666666666666:0:0:11:1:9.9771E-1	0	0	1	0	T:12:0:12:100%:3.698E-7
Chromosome	212212	C	G	G:11:0:11:100%:1.4176E-6	Pass:0:0:9:2:1E0	0	0	1	0	G:11:0:11:100%:1.4176E-6
Chromosome	212350	C	A	A:10:0:10:100%:5.4125E-6	Pass:0:0:9:1:1E0	0	0	1	0	A:10:0:10:100%:5.4125E-6
Chromosome	212575	C	T	T:14:0:14:100%:2.4927E-8	Pass:0:0:12:2:1E0	0	0	1	0	T:14:0:14:100%:2.4927E-8
Chromosome	212620	G	A	A:14:0:14:100%:2.4927E-8	Pass:0:0:11:3:1E0	0	0	1	0	A:14:0:14:100%:2.4927E-8
Chromosome	212656	G	A	A:14:0:14:100%:2.4927E-8	Pass:0:0:9:5:1E0	0	0	1	0	A:14:0:14:100%:2.4927E-8
Chromosome	212683	G	A	A:13:0:13:100%:9.6148E-8	Pass:0:0:8:5:1E0	0	0	1	0	A:13:0:13:100%:9.6148E-8
Chromosome	212719	T	C	C:12:0:12:100%:3.698E-7	Pass:0:0:8:4:1E0	0	0	1	0	C:12:0:12:100%:3.698E-7
Chromosome	223068	C	T	T:11:0:11:100%:1.4176E-6	Pass:0.9090909090909091:0:0:10:1:9.9807E-1	0	0	1	0	T:11:0:11:100%:1.4176E-6
Chromosome	223395	A	G	G:20:0:20:100%:7.2544E-12	Pass:0:0:12:8:1E0	0	0	1	0	G:20:0:20:100%:7.2544E-12
Chromosome	223513	A	G	G:17:0:17:100%:4.2852E-10	Pass:0:0:10:7:1E0	0	0	1	0	G:17:0:17:100%:4.2852E-10
Chromosome	223594	C	G	G:12:0:12:100%:3.698E-7	Pass:0:0:7:5:1E0	0	0	1	0	G:12:0:12:100%:3.698E-7
Chromosome	223666	C	T	T:12:0:12:100%:3.698E-7	Pass:0:0:8:4:1E0	0	0	1	0	T:12:0:12:100%:3.698E-7
Chromosome	223717	T	C	C:11:0:11:100%:1.4176E-6	Pass:0.9090909090909091:0:0:10:1:9.9807E-1	0	0	1	0	C:11:0:11:100%:1.4176E-6
Chromosome	223754	T	C	C:13:0:13:100%:9.6148E-8	Pass:0:0:11:2:1E0	0	0	1	0	C:13:0:13:100%:9.6148E-8
Chromosome	223783	T	C	C:13:0:13:100%:9.6148E-8	Pass:0:0:11:2:1E0	0	0	1	0	C:13:0:13:100%:9.6148E-8
Chromosome	223790	T	C	C:13:0:13:100%:9.6148E-8	Pass:0:0:10:3:1E0	0	0	1	0	C:13:0:13:100%:9.6148E-8
Chromosome	223807	G	C	C:12:0:12:100%:3.698E-7	Pass:0:0:9:3:1E0	0	0	1	0	C:12:0:12:100%:3.698E-7
Chromosome	223851	C	T	T:12:0:12:100%:3.698E-7	Pass:0:0:10:2:1E0	0	0	1	0	T:12:0:12:100%:3.698E-7
Chromosome	223900	G	A	A:8:0:8:100%:7.77E-5	Pass:0:0:4:4:1E0	0	0	1	0	A:8:0:8:100%:7.77E-5
Chromosome	224198	C	T	T:10:0:10:100%:5.4125E-6	Pass:0:0:9:1:1E0	0	0	1	0	T:10:0:10:100%:5.4125E-6
Chromosome	224261	A	G	G:12:0:12:100%:3.698E-7	Pass:0.9166666666666666:0:0:11:1:9.9771E-1	0	0	1	0	G:12:0:12:100%:3.698E-7
Chromosome	224270	T	C	C:12:0:12:100%:3.698E-7	Pass:0.9166666666666666:0:0:11:1:9.9771E-1	0	0	1	0	C:12:0:12:100%:3.698E-7
Chromosome	224282	A	G	G:14:0:14:100%:2.4927E-8	Pass:0:0:12:2:1E0	0	0	1	0	G:14:0:14:100%:2.4927E-8
Chromosome	224324	T	C	C:14:0:14:100%:2.4927E-8	Pass:0:0:12:2:1E0	0	0	1	0	C:14:0:14:100%:2.4927E-8
Chromosome	224396	G	A	A:13:0:13:100%:9.6148E-8	Pass:0:0:9:4:1E0	0	0	1	0	A:13:0:13:100%:9.6148E-8
Chromosome	224459	C	T	T:21:0:21:100%:1.8578E-12	Pass:0:0:11:10:1E0	0	0	1	0	T:21:0:21:100%:1.8578E-12
Chromosome	224483	G	T	T:20:0:20:100%:7.2544E-12	Pass:0:0:11:9:1E0	0	0	1	0	T:20:0:20:100%:7.2544E-12
Chromosome	224498	C	T	T:22:0:22:100%:4.7526E-13	Pass:0:0:11:11:1E0	0	0	1	0	T:22:0:22:100%:4.7526E-13
Chromosome	224504	G	A	A:24:0:24:100%:3.101E-14	Pass:0:0:13:11:1E0	0	0	1	0	A:24:0:24:100%:3.101E-14
Chromosome	224516	A	G	G:23:0:23:100%:1.2146E-13	Pass:0:0:14:9:1E0	0	0	1	0	G:23:0:23:100%:1.2146E-13
Chromosome	224546	G	A	A:19:0:19:100%:2.8292E-11	Pass:0:0:13:6:1E0	0	0	1	0	A:19:0:19:100%:2.8292E-11
Chromosome	224555	C	T	T:18:0:18:100%:1.1019E-10	Pass:0:0:13:5:1E0	0	0	1	0	T:18:0:18:100%:1.1019E-10
Chromosome	224615	A	G	G:16:0:16:100%:1.6637E-9	Pass:0:0:11:5:1E0	0	0	1	0	G:16:0:16:100%:1.6637E-9
Chromosome	224645	G	A	A:19:0:19:100%:2.8292E-11	Pass:0:0:15:4:1E0	0	0	1	0	A:19:0:19:100%:2.8292E-11
Chromosome	224651	G	A	A:18:0:18:100%:1.1019E-10	Pass:0:0:15:3:1E0	0	0	1	0	A:18:0:18:100%:1.1019E-10
Chromosome	224704	T	C	C:16:0:16:100%:1.6637E-9	Pass:0:0:12:4:1E0	0	0	1	0	C:16:0:16:100%:1.6637E-9
Chromosome	224756	A	T	T:17:0:17:100%:4.2852E-10	Pass:0:0:10:7:1E0	0	0	1	0	T:17:0:17:100%:4.2852E-10
Chromosome	224835	C	T	T:14:0:14:100%:2.4927E-8	Pass:0:0:10:4:1E0	0	0	1	0	T:14:0:14:100%:2.4927E-8
Chromosome	224882	A	G	G:18:0:18:100%:1.1019E-10	Pass:0:0:12:6:1E0	0	0	1	0	G:18:0:18:100%:1.1019E-10
Chromosome	224883	G	A	A:18:0:18:100%:1.1019E-10	Pass:0:0:12:6:1E0	0	0	1	0	A:18:0:18:100%:1.1019E-10
Chromosome	224894	A	C	C:17:0:17:100%:4.2852E-10	Pass:0:0:11:6:1E0	0	0	1	0	C:17:0:17:100%:4.2852E-10
Chromosome	224910	T	G	G:16:0:16:100%:1.6637E-9	Pass:0:0:12:4:1E0	0	0	1	0	G:16:0:16:100%:1.6637E-9
Chromosome	224932	T	C	C:16:0:16:100%:1.6637E-9	Pass:0:0:13:3:1E0	0	0	1	0	C:16:0:16:100%:1.6637E-9
Chromosome	225020	C	T	T:13:0:13:100%:9.6148E-8	Pass:0:0:11:2:1E0	0	0	1	0	T:13:0:13:100%:9.6148E-8
Chromosome	225102	T	G	G:15:0:15:100%:6.4467E-9	Pass:0:0:8:7:1E0	0	0	1	0	G:15:0:15:100%:6.4467E-9
Chromosome	225186	T	C	C:15:0:15:100%:6.4467E-9	Pass:0:0:11:4:1E0	0	0	1	0	C:15:0:15:100%:6.4467E-9
Chromosome	225341	C	G	G:12:0:12:100%:3.698E-7	Pass:0:0:8:4:1E0	0	0	1	0	G:12:0:12:100%:3.698E-7
Chromosome	225420	T	C	C:13:0:13:100%:9.6148E-8	Pass:0:0:9:4:1E0	0	0	1	0	C:13:0:13:100%:9.6148E-8
Chromosome	225544	T	C	C:13:0:13:100%:9.6148E-8	Pass:0:0:11:2:1E0	0	0	1	0	C:13:0:13:100%:9.6148E-8
Chromosome	225555	G	C	C:13:0:13:100%:9.6148E-8	Pass:0:0:11:2:1E0	0	0	1	0	C:13:0:13:100%:9.6148E-8
Chromosome	225561	G	C	C:14:0:14:100%:2.4927E-8	Pass:0:0:12:2:1E0	0	0	1	0	C:14:0:14:100%:2.4927E-8
Chromosome	225587	T	C	C:14:0:14:100%:2.4927E-8	Pass:0:0:11:3:1E0	0	0	1	0	C:14:0:14:100%:2.4927E-8
Chromosome	225675	A	G	G:11:0:11:100%:1.4176E-6	Pass:0:0:6:5:1E0	0	0	1	0	G:11:0:11:100%:1.4176E-6
Chromosome	225766	A	T	T:12:0:12:100%:3.698E-7	Pass:0:0:8:4:1E0	0	0	1	0	T:12:0:12:100%:3.698E-7
Chromosome	225779	A	C	C:10:0:10:100%:5.4125E-6	Pass:0:0:7:3:1E0	0	0	1	0	C:10:0:10:100%:5.4125E-6
Chromosome	225780	T	A	A:10:0:10:100%:5.4125E-6	Pass:0:0:7:3:1E0	0	0	1	0	A:10:0:10:100%:5.4125E-6
Chromosome	225786	C	T	T:11:0:11:100%:1.4176E-6	Pass:0:0:9:2:1E0	0	0	1	0	T:11:0:11:100%:1.4176E-6
Chromosome	225792	A	G	G:11:0:11:100%:1.4176E-6	Pass:0:0:9:2:1E0	0	0	1	0	G:11:0:11:100%:1.4176E-6
Chromosome	225804	G	A	A:11:0:11:100%:1.4176E-6	Pass:0.9090909090909091:0:0:10:1:9.9807E-1	0	0	1	0	A:11:0:11:100%:1.4176E-6
Chromosome	225805	C	A	A:11:0:11:100%:1.4176E-6	Pass:0.9090909090909091:0:0:10:1:9.9807E-1	0	0	1	0	A:11:0:11:100%:1.4176E-6
Chromosome	225816	A	G	G:12:0:12:100%:3.698E-7	Pass:0.9166666666666666:0:0:11:1:9.9771E-1	0	0	1	0	G:12:0:12:100%:3.698E-7
Chromosome	225831	A	G	G:14:0:14:100%:2.4927E-8	Pass:0.9285714285714286:0:0:13:1:1.6425E-2	0	0	1	0	G:14:0:14:100%:2.4927E-8
Chromosome	225840	A	G	G:14:0:14:100%:2.4927E-8	Pass:0.9285714285714286:0:0:13:1:1.6425E-2	0	0	1	0	G:14:0:14:100%:2.4927E-8
Chromosome	225855	T	C	C:13:0:13:100%:9.6148E-8	Pass:0.9230769230769231:0:0:12:1:1.5103E-2	0	0	1	0	C:13:0:13:100%:9.6148E-8
Chromosome	225871	G	A	A:17:0:17:100%:4.2852E-10	Pass:0:0:15:2:1E0	0	0	1	0	A:17:0:17:100%:4.2852E-10
Chromosome	225895	A	C	C:16:0:16:100%:1.6637E-9	Pass:0:0:14:2:1E0	0	0	1	0	C:16:0:16:100%:1.6637E-9
Chromosome	225909	A	T	T:15:0:15:100%:6.4467E-9	Pass:0:0:12:3:1E0	0	0	1	0	T:15:0:15:100%:6.4467E-9
Chromosome	225975	C	T	T:13:0:13:100%:9.6148E-8	Pass:0:0:9:4:1E0	0	0	1	0	T:13:0:13:100%:9.6148E-8
Chromosome	225987	G	T	T:10:0:10:100%:5.4125E-6	Pass:0:0:8:2:1E0	0	0	1	0	T:10:0:10:100%:5.4125E-6
Chromosome	226000	A	T	T:8:0:8:100%:7.77E-5	Pass:0:0:7:1:1E0	0	0	1	0	T:8:0:8:100%:7.77E-5
Chromosome	226002	G	A	A:8:0:8:100%:7.77E-5	Pass:0:0:6:2:1E0	0	0	1	0	A:8:0:8:100%:7.77E-5
Chromosome	226005	T	C	C:11:0:11:100%:1.4176E-6	Pass:0:0:8:3:1E0	0	0	1	0	C:11:0:11:100%:1.4176E-6
Chromosome	226008	A	C	C:10:0:10:100%:5.4125E-6	Pass:0:0:7:3:1E0	0	0	1	0	C:10:0:10:100%:5.4125E-6
Chromosome	226014	G	A	A:10:0:10:100%:5.4125E-6	Pass:0:0:8:2:1E0	0	0	1	0	A:10:0:10:100%:5.4125E-6
Chromosome	226020	G	A	A:9:0:9:100%:2.0568E-5	Pass:0:0:7:2:1E0	0	0	1	0	A:9:0:9:100%:2.0568E-5
Chromosome	226781	T	C	C:15:0:15:100%:6.4467E-9	Pass:0:0:11:4:1E0	0	0	1	0	C:15:0:15:100%:6.4467E-9
Chromosome	226903	C	T	T:10:0:10:100%:5.4125E-6	Pass:0:0:9:1:1E0	0	0	1	0	T:10:0:10:100%:5.4125E-6
Chromosome	227237	G	A	A:8:0:8:100%:7.77E-5	Pass:0:0:7:1:1E0	0	0	1	0	A:8:0:8:100%:7.77E-5
Chromosome	227243	C	T	T:8:0:8:100%:7.77E-5	Pass:0:0:7:1:1E0	0	0	1	0	T:8:0:8:100%:7.77E-5
Chromosome	227393	T	C	C:13:0:13:100%:9.6148E-8	Pass:0:0:9:4:1E0	0	0	1	0	C:13:0:13:100%:9.6148E-8
Chromosome	227396	A	G	G:13:0:13:100%:9.6148E-8	Pass:0:0:9:4:1E0	0	0	1	0	G:13:0:13:100%:9.6148E-8
Chromosome	227577	C	T	T:14:0:14:100%:2.4927E-8	Pass:0:0:9:5:1E0	0	0	1	0	T:14:0:14:100%:2.4927E-8
Chromosome	227597	C	T	T:14:0:14:100%:2.4927E-8	Pass:0:0:8:6:1E0	0	0	1	0	T:14:0:14:100%:2.4927E-8
Chromosome	227693	C	T	T:18:0:18:100%:1.1019E-10	Pass:0:0:11:7:1E0	0	0	1	0	T:18:0:18:100%:1.1019E-10
Chromosome	227771	A	T	T:21:0:21:100%:1.8578E-12	Pass:0:0:16:5:1E0	0	0	1	0	T:21:0:21:100%:1.8578E-12
Chromosome	227843	C	T	T:17:0:17:100%:4.2852E-10	Pass:0:0:11:6:1E0	0	0	1	0	T:17:0:17:100%:4.2852E-10
Chromosome	227858	G	A	A:17:0:17:100%:4.2852E-10	Pass:0:0:12:5:1E0	0	0	1	0	A:17:0:17:100%:4.2852E-10
Chromosome	228063	A	G	G:16:0:16:100%:1.6637E-9	Pass:0:0:12:4:1E0	0	0	1	0	G:16:0:16:100%:1.6637E-9
Chromosome	228140	C	T	T:19:0:19:100%:2.8292E-11	Pass:0:0:15:4:1E0	0	0	1	0	T:19:0:19:100%:2.8292E-11
Chromosome	228423	A	G	G:9:0:9:100%:2.0568E-5	Pass:0:0:7:2:1E0	0	0	1	0	G:9:0:9:100%:2.0568E-5
Chromosome	228558	A	G	G:13:0:13:100%:9.6148E-8	Pass:0:0:10:3:1E0	0	0	1	0	G:13:0:13:100%:9.6148E-8
Chromosome	228702	G	A	A:17:0:17:100%:4.2852E-10	Pass:0:0:14:3:1E0	0	0	1	0	A:17:0:17:100%:4.2852E-10
Chromosome	228766	A	G	G:19:0:19:100%:2.8292E-11	Pass:0:0:15:4:1E0	0	0	1	0	G:19:0:19:100%:2.8292E-11
Chromosome	228780	C	T	T:19:0:19:100%:2.8292E-11	Pass:0:0:15:4:1E0	0	0	1	0	T:19:0:19:100%:2.8292E-11
Chromosome	228805	G	A	A:22:0:22:100%:4.7526E-13	Pass:0:0:17:5:1E0	0	0	1	0	A:22:0:22:100%:4.7526E-13
Chromosome	228806	C	A	A:22:0:22:100%:4.7526E-13	Pass:0:0:17:5:1E0	0	0	1	0	A:22:0:22:100%:4.7526E-13
Chromosome	228807	C	T	T:21:0:21:100%:1.8578E-12	Pass:0:0:17:4:1E0	0	0	1	0	T:21:0:21:100%:1.8578E-12
Chromosome	228822	A	G	G:23:0:23:100%:1.2146E-13	Pass:0:0:17:6:1E0	0	0	1	0	G:23:0:23:100%:1.2146E-13
Chromosome	228876	G	A	A:22:0:22:100%:4.7526E-13	Pass:0:0:17:5:1E0	0	0	1	0	A:22:0:22:100%:4.7526E-13
Chromosome	228896	C	T	T:21:0:21:100%:1.8578E-12	Pass:0:0:16:5:1E0	0	0	1	0	T:21:0:21:100%:1.8578E-12
Chromosome	228912	A	T	T:27:0:27:100%:5.1363E-16	Pass:0:0:19:8:1E0	0	0	1	0	T:27:0:27:100%:5.1363E-16
Chromosome	228987	G	A	A:27:0:27:100%:5.1363E-16	Pass:0:0:16:11:1E0	0	0	1	0	A:27:0:27:100%:5.1363E-16
Chromosome	229179	A	C	C:25:0:25:100%:7.9107E-15	Pass:0:0:15:10:1E0	0	0	1	0	C:25:0:25:100%:7.9107E-15
Chromosome	229246	T	C	C:16:0:16:100%:1.6637E-9	Pass:0:0:13:3:1E0	0	0	1	0	C:16:0:16:100%:1.6637E-9
Chromosome	229262	G	A	A:17:0:16:100%:1.6637E-9	Pass:0:0:12:4:1E0	0	0	1	0	A:17:0:16:100%:1.6637E-9
Chromosome	229281	T	C	C:18:0:18:100%:1.1019E-10	Pass:0:0:13:5:1E0	0	0	1	0	C:18:0:18:100%:1.1019E-10
Chromosome	229367	C	T	T:17:0:17:100%:4.2852E-10	Pass:0:0:9:8:1E0	0	0	1	0	T:17:0:17:100%:4.2852E-10
Chromosome	229397	G	A	A:16:0:16:100%:1.6637E-9	Pass:0:0:9:7:1E0	0	0	1	0	A:16:0:16:100%:1.6637E-9
Chromosome	229447	C	T	T:16:0:16:100%:1.6637E-9	Pass:0:0:7:9:1E0	0	0	1	0	T:16:0:16:100%:1.6637E-9
Chromosome	229474	G	T	T:17:0:17:100%:4.2852E-10	Pass:0:0:9:8:1E0	0	0	1	0	T:17:0:17:100%:4.2852E-10
Chromosome	229566	T	C	C:14:0:14:100%:2.4927E-8	Pass:0:0:8:6:1E0	0	0	1	0	C:14:0:14:100%:2.4927E-8
Chromosome	229572	A	G	G:16:0:16:100%:1.6637E-9	Pass:0:0:8:8:1E0	0	0	1	0	G:16:0:16:100%:1.6637E-9
Chromosome	229932	A	G	G:13:0:13:100%:9.6148E-8	Pass:0:0:7:6:1E0	0	0	1	0	G:13:0:13:100%:9.6148E-8
Chromosome	230070	A	G	G:13:0:13:100%:9.6148E-8	Pass:0.9230769230769231:0:0:12:1:1.5103E-2	0	0	1	0	G:13:0:13:100%:9.6148E-8
Chromosome	230088	G	A	A:13:0:13:100%:9.6148E-8	Pass:0.9230769230769231:0:0:12:1:1.5103E-2	0	0	1	0	A:13:0:13:100%:9.6148E-8
Chromosome	230152	T	C	C:15:0:15:100%:6.4467E-9	Pass:0:0:11:4:1E0	0	0	1	0	C:15:0:15:100%:6.4467E-9
Chromosome	230206	C	T	T:17:0:17:100%:4.2852E-10	Pass:0:0:12:5:1E0	0	0	1	0	T:17:0:17:100%:4.2852E-10
Chromosome	230247	G	C	C:22:0:22:100%:4.7526E-13	Pass:0:0:15:7:1E0	0	0	1	0	C:22:0:22:100%:4.7526E-13
Chromosome	230277	G	T	T:20:0:20:100%:7.2544E-12	Pass:0:0:14:6:1E0	0	0	1	0	T:20:0:20:100%:7.2544E-12
Chromosome	230316	T	C	C:21:0:21:100%:1.8578E-12	Pass:0:0:14:7:1E0	0	0	1	0	C:21:0:21:100%:1.8578E-12
Chromosome	230476	T	G	G:16:0:16:100%:1.6637E-9	Pass:0:0:11:5:1E0	0	0	1	0	G:16:0:16:100%:1.6637E-9
Chromosome	230561	T	C	C:23:0:23:100%:1.2146E-13	Pass:0:0:17:6:1E0	0	0	1	0	C:23:0:23:100%:1.2146E-13
Chromosome	230589	G	A	A:25:0:25:100%:7.9107E-15	Pass:0:0:19:6:1E0	0	0	1	0	A:25:0:25:100%:7.9107E-15
Chromosome	230598	G	A	A:25:0:24:100%:3.101E-14	Pass:0:0:17:7:1E0	0	0	1	0	A:25:0:24:100%:3.101E-14
Chromosome	230727	A	G	G:18:0:18:100%:1.1019E-10	Pass:0:0:11:7:1E0	0	0	1	0	G:18:0:18:100%:1.1019E-10
Chromosome	230781	T	C	C:17:0:17:100%:4.2852E-10	Pass:0:0:9:8:1E0	0	0	1	0	C:17:0:17:100%:4.2852E-10
Chromosome	230882	G	A	A:11:0:11:100%:1.4176E-6	Pass:0:0:9:2:1E0	0	0	1	0	A:11:0:11:100%:1.4176E-6
Chromosome	230935	C	T	T:14:0:14:100%:2.4927E-8	Pass:0:0:9:5:1E0	0	0	1	0	T:14:0:14:100%:2.4927E-8
Chromosome	230939	G	A	A:14:0:14:100%:2.4927E-8	Pass:0:0:8:6:1E0	0	0	1	0	A:14:0:14:100%:2.4927E-8
Chromosome	230942	T	G	G:15:0:15:100%:6.4467E-9	Pass:0:0:9:6:1E0	0	0	1	0	G:15:0:15:100%:6.4467E-9
Chromosome	230984	T	C	C:15:0:15:100%:6.4467E-9	Pass:0:0:10:5:1E0	0	0	1	0	C:15:0:15:100%:6.4467E-9
Chromosome	231167	G	T	T:17:0:17:100%:4.2852E-10	Pass:0:0:8:9:1E0	0	0	1	0	T:17:0:17:100%:4.2852E-10
Chromosome	231168	A	G	G:16:0:16:100%:1.6637E-9	Pass:0:0:8:8:1E0	0	0	1	0	G:16:0:16:100%:1.6637E-9
Chromosome	231401	C	A	A:15:0:15:100%:6.4467E-9	Pass:0:0:11:4:1E0	0	0	1	0	A:15:0:15:100%:6.4467E-9
Chromosome	231977	C	A	A:19:0:19:100%:2.8292E-11	Pass:0:0:12:7:1E0	0	0	1	0	A:19:0:19:100%:2.8292E-11
Chromosome	232040	T	C	C:12:0:12:100%:3.698E-7	Pass:0:0:4:8:1E0	0	0	1	0	C:12:0:12:100%:3.698E-7
Chromosome	232082	T	C	C:9:0:9:100%:2.0568E-5	Pass:0:0:2:7:1E0	0	0	1	0	C:9:0:9:100%:2.0568E-5
Chromosome	232223	T	A	A:12:0:12:100%:3.698E-7	Pass:0.9166666666666666:0:0:11:1:9.9771E-1	0	0	1	0	A:12:0:12:100%:3.698E-7
Chromosome	232328	C	T	T:21:0:21:100%:1.8578E-12	Pass:0:0:18:3:1E0	0	0	1	0	T:21:0:21:100%:1.8578E-12
Chromosome	232334	G	A	A:20:0:20:100%:7.2544E-12	Pass:0:0:17:3:1E0	0	0	1	0	A:20:0:20:100%:7.2544E-12
Chromosome	232403	T	G	G:21:0:21:100%:1.8578E-12	Pass:0:0:14:7:1E0	0	0	1	0	G:21:0:21:100%:1.8578E-12
Chromosome	232433	A	G	G:18:0:18:100%:1.1019E-10	Pass:0:0:10:8:1E0	0	0	1	0	G:18:0:18:100%:1.1019E-10
Chromosome	232460	T	C	C:15:0:15:100%:6.4467E-9	Pass:0:0:10:5:1E0	0	0	1	0	C:15:0:15:100%:6.4467E-9
Chromosome	232502	G	C	C:17:0:17:100%:4.2852E-10	Pass:0:0:12:5:1E0	0	0	1	0	C:17:0:17:100%:4.2852E-10
Chromosome	232559	A	G	G:13:0:13:100%:9.6148E-8	Pass:0:0:10:3:1E0	0	0	1	0	G:13:0:13:100%:9.6148E-8
Chromosome	232562	T	C	C:12:0:12:100%:3.698E-7	Pass:0:0:9:3:1E0	0	0	1	0	C:12:0:12:100%:3.698E-7
Chromosome	232571	T	C	C:14:0:14:100%:2.4927E-8	Pass:0:0:11:3:1E0	0	0	1	0	C:14:0:14:100%:2.4927E-8
Chromosome	232712	G	A	A:16:0:16:100%:1.6637E-9	Pass:0:0:10:6:1E0	0	0	1	0	A:16:0:16:100%:1.6637E-9
Chromosome	232718	T	C	C:18:0:18:100%:1.1019E-10	Pass:0:0:11:7:1E0	0	0	1	0	C:18:0:18:100%:1.1019E-10
Chromosome	232763	T	C	C:18:0:18:100%:1.1019E-10	Pass:0:0:12:6:1E0	0	0	1	0	C:18:0:18:100%:1.1019E-10
Chromosome	232847	C	A	A:13:0:13:100%:9.6148E-8	Pass:0:0:9:4:1E0	0	0	1	0	A:13:0:13:100%:9.6148E-8
Chromosome	232901	G	T	T:10:0:10:100%:5.4125E-6	Pass:0:0:8:2:1E0	0	0	1	0	T:10:0:10:100%:5.4125E-6
Chromosome	232971	A	G	G:9:0:9:100%:2.0568E-5	Pass:0:0:7:2:1E0	0	0	1	0	G:9:0:9:100%:2.0568E-5
Chromosome	233010	G	T	T:9:0:9:100%:2.0568E-5	Pass:0:0:6:3:1E0	0	0	1	0	T:9:0:9:100%:2.0568E-5
Chromosome	233012	T	G	G:9:0:9:100%:2.0568E-5	Pass:0:0:6:3:1E0	0	0	1	0	G:9:0:9:100%:2.0568E-5
Chromosome	233059	G	A	A:10:0:10:100%:5.4125E-6	Pass:0:0:6:4:1E0	0	0	1	0	A:10:0:10:100%:5.4125E-6
Chromosome	233101	A	T	T:13:0:13:100%:9.6148E-8	Pass:0:0:9:4:1E0	0	0	1	0	T:13:0:13:100%:9.6148E-8
Chromosome	233125	A	G	G:14:0:14:100%:2.4927E-8	Pass:0:0:10:4:1E0	0	0	1	0	G:14:0:14:100%:2.4927E-8
Chromosome	233310	C	T	T:12:0:12:100%:3.698E-7	Pass:0:0:7:5:1E0	0	0	1	0	T:12:0:12:100%:3.698E-7
Chromosome	233362	C	T	T:12:0:12:100%:3.698E-7	Pass:0:0:9:3:1E0	0	0	1	0	T:12:0:12:100%:3.698E-7
Chromosome	233365	T	C	C:11:0:11:100%:1.4176E-6	Pass:0:0:8:3:1E0	0	0	1	0	C:11:0:11:100%:1.4176E-6
Chromosome	233605	A	G	G:14:0:14:100%:2.4927E-8	Pass:0:0:11:3:1E0	0	0	1	0	G:14:0:14:100%:2.4927E-8
Chromosome	233609	A	G	G:12:0:12:100%:3.698E-7	Pass:0:0:10:2:1E0	0	0	1	0	G:12:0:12:100%:3.698E-7
Chromosome	233623	G	A	A:13:0:13:100%:9.6148E-8	Pass:0:0:10:3:1E0	0	0	1	0	A:13:0:13:100%:9.6148E-8
Chromosome	233659	T	C	C:16:0:16:100%:1.6637E-9	Pass:0:0:11:5:1E0	0	0	1	0	C:16:0:16:100%:1.6637E-9
Chromosome	233686	T	C	C:16:0:16:100%:1.6637E-9	Pass:0:0:8:8:1E0	0	0	1	0	C:16:0:16:100%:1.6637E-9
Chromosome	233693	A	T	T:13:0:13:100%:9.6148E-8	Pass:0:0:7:6:1E0	0	0	1	0	T:13:0:13:100%:9.6148E-8
Chromosome	233875	C	T	T:8:0:8:100%:7.77E-5	Pass:0:0:5:3:1E0	0	0	1	0	T:8:0:8:100%:7.77E-5
Chromosome	233891	C	T	T:9:0:8:100%:7.77E-5	Pass:0:0:5:3:1E0	0	0	1	0	T:9:0:8:100%:7.77E-5
Chromosome	233910	A	G	G:11:0:11:100%:1.4176E-6	Pass:0:0:7:4:1E0	0	0	1	0	G:11:0:11:100%:1.4176E-6
Chromosome	233912	A	T	T:11:0:11:100%:1.4176E-6	Pass:0:0:7:4:1E0	0	0	1	0	T:11:0:11:100%:1.4176E-6
Chromosome	233913	G	A	A:11:0:11:100%:1.4176E-6	Pass:0:0:7:4:1E0	0	0	1	0	A:11:0:11:100%:1.4176E-6
Chromosome	233918	G	A	A:12:0:12:100%:3.698E-7	Pass:0:0:8:4:1E0	0	0	1	0	A:12:0:12:100%:3.698E-7
Chromosome	233919	C	G	G:12:0:12:100%:3.698E-7	Pass:0:0:8:4:1E0	0	0	1	0	G:12:0:12:100%:3.698E-7
Chromosome	233937	A	T	T:16:0:16:100%:1.6637E-9	Pass:0:0:12:4:1E0	0	0	1	0	T:16:0:16:100%:1.6637E-9
Chromosome	233970	C	T	T:18:0:18:100%:1.1019E-10	Pass:0:0:13:5:1E0	0	0	1	0	T:18:0:18:100%:1.1019E-10
Chromosome	233971	T	G	G:18:0:18:100%:1.1019E-10	Pass:0:0:13:5:1E0	0	0	1	0	G:18:0:18:100%:1.1019E-10
Chromosome	233987	G	T	T:19:0:19:100%:2.8292E-11	Pass:0:0:14:5:1E0	0	0	1	0	T:19:0:19:100%:2.8292E-11
Chromosome	234000	A	G	G:20:0:20:100%:7.2544E-12	Pass:0:0:16:4:1E0	0	0	1	0	G:20:0:20:100%:7.2544E-12
Chromosome	234003	C	T	T:19:0:19:100%:2.8292E-11	Pass:0:0:16:3:1E0	0	0	1	0	T:19:0:19:100%:2.8292E-11
Chromosome	234006	T	C	C:18:0:18:100%:1.1019E-10	Pass:0:0:15:3:1E0	0	0	1	0	C:18:0:18:100%:1.1019E-10
Chromosome	234048	G	A	A:19:0:19:100%:2.8292E-11	Pass:0:0:17:2:1E0	0	0	1	0	A:19:0:19:100%:2.8292E-11
Chromosome	234093	G	A	A:19:0:19:100%:2.8292E-11	Pass:0:0:17:2:1E0	0	0	1	0	A:19:0:19:100%:2.8292E-11
Chromosome	234099	A	G	G:18:0:18:100%:1.1019E-10	Pass:0:0:16:2:1E0	0	0	1	0	G:18:0:18:100%:1.1019E-10
Chromosome	234105	C	A	A:19:0:19:100%:2.8292E-11	Pass:0:0:17:2:1E0	0	0	1	0	A:19:0:19:100%:2.8292E-11
Chromosome	234207	G	A	A:15:0:15:100%:6.4467E-9	Pass:0:0:9:6:1E0	0	0	1	0	A:15:0:15:100%:6.4467E-9
Chromosome	234210	A	G	G:16:0:16:100%:1.6637E-9	Pass:0:0:10:6:1E0	0	0	1	0	G:16:0:16:100%:1.6637E-9
Chromosome	234213	T	C	C:15:0:15:100%:6.4467E-9	Pass:0:0:10:5:1E0	0	0	1	0	C:15:0:15:100%:6.4467E-9
Chromosome	234219	A	C	C:14:0:14:100%:2.4927E-8	Pass:0:0:9:5:1E0	0	0	1	0	C:14:0:14:100%:2.4927E-8
Chromosome	234282	C	T	T:10:0:10:100%:5.4125E-6	Pass:0:0:9:1:1E0	0	0	1	0	T:10:0:10:100%:5.4125E-6
Chromosome	234696	C	T	T:12:0:12:100%:3.698E-7	Pass:0:0:9:3:1E0	0	0	1	0	T:12:0:12:100%:3.698E-7
Chromosome	234801	G	C	C:12:0:12:100%:3.698E-7	Pass:0:0:7:5:1E0	0	0	1	0	C:12:0:12:100%:3.698E-7
Chromosome	234879	G	A	A:16:0:16:100%:1.6637E-9	Pass:0:0:12:4:1E0	0	0	1	0	A:16:0:16:100%:1.6637E-9
Chromosome	235197	C	T	T:11:0:11:100%:1.4176E-6	Pass:0:0:7:4:1E0	0	0	1	0	T:11:0:11:100%:1.4176E-6
Chromosome	235544	G	T	T:12:0:12:100%:3.698E-7	Pass:0:0:8:4:1E0	0	0	1	0	T:12:0:12:100%:3.698E-7
Chromosome	235549	G	A	A:13:0:13:100%:9.6148E-8	Pass:0:0:9:4:1E0	0	0	1	0	A:13:0:13:100%:9.6148E-8
Chromosome	235625	A	G	G:16:0:16:100%:1.6637E-9	Pass:0:0:11:5:1E0	0	0	1	0	G:16:0:16:100%:1.6637E-9
Chromosome	235772	C	G	G:12:0:12:100%:3.698E-7	Pass:0:0:9:3:1E0	0	0	1	0	G:12:0:12:100%:3.698E-7
Chromosome	235886	T	C	C:8:0:8:100%:7.77E-5	Pass:0:0:6:2:1E0	0	0	1	0	C:8:0:8:100%:7.77E-5
Chromosome	235892	C	T	T:9:0:9:100%:2.0568E-5	Pass:0:0:8:1:1E0	0	0	1	0	T:9:0:9:100%:2.0568E-5
Chromosome	235931	C	G	G:9:0:9:100%:2.0568E-5	Pass:1.0:0:0:9:0:1.4706E-2	0	0	1	0	G:9:0:9:100%:2.0568E-5
Chromosome	235932	T	C	C:9:0:9:100%:2.0568E-5	Pass:1.0:0:0:9:0:1.4706E-2	0	0	1	0	C:9:0:9:100%:2.0568E-5
Chromosome	235942	G	A	A:9:0:9:100%:2.0568E-5	Pass:1.0:0:0:9:0:1.4706E-2	0	0	1	0	A:9:0:9:100%:2.0568E-5
Chromosome	235958	A	G	G:11:0:11:100%:1.4176E-6	Pass:0.9090909090909091:0:0:10:1:9.9807E-1	0	0	1	0	G:11:0:11:100%:1.4176E-6
Chromosome	235991	G	A	A:11:0:11:100%:1.4176E-6	Pass:0.9090909090909091:0:0:10:1:9.9807E-1	0	0	1	0	A:11:0:11:100%:1.4176E-6
Chromosome	236021	T	C	C:13:0:13:100%:9.6148E-8	Pass:0:0:10:3:1E0	0	0	1	0	C:13:0:13:100%:9.6148E-8
Chromosome	236144	G	A	A:13:0:13:100%:9.6148E-8	Pass:0:0:10:3:1E0	0	0	1	0	A:13:0:13:100%:9.6148E-8
Chromosome	236246	C	T	T:14:0:14:100%:2.4927E-8	Pass:0:0:10:4:1E0	0	0	1	0	T:14:0:14:100%:2.4927E-8
Chromosome	236327	G	T	T:14:0:14:100%:2.4927E-8	Pass:0:0:7:7:1E0	0	0	1	0	T:14:0:14:100%:2.4927E-8
Chromosome	236329	T	A	A:14:0:14:100%:2.4927E-8	Pass:0:0:7:7:1E0	0	0	1	0	A:14:0:14:100%:2.4927E-8
Chromosome	236412	G	T	T:16:0:16:100%:1.6637E-9	Pass:0:0:7:9:1E0	0	0	1	0	T:16:0:16:100%:1.6637E-9
Chromosome	236444	T	C	C:14:0:14:100%:2.4927E-8	Pass:0:0:7:7:1E0	0	0	1	0	C:14:0:14:100%:2.4927E-8
Chromosome	236552	C	A	A:9:0:9:100%:2.0568E-5	Pass:0:0:5:4:1E0	0	0	1	0	A:9:0:9:100%:2.0568E-5
Chromosome	236759	C	T	T:11:0:11:100%:1.4176E-6	Pass:0:0:9:2:1E0	0	0	1	0	T:11:0:11:100%:1.4176E-6
Chromosome	236762	G	C	C:11:0:11:100%:1.4176E-6	Pass:0:0:9:2:1E0	0	0	1	0	C:11:0:11:100%:1.4176E-6
Chromosome	236787	A	G	G:9:0:9:100%:2.0568E-5	Pass:0:0:7:2:1E0	0	0	1	0	G:9:0:9:100%:2.0568E-5
Chromosome	236803	G	A	A:9:0:9:100%:2.0568E-5	Pass:0:0:7:2:1E0	0	0	1	0	A:9:0:9:100%:2.0568E-5
Chromosome	236816	A	G	G:10:0:10:100%:5.4125E-6	Pass:0:0:8:2:1E0	0	0	1	0	G:10:0:10:100%:5.4125E-6
Chromosome	236899	G	T	T:10:0:10:100%:5.4125E-6	Pass:0:0:9:1:1E0	0	0	1	0	T:10:0:10:100%:5.4125E-6
Chromosome	236903	A	G	G:9:0:9:100%:2.0568E-5	Pass:0:0:8:1:1E0	0	0	1	0	G:9:0:9:100%:2.0568E-5
Chromosome	236923	T	C	C:10:0:10:100%:5.4125E-6	Pass:0:0:9:1:1E0	0	0	1	0	C:10:0:10:100%:5.4125E-6
Chromosome	236959	G	A	A:13:0:13:100%:9.6148E-8	Pass:0:0:11:2:1E0	0	0	1	0	A:13:0:13:100%:9.6148E-8
Chromosome	237001	C	G	G:12:0:12:100%:3.698E-7	Pass:0:0:9:3:1E0	0	0	1	0	G:12:0:12:100%:3.698E-7
Chromosome	237032	G	A	A:14:0:14:100%:2.4927E-8	Pass:0:0:11:3:1E0	0	0	1	0	A:14:0:14:100%:2.4927E-8
Chromosome	237070	C	T	T:11:0:11:100%:1.4176E-6	Pass:0:0:8:3:1E0	0	0	1	0	T:11:0:11:100%:1.4176E-6
Chromosome	237073	T	G	G:12:0:12:100%:3.698E-7	Pass:0:0:9:3:1E0	0	0	1	0	G:12:0:12:100%:3.698E-7
Chromosome	237097	C	T	T:11:0:11:100%:1.4176E-6	Pass:0:0:8:3:1E0	0	0	1	0	T:11:0:11:100%:1.4176E-6
Chromosome	237155	C	T	T:8:0:8:100%:7.77E-5	Pass:0:0:6:2:1E0	0	0	1	0	T:8:0:8:100%:7.77E-5
Chromosome	237182	T	C	C:8:0:8:100%:7.77E-5	Pass:0:0:6:2:1E0	0	0	1	0	C:8:0:8:100%:7.77E-5
Chromosome	237466	G	A	A:9:0:9:100%:2.0568E-5	Pass:0:0:8:1:1E0	0	0	1	0	A:9:0:9:100%:2.0568E-5
Chromosome	237685	A	G	G:16:0:16:100%:1.6637E-9	Pass:0:0:12:4:1E0	0	0	1	0	G:16:0:16:100%:1.6637E-9
Chromosome	237706	G	C	C:15:0:15:100%:6.4467E-9	Pass:0:0:11:4:1E0	0	0	1	0	C:15:0:15:100%:6.4467E-9
Chromosome	237748	G	T	T:18:0:18:100%:1.1019E-10	Pass:0:0:15:3:1E0	0	0	1	0	T:18:0:18:100%:1.1019E-10
Chromosome	237761	A	T	T:19:0:19:100%:2.8292E-11	Pass:0:0:16:3:1E0	0	0	1	0	T:19:0:19:100%:2.8292E-11
Chromosome	239941	G	A	A:8:0:8:100%:7.77E-5	Pass:0:0:7:1:1E0	0	0	1	0	A:8:0:8:100%:7.77E-5
Chromosome	240004	C	G	G:14:0:14:100%:2.4927E-8	Pass:0:0:11:3:1E0	0	0	1	0	G:14:0:14:100%:2.4927E-8
Chromosome	240237	G	A	A:17:0:17:100%:4.2852E-10	Pass:0:0:12:5:1E0	0	0	1	0	A:17:0:17:100%:4.2852E-10
Chromosome	240259	T	C	C:16:0:16:100%:1.6637E-9	Pass:0:0:11:5:1E0	0	0	1	0	C:16:0:16:100%:1.6637E-9
Chromosome	240295	T	C	C:12:0:12:100%:3.698E-7	Pass:0.9166666666666666:0:0:11:1:9.9771E-1	0	0	1	0	C:12:0:12:100%:3.698E-7
Chromosome	240313	A	G	G:13:0:13:100%:9.6148E-8	Pass:0:0:10:3:1E0	0	0	1	0	G:13:0:13:100%:9.6148E-8
Chromosome	240359	T	A	A:15:0:15:100%:6.4467E-9	Pass:0:0:11:4:1E0	0	0	1	0	A:15:0:15:100%:6.4467E-9
Chromosome	240361	C	T	T:15:0:15:100%:6.4467E-9	Pass:0:0:11:4:1E0	0	0	1	0	T:15:0:15:100%:6.4467E-9
Chromosome	240391	G	A	A:15:0:15:100%:6.4467E-9	Pass:0:0:12:3:1E0	0	0	1	0	A:15:0:15:100%:6.4467E-9
Chromosome	240859	A	T	T:11:0:11:100%:1.4176E-6	Pass:0:0:8:3:1E0	0	0	1	0	T:11:0:11:100%:1.4176E-6
Chromosome	240863	G	A	A:12:0:12:100%:3.698E-7	Pass:0:0:8:4:1E0	0	0	1	0	A:12:0:12:100%:3.698E-7
Chromosome	240931	C	A	A:9:0:9:100%:2.0568E-5	Pass:0:0:5:4:1E0	0	0	1	0	A:9:0:9:100%:2.0568E-5
Chromosome	241219	C	T	T:9:0:9:100%:2.0568E-5	Pass:0:0:5:4:1E0	0	0	1	0	T:9:0:9:100%:2.0568E-5
Chromosome	241285	C	T	T:8:0:8:100%:7.77E-5	Pass:0:0:4:4:1E0	0	0	1	0	T:8:0:8:100%:7.77E-5
Chromosome	241366	T	C	C:10:0:10:100%:5.4125E-6	Pass:0:0:8:2:1E0	0	0	1	0	C:10:0:10:100%:5.4125E-6
Chromosome	241946	A	T	T:16:0:16:100%:1.6637E-9	Pass:0:0:12:4:1E0	0	0	1	0	T:16:0:16:100%:1.6637E-9
Chromosome	241967	G	T	T:14:0:14:100%:2.4927E-8	Pass:0:0:9:5:1E0	0	0	1	0	T:14:0:14:100%:2.4927E-8
Chromosome	241971	T	C	C:16:0:16:100%:1.6637E-9	Pass:0:0:10:6:1E0	0	0	1	0	C:16:0:16:100%:1.6637E-9
Chromosome	241992	T	C	C:15:0:15:100%:6.4467E-9	Pass:0:0:7:8:1E0	0	0	1	0	C:15:0:15:100%:6.4467E-9
Chromosome	241998	C	G	G:13:0:13:100%:9.6148E-8	Pass:0:0:7:6:1E0	0	0	1	0	G:13:0:13:100%:9.6148E-8
Chromosome	242034	G	A	A:15:0:15:100%:6.4467E-9	Pass:0:0:8:7:1E0	0	0	1	0	A:15:0:15:100%:6.4467E-9
Chromosome	242040	A	G	G:15:0:15:100%:6.4467E-9	Pass:0:0:8:7:1E0	0	0	1	0	G:15:0:15:100%:6.4467E-9
Chromosome	242042	T	C	C:15:0:15:100%:6.4467E-9	Pass:0:0:8:7:1E0	0	0	1	0	C:15:0:15:100%:6.4467E-9
Chromosome	242048	C	G	G:14:0:14:100%:2.4927E-8	Pass:0:0:7:7:1E0	0	0	1	0	G:14:0:14:100%:2.4927E-8
Chromosome	242049	A	G	G:14:0:14:100%:2.4927E-8	Pass:0:0:8:6:1E0	0	0	1	0	G:14:0:14:100%:2.4927E-8
Chromosome	242061	C	T	T:14:0:14:100%:2.4927E-8	Pass:0:0:6:8:1E0	0	0	1	0	T:14:0:14:100%:2.4927E-8
Chromosome	242082	A	T	T:15:0:15:100%:6.4467E-9	Pass:0:0:8:7:1E0	0	0	1	0	T:15:0:15:100%:6.4467E-9
Chromosome	242115	T	G	G:10:0:10:100%:5.4125E-6	Pass:0:0:6:4:1E0	0	0	1	0	G:10:0:10:100%:5.4125E-6
Chromosome	242217	A	C	C:10:0:10:100%:5.4125E-6	Pass:0:0:9:1:1E0	0	0	1	0	C:10:0:10:100%:5.4125E-6
Chromosome	242256	C	T	T:11:0:11:100%:1.4176E-6	Pass:0:0:9:2:1E0	0	0	1	0	T:11:0:11:100%:1.4176E-6
Chromosome	242261	A	G	G:11:0:11:100%:1.4176E-6	Pass:0:0:9:2:1E0	0	0	1	0	G:11:0:11:100%:1.4176E-6
Chromosome	242262	A	G	G:11:0:11:100%:1.4176E-6	Pass:0:0:9:2:1E0	0	0	1	0	G:11:0:11:100%:1.4176E-6
Chromosome	242310	G	A	A:16:0:16:100%:1.6637E-9	Pass:0:0:10:6:1E0	0	0	1	0	A:16:0:16:100%:1.6637E-9
Chromosome	242450	T	C	C:22:0:22:100%:4.7526E-13	Pass:0:0:13:9:1E0	0	0	1	0	C:22:0:22:100%:4.7526E-13
Chromosome	242477	A	G	G:22:0:22:100%:4.7526E-13	Pass:0:0:13:9:1E0	0	0	1	0	G:22:0:22:100%:4.7526E-13
Chromosome	242622	T	C	C:10:0:10:100%:5.4125E-6	Pass:0:0:7:3:1E0	0	0	1	0	C:10:0:10:100%:5.4125E-6
Chromosome	242838	C	A	A:15:0:15:100%:6.4467E-9	Pass:0:0:10:5:1E0	0	0	1	0	A:15:0:15:100%:6.4467E-9
Chromosome	242960	C	T	T:14:0:14:100%:2.4927E-8	Pass:0:0:9:5:1E0	0	0	1	0	T:14:0:14:100%:2.4927E-8
Chromosome	242966	C	T	T:14:0:14:100%:2.4927E-8	Pass:0:0:9:5:1E0	0	0	1	0	T:14:0:14:100%:2.4927E-8
Chromosome	243001	G	T	T:17:0:17:100%:4.2852E-10	Pass:0:0:9:8:1E0	0	0	1	0	T:17:0:17:100%:4.2852E-10
Chromosome	243107	A	G	G:20:0:20:100%:7.2544E-12	Pass:0:0:16:4:1E0	0	0	1	0	G:20:0:20:100%:7.2544E-12
Chromosome	243375	G	T	T:12:0:12:100%:3.698E-7	Pass:0:0:7:5:1E0	0	0	1	0	T:12:0:12:100%:3.698E-7
Chromosome	243461	G	A	A:14:0:14:100%:2.4927E-8	Pass:0:0:12:2:1E0	0	0	1	0	A:14:0:14:100%:2.4927E-8
Chromosome	243584	C	T	T:12:0:12:100%:3.698E-7	Pass:0:0:9:3:1E0	0	0	1	0	T:12:0:12:100%:3.698E-7
Chromosome	243602	G	A	A:12:0:12:100%:3.698E-7	Pass:0:0:8:4:1E0	0	0	1	0	A:12:0:12:100%:3.698E-7
Chromosome	244077	C	T	T:12:0:12:100%:3.698E-7	Pass:0.9166666666666666:0:0:11:1:9.9771E-1	0	0	1	0	T:12:0:12:100%:3.698E-7
Chromosome	244125	T	C	C:12:0:12:100%:3.698E-7	Pass:0.9166666666666666:0:0:11:1:9.9771E-1	0	0	1	0	C:12:0:12:100%:3.698E-7
Chromosome	244170	T	C	C:16:0:16:100%:1.6637E-9	Pass:0:0:12:4:1E0	0	0	1	0	C:16:0:16:100%:1.6637E-9
Chromosome	244224	A	G	G:14:0:14:100%:2.4927E-8	Pass:0:0:9:5:1E0	0	0	1	0	G:14:0:14:100%:2.4927E-8
Chromosome	244254	A	G	G:14:0:14:100%:2.4927E-8	Pass:0:0:9:5:1E0	0	0	1	0	G:14:0:14:100%:2.4927E-8
Chromosome	244305	T	A	A:13:0:13:100%:9.6148E-8	Pass:0:0:6:7:1E0	0	0	1	0	A:13:0:13:100%:9.6148E-8
Chromosome	244366	G	A	A:13:0:13:100%:9.6148E-8	Pass:0:0:7:6:1E0	0	0	1	0	A:13:0:13:100%:9.6148E-8
Chromosome	244368	G	C	C:13:0:13:100%:9.6148E-8	Pass:0:0:7:6:1E0	0	0	1	0	C:13:0:13:100%:9.6148E-8
Chromosome	244464	T	A	A:13:0:13:100%:9.6148E-8	Pass:0:0:8:5:1E0	0	0	1	0	A:13:0:13:100%:9.6148E-8
Chromosome	244521	T	C	C:17:0:17:100%:4.2852E-10	Pass:0:0:11:6:1E0	0	0	1	0	C:17:0:17:100%:4.2852E-10
Chromosome	244566	G	A	A:17:0:17:100%:4.2852E-10	Pass:0:0:10:7:1E0	0	0	1	0	A:17:0:17:100%:4.2852E-10
Chromosome	244987	T	A	A:9:0:9:100%:2.0568E-5	Pass:0:0:6:3:1E0	0	0	1	0	A:9:0:9:100%:2.0568E-5
Chromosome	245036	T	C	C:9:0:9:100%:2.0568E-5	Pass:0:0:3:6:1E0	0	0	1	0	C:9:0:9:100%:2.0568E-5
Chromosome	245037	T	G	G:9:0:9:100%:2.0568E-5	Pass:0:0:3:6:1E0	0	0	1	0	G:9:0:9:100%:2.0568E-5
Chromosome	245038	T	A	A:8:0:8:100%:7.77E-5	Pass:0:0:3:5:1E0	0	0	1	0	A:8:0:8:100%:7.77E-5
Chromosome	245441	A	G	G:13:0:13:100%:9.6148E-8	Pass:0:0:7:6:1E0	0	0	1	0	G:13:0:13:100%:9.6148E-8
Chromosome	245447	C	T	T:12:0:12:100%:3.698E-7	Pass:0:0:7:5:1E0	0	0	1	0	T:12:0:12:100%:3.698E-7
Chromosome	245541	C	T	T:16:0:16:100%:1.6637E-9	Pass:0:0:12:4:1E0	0	0	1	0	T:16:0:16:100%:1.6637E-9
Chromosome	245768	C	T	T:16:0:16:100%:1.6637E-9	Pass:0:0:12:4:1E0	0	0	1	0	T:16:0:16:100%:1.6637E-9
Chromosome	245888	A	G	G:16:0:16:100%:1.6637E-9	Pass:0:0:10:6:1E0	0	0	1	0	G:16:0:16:100%:1.6637E-9
Chromosome	246203	A	C	C:15:0:15:100%:6.4467E-9	Pass:0:0:13:2:1E0	0	0	1	0	C:15:0:15:100%:6.4467E-9
Chromosome	246630	C	T	T:24:0:24:100%:3.101E-14	Pass:0:0:18:6:1E0	0	0	1	0	T:24:0:24:100%:3.101E-14
Chromosome	246843	A	G	G:17:0:17:100%:4.2852E-10	Pass:0:0:10:7:1E0	0	0	1	0	G:17:0:17:100%:4.2852E-10
Chromosome	246882	A	G	G:10:0:10:100%:5.4125E-6	Pass:0:0:5:5:1E0	0	0	1	0	G:10:0:10:100%:5.4125E-6
Chromosome	246887	G	T	T:10:0:10:100%:5.4125E-6	Pass:0:0:5:5:1E0	0	0	1	0	T:10:0:10:100%:5.4125E-6
Chromosome	246892	A	C	C:9:0:9:100%:2.0568E-5	Pass:0:0:4:5:1E0	0	0	1	0	C:9:0:9:100%:2.0568E-5
Chromosome	247029	T	C	C:11:0:11:100%:1.4176E-6	Pass:0:0:8:3:1E0	0	0	1	0	C:11:0:11:100%:1.4176E-6
Chromosome	247113	C	G	G:15:0:15:100%:6.4467E-9	Pass:0:0:11:4:1E0	0	0	1	0	G:15:0:15:100%:6.4467E-9
Chromosome	247276	C	A	A:11:0:11:100%:1.4176E-6	Pass:0:0:8:3:1E0	0	0	1	0	A:11:0:11:100%:1.4176E-6
Chromosome	247284	G	A	A:12:0:12:100%:3.698E-7	Pass:0:0:8:4:1E0	0	0	1	0	A:12:0:12:100%:3.698E-7
Chromosome	247350	A	G	G:8:0:8:100%:7.77E-5	Pass:0:0:5:3:1E0	0	0	1	0	G:8:0:8:100%:7.77E-5
Chromosome	247368	T	G	G:9:0:9:100%:2.0568E-5	Pass:0:0:4:5:1E0	0	0	1	0	G:9:0:9:100%:2.0568E-5
Chromosome	247969	T	G	G:17:0:17:100%:4.2852E-10	Pass:0:0:11:6:1E0	0	0	1	0	G:17:0:17:100%:4.2852E-10
Chromosome	248143	C	T	T:10:0:10:100%:5.4125E-6	Pass:0:0:8:2:1E0	0	0	1	0	T:10:0:10:100%:5.4125E-6
Chromosome	248151	C	T	T:10:0:10:100%:5.4125E-6	Pass:0:0:8:2:1E0	0	0	1	0	T:10:0:10:100%:5.4125E-6
Chromosome	248193	C	T	T:8:0:8:100%:7.77E-5	Pass:0:0:5:3:1E0	0	0	1	0	T:8:0:8:100%:7.77E-5
Chromosome	248684	T	G	G:15:0:15:100%:6.4467E-9	Pass:0:0:9:6:1E0	0	0	1	0	G:15:0:15:100%:6.4467E-9
Chromosome	248844	G	A	A:21:0:21:100%:1.8578E-12	Pass:0:0:15:6:1E0	0	0	1	0	A:21:0:21:100%:1.8578E-12
Chromosome	248940	C	T	T:22:0:22:100%:4.7526E-13	Pass:0:0:10:12:1E0	0	0	1	0	T:22:0:22:100%:4.7526E-13
Chromosome	248949	C	T	T:20:0:20:100%:7.2544E-12	Pass:0:0:9:11:1E0	0	0	1	0	T:20:0:20:100%:7.2544E-12
Chromosome	249096	G	A	A:19:0:19:100%:2.8292E-11	Pass:0:0:7:12:1E0	0	0	1	0	A:19:0:19:100%:2.8292E-11
Chromosome	249099	G	C	C:20:0:20:100%:7.2544E-12	Pass:0:0:8:12:1E0	0	0	1	0	C:20:0:20:100%:7.2544E-12
Chromosome	249141	T	C	C:18:0:18:100%:1.1019E-10	Pass:0:0:11:7:1E0	0	0	1	0	C:18:0:18:100%:1.1019E-10
Chromosome	249157	T	C	C:17:0:17:100%:4.2852E-10	Pass:0:0:11:6:1E0	0	0	1	0	C:17:0:17:100%:4.2852E-10
Chromosome	249383	A	G	G:12:0:12:100%:3.698E-7	Pass:0:0:9:3:1E0	0	0	1	0	G:12:0:12:100%:3.698E-7
Chromosome	249384	T	C	C:12:0:12:100%:3.698E-7	Pass:0:0:9:3:1E0	0	0	1	0	C:12:0:12:100%:3.698E-7
Chromosome	249391	A	G	G:13:0:13:100%:9.6148E-8	Pass:0:0:10:3:1E0	0	0	1	0	G:13:0:13:100%:9.6148E-8
Chromosome	249411	G	A	A:12:0:12:100%:3.698E-7	Pass:0:0:8:4:1E0	0	0	1	0	A:12:0:12:100%:3.698E-7
Chromosome	249432	T	C	C:11:0:11:100%:1.4176E-6	Pass:0:0:8:3:1E0	0	0	1	0	C:11:0:11:100%:1.4176E-6
Chromosome	249435	C	G	G:10:0:10:100%:5.4125E-6	Pass:0:0:7:3:1E0	0	0	1	0	G:10:0:10:100%:5.4125E-6
Chromosome	249451	G	A	A:12:0:12:100%:3.698E-7	Pass:0:0:9:3:1E0	0	0	1	0	A:12:0:12:100%:3.698E-7
Chromosome	249507	C	T	T:11:0:11:100%:1.4176E-6	Pass:0:0:7:4:1E0	0	0	1	0	T:11:0:11:100%:1.4176E-6
Chromosome	249531	C	T	T:11:0:11:100%:1.4176E-6	Pass:0:0:7:4:1E0	0	0	1	0	T:11:0:11:100%:1.4176E-6
Chromosome	249537	A	G	G:10:0:10:100%:5.4125E-6	Pass:0:0:7:3:1E0	0	0	1	0	G:10:0:10:100%:5.4125E-6
Chromosome	249592	T	C	C:10:0:10:100%:5.4125E-6	Pass:0:0:6:4:1E0	0	0	1	0	C:10:0:10:100%:5.4125E-6
Chromosome	249594	C	T	T:11:0:11:100%:1.4176E-6	Pass:0:0:6:5:1E0	0	0	1	0	T:11:0:11:100%:1.4176E-6
Chromosome	249711	A	G	G:17:0:17:100%:4.2852E-10	Pass:0:0:12:5:1E0	0	0	1	0	G:17:0:17:100%:4.2852E-10
Chromosome	249713	T	C	C:17:0:17:100%:4.2852E-10	Pass:0:0:12:5:1E0	0	0	1	0	C:17:0:17:100%:4.2852E-10
Chromosome	249717	G	A	A:18:0:18:100%:1.1019E-10	Pass:0:0:13:5:1E0	0	0	1	0	A:18:0:18:100%:1.1019E-10
Chromosome	249824	A	G	G:14:0:14:100%:2.4927E-8	Pass:0:0:10:4:1E0	0	0	1	0	G:14:0:14:100%:2.4927E-8
Chromosome	250053	A	T	T:8:0:8:100%:7.77E-5	Pass:0:0:5:3:1E0	0	0	1	0	T:8:0:8:100%:7.77E-5
Chromosome	250113	T	G	G:8:0:8:100%:7.77E-5	Pass:0:0:7:1:1E0	0	0	1	0	G:8:0:8:100%:7.77E-5
Chromosome	250149	A	C	C:8:0:8:100%:7.77E-5	Pass:1.0:0:0:8:0:3.8462E-2	0	0	1	0	C:8:0:8:100%:7.77E-5
Chromosome	250155	A	G	G:8:0:8:100%:7.77E-5	Pass:1.0:0:0:8:0:3.8462E-2	0	0	1	0	G:8:0:8:100%:7.77E-5
Chromosome	250158	A	G	G:8:0:8:100%:7.77E-5	Pass:1.0:0:0:8:0:3.8462E-2	0	0	1	0	G:8:0:8:100%:7.77E-5
Chromosome	250209	T	C	C:10:0:10:100%:5.4125E-6	Pass:0:0:8:2:1E0	0	0	1	0	C:10:0:10:100%:5.4125E-6
Chromosome	250215	C	T	T:10:0:10:100%:5.4125E-6	Pass:0:0:8:2:1E0	0	0	1	0	T:10:0:10:100%:5.4125E-6
Chromosome	250224	T	C	C:9:0:9:100%:2.0568E-5	Pass:0:0:8:1:1E0	0	0	1	0	C:9:0:9:100%:2.0568E-5
Chromosome	250251	C	T	T:9:0:9:100%:2.0568E-5	Pass:0:0:7:2:1E0	0	0	1	0	T:9:0:9:100%:2.0568E-5
Chromosome	250398	C	T	T:13:0:13:100%:9.6148E-8	Pass:0:0:10:3:1E0	0	0	1	0	T:13:0:13:100%:9.6148E-8
Chromosome	250493	T	A	A:19:0:19:100%:2.8292E-11	Pass:0:0:14:5:1E0	0	0	1	0	A:19:0:19:100%:2.8292E-11
Chromosome	250494	A	T	T:19:0:19:100%:2.8292E-11	Pass:0:0:14:5:1E0	0	0	1	0	T:19:0:19:100%:2.8292E-11
Chromosome	250522	G	A	A:16:0:16:100%:1.6637E-9	Pass:0:0:13:3:1E0	0	0	1	0	A:16:0:16:100%:1.6637E-9
Chromosome	250561	G	A	A:15:0:15:100%:6.4467E-9	Pass:0:0:12:3:1E0	0	0	1	0	A:15:0:15:100%:6.4467E-9
Chromosome	250572	A	G	G:16:0:16:100%:1.6637E-9	Pass:0:0:12:4:1E0	0	0	1	0	G:16:0:16:100%:1.6637E-9
Chromosome	250657	A	G	G:16:0:16:100%:1.6637E-9	Pass:0:0:10:6:1E0	0	0	1	0	G:16:0:16:100%:1.6637E-9
Chromosome	250660	A	G	G:16:0:16:100%:1.6637E-9	Pass:0:0:10:6:1E0	0	0	1	0	G:16:0:16:100%:1.6637E-9
Chromosome	250668	T	C	C:16:0:16:100%:1.6637E-9	Pass:0:0:9:7:1E0	0	0	1	0	C:16:0:16:100%:1.6637E-9
Chromosome	250727	A	G	G:11:0:11:100%:1.4176E-6	Pass:0:0:5:6:1E0	0	0	1	0	G:11:0:11:100%:1.4176E-6
Chromosome	250728	T	G	G:11:0:11:100%:1.4176E-6	Pass:0:0:5:6:1E0	0	0	1	0	G:11:0:11:100%:1.4176E-6
Chromosome	250761	A	G	G:9:0:9:100%:2.0568E-5	Pass:0:0:4:5:1E0	0	0	1	0	G:9:0:9:100%:2.0568E-5
Chromosome	250926	A	G	G:9:0:9:100%:2.0568E-5	Pass:0:0:7:2:1E0	0	0	1	0	G:9:0:9:100%:2.0568E-5
Chromosome	251052	G	A	A:11:0:11:100%:1.4176E-6	Pass:0:0:9:2:1E0	0	0	1	0	A:11:0:11:100%:1.4176E-6
Chromosome	251058	T	G	G:11:0:11:100%:1.4176E-6	Pass:0:0:9:2:1E0	0	0	1	0	G:11:0:11:100%:1.4176E-6
Chromosome	251064	C	T	T:11:0:11:100%:1.4176E-6	Pass:0:0:9:2:1E0	0	0	1	0	T:11:0:11:100%:1.4176E-6
Chromosome	251067	C	T	T:9:0:9:100%:2.0568E-5	Pass:0:0:7:2:1E0	0	0	1	0	T:9:0:9:100%:2.0568E-5
Chromosome	251079	T	G	G:11:0:11:100%:1.4176E-6	Pass:0:0:9:2:1E0	0	0	1	0	G:11:0:11:100%:1.4176E-6
Chromosome	251084	A	T	T:11:0:11:100%:1.4176E-6	Pass:0:0:9:2:1E0	0	0	1	0	T:11:0:11:100%:1.4176E-6
Chromosome	251112	G	A	A:10:0:10:100%:5.4125E-6	Pass:0:0:8:2:1E0	0	0	1	0	A:10:0:10:100%:5.4125E-6
Chromosome	251115	C	T	T:11:0:11:100%:1.4176E-6	Pass:0:0:9:2:1E0	0	0	1	0	T:11:0:11:100%:1.4176E-6
Chromosome	251139	G	A	A:10:0:10:100%:5.4125E-6	Pass:0:0:7:3:1E0	0	0	1	0	A:10:0:10:100%:5.4125E-6
Chromosome	251211	G	C	C:10:0:10:100%:5.4125E-6	Pass:0:0:5:5:1E0	0	0	1	0	C:10:0:10:100%:5.4125E-6
Chromosome	251214	G	C	C:9:0:9:100%:2.0568E-5	Pass:0:0:4:5:1E0	0	0	1	0	C:9:0:9:100%:2.0568E-5
Chromosome	251217	T	A	A:9:0:9:100%:2.0568E-5	Pass:0:0:2:7:1E0	0	0	1	0	A:9:0:9:100%:2.0568E-5
Chromosome	251220	G	A	A:9:0:9:100%:2.0568E-5	Pass:0:0:2:7:1E0	0	0	1	0	A:9:0:9:100%:2.0568E-5
Chromosome	252720	C	T	T:12:0:12:100%:3.698E-7	Pass:0:0:10:2:1E0	0	0	1	0	T:12:0:12:100%:3.698E-7
Chromosome	253002	T	C	C:13:0:13:100%:9.6148E-8	Pass:0:0:10:3:1E0	0	0	1	0	C:13:0:13:100%:9.6148E-8
Chromosome	253008	G	A	A:13:0:13:100%:9.6148E-8	Pass:0:0:10:3:1E0	0	0	1	0	A:13:0:13:100%:9.6148E-8
Chromosome	253014	A	G	G:13:0:13:100%:9.6148E-8	Pass:0:0:10:3:1E0	0	0	1	0	G:13:0:13:100%:9.6148E-8
Chromosome	253080	A	G	G:15:0:15:100%:6.4467E-9	Pass:0:0:11:4:1E0	0	0	1	0	G:15:0:15:100%:6.4467E-9
Chromosome	253116	T	A	A:15:0:15:100%:6.4467E-9	Pass:0:0:10:5:1E0	0	0	1	0	A:15:0:15:100%:6.4467E-9
Chromosome	253125	T	C	C:14:0:14:100%:2.4927E-8	Pass:0:0:9:5:1E0	0	0	1	0	C:14:0:14:100%:2.4927E-8
Chromosome	253155	A	T	T:10:0:10:100%:5.4125E-6	Pass:0:0:7:3:1E0	0	0	1	0	T:10:0:10:100%:5.4125E-6
Chromosome	253236	T	C	C:13:0:13:100%:9.6148E-8	Pass:0:0:5:8:1E0	0	0	1	0	C:13:0:13:100%:9.6148E-8
Chromosome	253248	C	T	T:12:0:12:100%:3.698E-7	Pass:0:0:5:7:1E0	0	0	1	0	T:12:0:12:100%:3.698E-7
Chromosome	254381	T	C	C:9:0:9:100%:2.0568E-5	Pass:0:0:5:4:1E0	0	0	1	0	C:9:0:9:100%:2.0568E-5
Chromosome	254616	T	C	C:20:0:20:100%:7.2544E-12	Pass:0:0:13:7:1E0	0	0	1	0	C:20:0:20:100%:7.2544E-12
Chromosome	255093	G	A	A:14:0:14:100%:2.4927E-8	Pass:0:0:11:3:1E0	0	0	1	0	A:14:0:14:100%:2.4927E-8
Chromosome	255095	T	C	C:14:0:14:100%:2.4927E-8	Pass:0:0:11:3:1E0	0	0	1	0	C:14:0:14:100%:2.4927E-8
Chromosome	255255	C	T	T:16:0:16:100%:1.6637E-9	Pass:0:0:7:9:1E0	0	0	1	0	T:16:0:16:100%:1.6637E-9
Chromosome	255316	T	C	C:9:0:9:100%:2.0568E-5	Pass:0:0:7:2:1E0	0	0	1	0	C:9:0:9:100%:2.0568E-5
Chromosome	255379	C	T	T:12:0:12:100%:3.698E-7	Pass:0:0:9:3:1E0	0	0	1	0	T:12:0:12:100%:3.698E-7
Chromosome	255503	A	T	T:8:0:8:100%:7.77E-5	Pass:0:0:6:2:1E0	0	0	1	0	T:8:0:8:100%:7.77E-5
Chromosome	255762	G	A	A:15:0:15:100%:6.4467E-9	Pass:0:0:11:4:1E0	0	0	1	0	A:15:0:15:100%:6.4467E-9
Chromosome	255801	T	C	C:15:0:15:100%:6.4467E-9	Pass:0:0:13:2:1E0	0	0	1	0	C:15:0:15:100%:6.4467E-9
Chromosome	256326	G	A	A:12:0:12:100%:3.698E-7	Pass:0:0:8:4:1E0	0	0	1	0	A:12:0:12:100%:3.698E-7
Chromosome	256356	G	A	A:11:0:11:100%:1.4176E-6	Pass:0:0:9:2:1E0	0	0	1	0	A:11:0:11:100%:1.4176E-6
Chromosome	256695	A	G	G:12:0:12:100%:3.698E-7	Pass:0:0:10:2:1E0	0	0	1	0	G:12:0:12:100%:3.698E-7
Chromosome	256725	T	G	G:10:0:10:100%:5.4125E-6	Pass:1.0:0:0:10:0:1.6254E-2	0	0	1	0	G:10:0:10:100%:5.4125E-6
Chromosome	256822	G	T	T:12:0:12:100%:3.698E-7	Pass:0.9166666666666666:0:0:11:1:9.9771E-1	0	0	1	0	T:12:0:12:100%:3.698E-7
Chromosome	256830	A	C	C:13:0:13:100%:9.6148E-8	Pass:0.9230769230769231:0:0:12:1:1.5103E-2	0	0	1	0	C:13:0:13:100%:9.6148E-8
Chromosome	256834	A	G	G:13:0:13:100%:9.6148E-8	Pass:0:0:11:2:1E0	0	0	1	0	G:13:0:13:100%:9.6148E-8
Chromosome	256839	C	A	A:13:0:13:100%:9.6148E-8	Pass:0:0:11:2:1E0	0	0	1	0	A:13:0:13:100%:9.6148E-8
Chromosome	256893	T	A	A:13:0:13:100%:9.6148E-8	Pass:0:0:9:4:1E0	0	0	1	0	A:13:0:13:100%:9.6148E-8
Chromosome	256904	G	A	A:16:0:16:100%:1.6637E-9	Pass:0:0:12:4:1E0	0	0	1	0	A:16:0:16:100%:1.6637E-9
Chromosome	256952	G	A	A:19:0:19:100%:2.8292E-11	Pass:0:0:15:4:1E0	0	0	1	0	A:19:0:19:100%:2.8292E-11
Chromosome	257045	A	C	C:19:0:19:100%:2.8292E-11	Pass:0:0:14:5:1E0	0	0	1	0	C:19:0:19:100%:2.8292E-11
Chromosome	257054	C	T	T:19:0:19:100%:2.8292E-11	Pass:0:0:13:6:1E0	0	0	1	0	T:19:0:19:100%:2.8292E-11
Chromosome	257207	C	T	T:15:0:15:100%:6.4467E-9	Pass:0:0:10:5:1E0	0	0	1	0	T:15:0:15:100%:6.4467E-9
Chromosome	257238	G	T	T:12:0:12:100%:3.698E-7	Pass:0:0:5:7:1E0	0	0	1	0	T:12:0:12:100%:3.698E-7
Chromosome	257255	A	G	G:12:0:12:100%:3.698E-7	Pass:0:0:5:7:1E0	0	0	1	0	G:12:0:12:100%:3.698E-7
Chromosome	257288	C	T	T:9:0:9:100%:2.0568E-5	Pass:0:0:4:5:1E0	0	0	1	0	T:9:0:9:100%:2.0568E-5
Chromosome	257309	A	T	T:9:0:9:100%:2.0568E-5	Pass:0:0:5:4:1E0	0	0	1	0	T:9:0:9:100%:2.0568E-5
Chromosome	257327	A	G	G:8:0:8:100%:7.77E-5	Pass:0:0:5:3:1E0	0	0	1	0	G:8:0:8:100%:7.77E-5
Chromosome	257366	A	G	G:8:0:8:100%:7.77E-5	Pass:0:0:6:2:1E0	0	0	1	0	G:8:0:8:100%:7.77E-5
Chromosome	257627	G	A	A:14:0:14:100%:2.4927E-8	Pass:0:0:10:4:1E0	0	0	1	0	A:14:0:14:100%:2.4927E-8
Chromosome	257654	G	A	A:12:0:12:100%:3.698E-7	Pass:0:0:9:3:1E0	0	0	1	0	A:12:0:12:100%:3.698E-7
Chromosome	257655	C	A	A:12:0:12:100%:3.698E-7	Pass:0:0:9:3:1E0	0	0	1	0	A:12:0:12:100%:3.698E-7
Chromosome	257657	C	A	A:13:0:13:100%:9.6148E-8	Pass:0:0:9:4:1E0	0	0	1	0	A:13:0:13:100%:9.6148E-8
Chromosome	257662	C	T	T:12:0:12:100%:3.698E-7	Pass:0:0:8:4:1E0	0	0	1	0	T:12:0:12:100%:3.698E-7
Chromosome	257728	G	T	T:12:0:12:100%:3.698E-7	Pass:0:0:8:4:1E0	0	0	1	0	T:12:0:12:100%:3.698E-7
Chromosome	257877	G	A	A:8:0:8:100%:7.77E-5	Pass:0:0:6:2:1E0	0	0	1	0	A:8:0:8:100%:7.77E-5
Chromosome	258000	C	A	A:9:0:9:100%:2.0568E-5	Pass:0:0:8:1:1E0	0	0	1	0	A:9:0:9:100%:2.0568E-5
Chromosome	258057	A	C	C:9:0:9:100%:2.0568E-5	Pass:0:0:8:1:1E0	0	0	1	0	C:9:0:9:100%:2.0568E-5
Chromosome	258090	G	T	T:8:0:8:100%:7.77E-5	Pass:0:0:6:2:1E0	0	0	1	0	T:8:0:8:100%:7.77E-5
Chromosome	258108	T	C	C:8:0:8:100%:7.77E-5	Pass:0:0:6:2:1E0	0	0	1	0	C:8:0:8:100%:7.77E-5
Chromosome	258114	C	T	T:9:0:9:100%:2.0568E-5	Pass:0:0:7:2:1E0	0	0	1	0	T:9:0:9:100%:2.0568E-5
Chromosome	258239	C	T	T:11:0:11:100%:1.4176E-6	Pass:0:0:9:2:1E0	0	0	1	0	T:11:0:11:100%:1.4176E-6
Chromosome	258354	A	C	C:13:0:13:100%:9.6148E-8	Pass:0:0:7:6:1E0	0	0	1	0	C:13:0:13:100%:9.6148E-8
Chromosome	258450	A	C	C:17:0:17:100%:4.2852E-10	Pass:0:0:13:4:1E0	0	0	1	0	C:17:0:17:100%:4.2852E-10
Chromosome	258475	G	A	A:16:0:16:100%:1.6637E-9	Pass:0:0:12:4:1E0	0	0	1	0	A:16:0:16:100%:1.6637E-9
Chromosome	258543	T	G	G:13:0:13:100%:9.6148E-8	Pass:0:0:7:6:1E0	0	0	1	0	G:13:0:13:100%:9.6148E-8
Chromosome	258611	T	C	C:12:0:12:100%:3.698E-7	Pass:0:0:10:2:1E0	0	0	1	0	C:12:0:12:100%:3.698E-7
Chromosome	258658	G	A	A:15:0:15:100%:6.4467E-9	Pass:0:0:10:5:1E0	0	0	1	0	A:15:0:15:100%:6.4467E-9
Chromosome	258747	T	A	A:15:0:15:100%:6.4467E-9	Pass:0:0:7:8:1E0	0	0	1	0	A:15:0:15:100%:6.4467E-9
Chromosome	258750	A	G	G:16:0:16:100%:1.6637E-9	Pass:0:0:8:8:1E0	0	0	1	0	G:16:0:16:100%:1.6637E-9
Chromosome	258802	C	G	G:13:0:13:100%:9.6148E-8	Pass:0:0:7:6:1E0	0	0	1	0	G:13:0:13:100%:9.6148E-8
Chromosome	258996	T	C	C:25:0:25:100%:7.9107E-15	Pass:0:0:17:8:1E0	0	0	1	0	C:25:0:25:100%:7.9107E-15
Chromosome	259231	A	G	G:16:0:16:100%:1.6637E-9	Pass:0:0:10:6:1E0	0	0	1	0	G:16:0:16:100%:1.6637E-9
Chromosome	259252	C	G	G:13:0:13:100%:9.6148E-8	Pass:0:0:9:4:1E0	0	0	1	0	G:13:0:13:100%:9.6148E-8
Chromosome	259255	C	T	T:14:0:14:100%:2.4927E-8	Pass:0:0:10:4:1E0	0	0	1	0	T:14:0:14:100%:2.4927E-8
Chromosome	259267	G	C	C:12:0:12:100%:3.698E-7	Pass:0:0:9:3:1E0	0	0	1	0	C:12:0:12:100%:3.698E-7
Chromosome	259378	G	A	A:16:0:16:100%:1.6637E-9	Pass:0:0:12:4:1E0	0	0	1	0	A:16:0:16:100%:1.6637E-9
Chromosome	259381	G	T	T:16:0:16:100%:1.6637E-9	Pass:0:0:12:4:1E0	0	0	1	0	T:16:0:16:100%:1.6637E-9
Chromosome	259403	G	A	A:16:0:16:100%:1.6637E-9	Pass:0:0:12:4:1E0	0	0	1	0	A:16:0:16:100%:1.6637E-9
Chromosome	259574	A	C	C:9:0:9:100%:2.0568E-5	Pass:0:0:5:4:1E0	0	0	1	0	C:9:0:9:100%:2.0568E-5
Chromosome	259930	A	C	C:9:0:9:100%:2.0568E-5	Pass:0:0:6:3:1E0	0	0	1	0	C:9:0:9:100%:2.0568E-5
Chromosome	259957	C	T	T:11:0:11:100%:1.4176E-6	Pass:0:0:8:3:1E0	0	0	1	0	T:11:0:11:100%:1.4176E-6
Chromosome	259960	C	T	T:10:0:10:100%:5.4125E-6	Pass:0:0:8:2:1E0	0	0	1	0	T:10:0:10:100%:5.4125E-6
Chromosome	260053	A	G	G:13:0:13:100%:9.6148E-8	Pass:0:0:9:4:1E0	0	0	1	0	G:13:0:13:100%:9.6148E-8
Chromosome	260056	A	G	G:13:0:13:100%:9.6148E-8	Pass:0:0:9:4:1E0	0	0	1	0	G:13:0:13:100%:9.6148E-8
Chromosome	260090	T	C	C:13:0:13:100%:9.6148E-8	Pass:0:0:9:4:1E0	0	0	1	0	C:13:0:13:100%:9.6148E-8
Chromosome	260091	C	T	T:13:0:13:100%:9.6148E-8	Pass:0:0:9:4:1E0	0	0	1	0	T:13:0:13:100%:9.6148E-8
Chromosome	260258	G	A	A:17:0:17:100%:4.2852E-10	Pass:0:0:9:8:1E0	0	0	1	0	A:17:0:17:100%:4.2852E-10
Chromosome	260285	A	G	G:19:0:19:100%:2.8292E-11	Pass:0:0:11:8:1E0	0	0	1	0	G:19:0:19:100%:2.8292E-11
Chromosome	260390	T	A	A:22:0:22:100%:4.7526E-13	Pass:0:0:11:11:1E0	0	0	1	0	A:22:0:22:100%:4.7526E-13
Chromosome	260639	C	T	T:17:0:17:100%:4.2852E-10	Pass:0:0:10:7:1E0	0	0	1	0	T:17:0:17:100%:4.2852E-10
Chromosome	260780	C	T	T:16:0:16:100%:1.6637E-9	Pass:0:0:14:2:1E0	0	0	1	0	T:16:0:16:100%:1.6637E-9
Chromosome	260888	G	A	A:22:0:22:100%:4.7526E-13	Pass:0:0:17:5:1E0	0	0	1	0	A:22:0:22:100%:4.7526E-13
Chromosome	260927	G	T	T:24:0:24:100%:3.101E-14	Pass:0:0:16:8:1E0	0	0	1	0	T:24:0:24:100%:3.101E-14
Chromosome	260948	C	G	G:23:0:23:100%:1.2146E-13	Pass:0:0:14:9:1E0	0	0	1	0	G:23:0:23:100%:1.2146E-13
Chromosome	260993	G	A	A:25:0:25:100%:7.9107E-15	Pass:0:0:13:12:1E0	0	0	1	0	A:25:0:25:100%:7.9107E-15
Chromosome	261116	G	A	A:24:0:24:100%:3.101E-14	Pass:0:0:13:11:1E0	0	0	1	0	A:24:0:24:100%:3.101E-14
Chromosome	261951	T	C	C:12:0:12:100%:3.698E-7	Pass:0:0:6:6:1E0	0	0	1	0	C:12:0:12:100%:3.698E-7
Chromosome	261968	G	A	A:12:0:12:100%:3.698E-7	Pass:0:0:6:6:1E0	0	0	1	0	A:12:0:12:100%:3.698E-7
Chromosome	262003	A	G	G:9:0:9:100%:2.0568E-5	Pass:0:0:5:4:1E0	0	0	1	0	G:9:0:9:100%:2.0568E-5
Chromosome	262016	A	G	G:9:0:9:100%:2.0568E-5	Pass:0:0:6:3:1E0	0	0	1	0	G:9:0:9:100%:2.0568E-5
Chromosome	262136	C	T	T:9:0:9:100%:2.0568E-5	Pass:0:0:8:1:1E0	0	0	1	0	T:9:0:9:100%:2.0568E-5
Chromosome	262240	T	C	C:15:0:15:100%:6.4467E-9	Pass:0:0:12:3:1E0	0	0	1	0	C:15:0:15:100%:6.4467E-9
Chromosome	262315	C	T	T:16:0:16:100%:1.6637E-9	Pass:0:0:10:6:1E0	0	0	1	0	T:16:0:16:100%:1.6637E-9
Chromosome	262409	G	A	A:14:0:14:100%:2.4927E-8	Pass:0:0:8:6:1E0	0	0	1	0	A:14:0:14:100%:2.4927E-8
Chromosome	262436	A	G	G:12:0:12:100%:3.698E-7	Pass:0:0:9:3:1E0	0	0	1	0	G:12:0:12:100%:3.698E-7
Chromosome	262451	A	T	T:15:0:15:100%:6.4467E-9	Pass:0:0:9:6:1E0	0	0	1	0	T:15:0:15:100%:6.4467E-9
Chromosome	262466	C	A	A:12:0:12:100%:3.698E-7	Pass:0:0:10:2:1E0	0	0	1	0	A:12:0:12:100%:3.698E-7
Chromosome	262468	C	T	T:12:0:12:100%:3.698E-7	Pass:0:0:10:2:1E0	0	0	1	0	T:12:0:12:100%:3.698E-7
Chromosome	262469	C	T	T:12:0:12:100%:3.698E-7	Pass:0:0:10:2:1E0	0	0	1	0	T:12:0:12:100%:3.698E-7
Chromosome	262846	T	C	C:8:0:8:100%:7.77E-5	Pass:0:0:6:2:1E0	0	0	1	0	C:8:0:8:100%:7.77E-5
Chromosome	262920	T	C	C:14:0:14:100%:2.4927E-8	Pass:0.9285714285714286:0:0:13:1:1.6425E-2	0	0	1	0	C:14:0:14:100%:2.4927E-8
Chromosome	263083	A	G	G:17:0:17:100%:4.2852E-10	Pass:0:0:11:6:1E0	0	0	1	0	G:17:0:17:100%:4.2852E-10
Chromosome	263088	G	A	A:18:0:18:100%:1.1019E-10	Pass:0:0:11:7:1E0	0	0	1	0	A:18:0:18:100%:1.1019E-10
Chromosome	263119	C	G	G:19:0:19:100%:2.8292E-11	Pass:0:0:11:8:1E0	0	0	1	0	G:19:0:19:100%:2.8292E-11
Chromosome	263161	G	A	A:22:0:22:100%:4.7526E-13	Pass:0:0:11:11:1E0	0	0	1	0	A:22:0:22:100%:4.7526E-13
Chromosome	263203	A	G	G:16:0:16:100%:1.6637E-9	Pass:0:0:10:6:1E0	0	0	1	0	G:16:0:16:100%:1.6637E-9
Chromosome	263221	A	G	G:13:0:13:100%:9.6148E-8	Pass:0:0:9:4:1E0	0	0	1	0	G:13:0:13:100%:9.6148E-8
Chromosome	263230	A	G	G:13:0:13:100%:9.6148E-8	Pass:0:0:9:4:1E0	0	0	1	0	G:13:0:13:100%:9.6148E-8
Chromosome	263332	T	C	C:13:0:13:100%:9.6148E-8	Pass:0:0:11:2:1E0	0	0	1	0	C:13:0:13:100%:9.6148E-8
Chromosome	263509	G	A	A:15:0:15:100%:6.4467E-9	Pass:0:0:10:5:1E0	0	0	1	0	A:15:0:15:100%:6.4467E-9
Chromosome	263857	G	A	A:15:0:15:100%:6.4467E-9	Pass:0:0:8:7:1E0	0	0	1	0	A:15:0:15:100%:6.4467E-9
Chromosome	263911	A	G	G:12:0:12:100%:3.698E-7	Pass:0:0:8:4:1E0	0	0	1	0	G:12:0:12:100%:3.698E-7
Chromosome	264085	A	C	C:12:0:12:100%:3.698E-7	Pass:0:0:9:3:1E0	0	0	1	0	C:12:0:12:100%:3.698E-7
Chromosome	264087	A	G	G:11:0:11:100%:1.4176E-6	Pass:0:0:8:3:1E0	0	0	1	0	G:11:0:11:100%:1.4176E-6
Chromosome	264154	T	C	C:9:0:9:100%:2.0568E-5	Pass:0:0:6:3:1E0	0	0	1	0	C:9:0:9:100%:2.0568E-5
Chromosome	264170	G	C	C:10:0:10:100%:5.4125E-6	Pass:0:0:7:3:1E0	0	0	1	0	C:10:0:10:100%:5.4125E-6
Chromosome	264212	T	C	C:8:0:8:100%:7.77E-5	Pass:0:0:6:2:1E0	0	0	1	0	C:8:0:8:100%:7.77E-5
Chromosome	264329	G	A	A:15:0:15:100%:6.4467E-9	Pass:0:0:10:5:1E0	0	0	1	0	A:15:0:15:100%:6.4467E-9
Chromosome	264356	G	A	A:12:0:12:100%:3.698E-7	Pass:0:0:8:4:1E0	0	0	1	0	A:12:0:12:100%:3.698E-7
Chromosome	264483	T	C	C:11:0:11:100%:1.4176E-6	Pass:0:0:4:7:1E0	0	0	1	0	C:11:0:11:100%:1.4176E-6
Chromosome	264536	A	G	G:11:0:11:100%:1.4176E-6	Pass:0:0:6:5:1E0	0	0	1	0	G:11:0:11:100%:1.4176E-6
Chromosome	264545	A	G	G:12:0:12:100%:3.698E-7	Pass:0:0:7:5:1E0	0	0	1	0	G:12:0:12:100%:3.698E-7
Chromosome	264596	T	G	G:9:0:9:100%:2.0568E-5	Pass:0:0:8:1:1E0	0	0	1	0	G:9:0:9:100%:2.0568E-5
Chromosome	264695	T	C	C:19:0:19:100%:2.8292E-11	Pass:0:0:17:2:1E0	0	0	1	0	C:19:0:19:100%:2.8292E-11
Chromosome	264755	A	C	C:28:0:28:100%:1.3074E-16	Pass:0:0:21:7:1E0	0	0	1	0	C:28:0:28:100%:1.3074E-16
Chromosome	264791	A	G	G:26:0:26:100%:2.0165E-15	Pass:0:0:17:9:1E0	0	0	1	0	G:26:0:26:100%:2.0165E-15
Chromosome	264848	G	A	A:30:0:30:100%:8.4556E-18	Pass:0:0:17:13:1E0	0	0	1	0	A:30:0:30:100%:8.4556E-18
Chromosome	264961	T	G	G:19:0:19:100%:2.8292E-11	Pass:0:0:7:12:1E0	0	0	1	0	G:19:0:19:100%:2.8292E-11
Chromosome	265406	A	T	T:10:0:10:100%:5.4125E-6	Pass:0:0:7:3:1E0	0	0	1	0	T:10:0:10:100%:5.4125E-6
Chromosome	265679	G	A	A:14:0:14:100%:2.4927E-8	Pass:0:0:9:5:1E0	0	0	1	0	A:14:0:14:100%:2.4927E-8
Chromosome	265733	C	T	T:15:0:15:100%:6.4467E-9	Pass:0:0:10:5:1E0	0	0	1	0	T:15:0:15:100%:6.4467E-9
Chromosome	265838	A	G	G:16:0:16:100%:1.6637E-9	Pass:0:0:11:5:1E0	0	0	1	0	G:16:0:16:100%:1.6637E-9
Chromosome	265839	A	G	G:16:0:16:100%:1.6637E-9	Pass:0:0:11:5:1E0	0	0	1	0	G:16:0:16:100%:1.6637E-9
Chromosome	265955	G	A	A:18:0:18:100%:1.1019E-10	Pass:0:0:12:6:1E0	0	0	1	0	A:18:0:18:100%:1.1019E-10
Chromosome	266162	G	A	A:10:0:10:100%:5.4125E-6	Pass:0:0:5:5:1E0	0	0	1	0	A:10:0:10:100%:5.4125E-6
Chromosome	266498	C	A	A:10:0:10:100%:5.4125E-6	Pass:0:0:5:5:1E0	0	0	1	0	A:10:0:10:100%:5.4125E-6
Chromosome	266579	G	A	A:9:0:9:100%:2.0568E-5	Pass:0:0:5:4:1E0	0	0	1	0	A:9:0:9:100%:2.0568E-5
Chromosome	266712	A	G	G:9:0:9:100%:2.0568E-5	Pass:0:0:8:1:1E0	0	0	1	0	G:9:0:9:100%:2.0568E-5
Chromosome	266814	A	T	T:9:0:9:100%:2.0568E-5	Pass:0:0:7:2:1E0	0	0	1	0	T:9:0:9:100%:2.0568E-5
Chromosome	267316	C	T	T:8:0:8:100%:7.77E-5	Pass:0:0:5:3:1E0	0	0	1	0	T:8:0:8:100%:7.77E-5
Chromosome	267363	A	G	G:8:0:8:100%:7.77E-5	Pass:0:0:5:3:1E0	0	0	1	0	G:8:0:8:100%:7.77E-5
Chromosome	267372	G	A	A:9:0:9:100%:2.0568E-5	Pass:0:0:6:3:1E0	0	0	1	0	A:9:0:9:100%:2.0568E-5
Chromosome	267378	A	C	C:10:0:10:100%:5.4125E-6	Pass:0:0:7:3:1E0	0	0	1	0	C:10:0:10:100%:5.4125E-6
Chromosome	267727	A	G	G:18:0:18:100%:1.1019E-10	Pass:0:0:10:8:1E0	0	0	1	0	G:18:0:18:100%:1.1019E-10
Chromosome	267860	C	T	T:15:0:15:100%:6.4467E-9	Pass:0:0:8:7:1E0	0	0	1	0	T:15:0:15:100%:6.4467E-9
Chromosome	268411	T	C	C:15:0:15:100%:6.4467E-9	Pass:0:0:12:3:1E0	0	0	1	0	C:15:0:15:100%:6.4467E-9
Chromosome	268483	T	A	A:10:0:10:100%:5.4125E-6	Pass:0:0:7:3:1E0	0	0	1	0	A:10:0:10:100%:5.4125E-6
Chromosome	268929	A	G	G:11:0:11:100%:1.4176E-6	Pass:0:0:8:3:1E0	0	0	1	0	G:11:0:11:100%:1.4176E-6
Chromosome	269008	A	G	G:11:0:11:100%:1.4176E-6	Pass:0:0:8:3:1E0	0	0	1	0	G:11:0:11:100%:1.4176E-6
Chromosome	269298	T	C	C:15:0:15:100%:6.4467E-9	Pass:0:0:9:6:1E0	0	0	1	0	C:15:0:15:100%:6.4467E-9
Chromosome	269595	C	T	T:9:0:9:100%:2.0568E-5	Pass:0:0:6:3:1E0	0	0	1	0	T:9:0:9:100%:2.0568E-5
Chromosome	269598	A	G	G:9:0:9:100%:2.0568E-5	Pass:0:0:6:3:1E0	0	0	1	0	G:9:0:9:100%:2.0568E-5
Chromosome	269601	T	C	C:9:0:9:100%:2.0568E-5	Pass:0:0:6:3:1E0	0	0	1	0	C:9:0:9:100%:2.0568E-5
Chromosome	269667	A	T	T:11:0:11:100%:1.4176E-6	Pass:0:0:8:3:1E0	0	0	1	0	T:11:0:11:100%:1.4176E-6
Chromosome	269733	C	T	T:11:0:11:100%:1.4176E-6	Pass:0:0:7:4:1E0	0	0	1	0	T:11:0:11:100%:1.4176E-6
Chromosome	269751	C	T	T:11:0:11:100%:1.4176E-6	Pass:0:0:7:4:1E0	0	0	1	0	T:11:0:11:100%:1.4176E-6
Chromosome	269838	A	T	T:16:0:16:100%:1.6637E-9	Pass:0:0:9:7:1E0	0	0	1	0	T:16:0:16:100%:1.6637E-9
Chromosome	269854	C	T	T:16:0:16:100%:1.6637E-9	Pass:0:0:9:7:1E0	0	0	1	0	T:16:0:16:100%:1.6637E-9
Chromosome	269856	T	A	A:16:0:16:100%:1.6637E-9	Pass:0:0:9:7:1E0	0	0	1	0	A:16:0:16:100%:1.6637E-9
Chromosome	269898	C	G	G:13:0:13:100%:9.6148E-8	Pass:0:0:8:5:1E0	0	0	1	0	G:13:0:13:100%:9.6148E-8
Chromosome	270057	A	G	G:14:0:14:100%:2.4927E-8	Pass:0:0:6:8:1E0	0	0	1	0	G:14:0:14:100%:2.4927E-8
Chromosome	270075	C	T	T:10:0:10:100%:5.4125E-6	Pass:0:0:6:4:1E0	0	0	1	0	T:10:0:10:100%:5.4125E-6
Chromosome	270422	T	A	A:8:0:8:100%:7.77E-5	Pass:0:0:7:1:1E0	0	0	1	0	A:8:0:8:100%:7.77E-5
Chromosome	270479	G	A	A:11:0:11:100%:1.4176E-6	Pass:0.9090909090909091:0:0:10:1:9.9807E-1	0	0	1	0	A:11:0:11:100%:1.4176E-6
Chromosome	270539	C	T	T:18:0:18:100%:1.1019E-10	Pass:0:0:13:5:1E0	0	0	1	0	T:18:0:18:100%:1.1019E-10
Chromosome	270693	T	C	C:18:0:18:100%:1.1019E-10	Pass:0:0:15:3:1E0	0	0	1	0	C:18:0:18:100%:1.1019E-10
Chromosome	271307	G	C	C:16:0:16:100%:1.6637E-9	Pass:0:0:12:4:1E0	0	0	1	0	C:16:0:16:100%:1.6637E-9
Chromosome	271383	G	T	T:21:0:21:100%:1.8578E-12	Pass:0:0:12:9:1E0	0	0	1	0	T:21:0:21:100%:1.8578E-12
Chromosome	271418	T	C	C:24:0:24:100%:3.101E-14	Pass:0:0:14:10:1E0	0	0	1	0	C:24:0:24:100%:3.101E-14
Chromosome	271424	C	T	T:26:0:26:100%:2.0165E-15	Pass:0:0:15:11:1E0	0	0	1	0	T:26:0:26:100%:2.0165E-15
Chromosome	271436	A	G	G:22:0:22:100%:4.7526E-13	Pass:0:0:14:8:1E0	0	0	1	0	G:22:0:22:100%:4.7526E-13
Chromosome	271442	C	T	T:23:0:23:100%:1.2146E-13	Pass:0:0:15:8:1E0	0	0	1	0	T:23:0:23:100%:1.2146E-13
Chromosome	271451	C	T	T:25:0:25:100%:7.9107E-15	Pass:0:0:16:9:1E0	0	0	1	0	T:25:0:25:100%:7.9107E-15
Chromosome	271568	G	C	C:20:0:20:100%:7.2544E-12	Pass:0:0:15:5:1E0	0	0	1	0	C:20:0:20:100%:7.2544E-12
Chromosome	271580	A	G	G:17:0:17:100%:4.2852E-10	Pass:0:0:14:3:1E0	0	0	1	0	G:17:0:17:100%:4.2852E-10
Chromosome	271613	C	T	T:19:0:19:100%:2.8292E-11	Pass:0:0:13:6:1E0	0	0	1	0	T:19:0:19:100%:2.8292E-11
Chromosome	271631	C	T	T:16:0:16:100%:1.6637E-9	Pass:0:0:12:4:1E0	0	0	1	0	T:16:0:16:100%:1.6637E-9
Chromosome	271835	A	G	G:12:0:12:100%:3.698E-7	Pass:0:0:9:3:1E0	0	0	1	0	G:12:0:12:100%:3.698E-7
Chromosome	271860	T	A	A:13:0:13:100%:9.6148E-8	Pass:0:0:10:3:1E0	0	0	1	0	A:13:0:13:100%:9.6148E-8
Chromosome	271961	A	G	G:18:0:18:100%:1.1019E-10	Pass:0:0:13:5:1E0	0	0	1	0	G:18:0:18:100%:1.1019E-10
Chromosome	272030	G	T	T:18:0:18:100%:1.1019E-10	Pass:0:0:14:4:1E0	0	0	1	0	T:18:0:18:100%:1.1019E-10
Chromosome	272072	G	A	A:19:0:19:100%:2.8292E-11	Pass:0:0:14:5:1E0	0	0	1	0	A:19:0:19:100%:2.8292E-11
Chromosome	272192	G	A	A:13:0:13:100%:9.6148E-8	Pass:0:0:6:7:1E0	0	0	1	0	A:13:0:13:100%:9.6148E-8
Chromosome	272229	G	A	A:14:0:14:100%:2.4927E-8	Pass:0:0:7:7:1E0	0	0	1	0	A:14:0:14:100%:2.4927E-8
Chromosome	272288	C	T	T:21:0:21:100%:1.8578E-12	Pass:0:0:11:10:1E0	0	0	1	0	T:21:0:21:100%:1.8578E-12
Chromosome	272303	T	G	G:20:0:20:100%:7.2544E-12	Pass:0:0:9:11:1E0	0	0	1	0	G:20:0:20:100%:7.2544E-12
Chromosome	272615	A	G	G:11:0:11:100%:1.4176E-6	Pass:0:0:7:4:1E0	0	0	1	0	G:11:0:11:100%:1.4176E-6
Chromosome	272744	C	T	T:10:0:10:100%:5.4125E-6	Pass:0:0:9:1:1E0	0	0	1	0	T:10:0:10:100%:5.4125E-6
Chromosome	272909	G	T	T:14:0:14:100%:2.4927E-8	Pass:0:0:10:4:1E0	0	0	1	0	T:14:0:14:100%:2.4927E-8
Chromosome	272956	G	A	A:19:0:19:100%:2.8292E-11	Pass:0:0:14:5:1E0	0	0	1	0	A:19:0:19:100%:2.8292E-11
Chromosome	273068	T	C	C:19:0:19:100%:2.8292E-11	Pass:0:0:15:4:1E0	0	0	1	0	C:19:0:19:100%:2.8292E-11
Chromosome	273070	G	T	T:19:0:19:100%:2.8292E-11	Pass:0:0:15:4:1E0	0	0	1	0	T:19:0:19:100%:2.8292E-11
Chromosome	273098	T	C	C:20:0:20:100%:7.2544E-12	Pass:0:0:15:5:1E0	0	0	1	0	C:20:0:20:100%:7.2544E-12
Chromosome	273123	A	C	C:20:0:20:100%:7.2544E-12	Pass:0:0:15:5:1E0	0	0	1	0	C:20:0:20:100%:7.2544E-12
Chromosome	273173	A	T	T:19:0:19:100%:2.8292E-11	Pass:0:0:13:6:1E0	0	0	1	0	T:19:0:19:100%:2.8292E-11
Chromosome	273578	G	A	A:13:0:13:100%:9.6148E-8	Pass:0:0:11:2:1E0	0	0	1	0	A:13:0:13:100%:9.6148E-8
Chromosome	274118	G	A	A:17:0:17:100%:4.2852E-10	Pass:0:0:11:6:1E0	0	0	1	0	A:17:0:17:100%:4.2852E-10
Chromosome	274176	G	A	A:13:0:13:100%:9.6148E-8	Pass:0:0:11:2:1E0	0	0	1	0	A:13:0:13:100%:9.6148E-8
Chromosome	274361	C	G	G:14:0:14:100%:2.4927E-8	Pass:0:0:10:4:1E0	0	0	1	0	G:14:0:14:100%:2.4927E-8
Chromosome	274362	C	T	T:14:0:14:100%:2.4927E-8	Pass:0:0:10:4:1E0	0	0	1	0	T:14:0:14:100%:2.4927E-8
Chromosome	274364	A	T	T:13:0:13:100%:9.6148E-8	Pass:0:0:10:3:1E0	0	0	1	0	T:13:0:13:100%:9.6148E-8
Chromosome	274373	A	C	C:12:0:12:100%:3.698E-7	Pass:0:0:9:3:1E0	0	0	1	0	C:12:0:12:100%:3.698E-7
Chromosome	274379	A	G	G:12:0:12:100%:3.698E-7	Pass:0:0:10:2:1E0	0	0	1	0	G:12:0:12:100%:3.698E-7
Chromosome	274384	A	C	C:12:0:12:100%:3.698E-7	Pass:0.9166666666666666:0:0:11:1:9.9771E-1	0	0	1	0	C:12:0:12:100%:3.698E-7
Chromosome	274391	C	T	T:13:0:13:100%:9.6148E-8	Pass:0:0:10:3:1E0	0	0	1	0	T:13:0:13:100%:9.6148E-8
Chromosome	274427	C	T	T:14:0:14:100%:2.4927E-8	Pass:0:0:10:4:1E0	0	0	1	0	T:14:0:14:100%:2.4927E-8
Chromosome	274562	C	A	A:22:0:22:100%:4.7526E-13	Pass:0:0:17:5:1E0	0	0	1	0	A:22:0:22:100%:4.7526E-13
Chromosome	274640	T	A	A:25:0:25:100%:7.9107E-15	Pass:0:0:19:6:1E0	0	0	1	0	A:25:0:25:100%:7.9107E-15
Chromosome	274661	G	A	A:26:0:26:100%:2.0165E-15	Pass:0:0:18:8:1E0	0	0	1	0	A:26:0:26:100%:2.0165E-15
Chromosome	274705	A	G	G:22:0:22:100%:4.7526E-13	Pass:0:0:14:8:1E0	0	0	1	0	G:22:0:22:100%:4.7526E-13
Chromosome	274754	C	T	T:24:0:24:100%:3.101E-14	Pass:0:0:17:7:1E0	0	0	1	0	T:24:0:24:100%:3.101E-14
Chromosome	275144	T	C	C:8:0:8:100%:7.77E-5	Pass:1.0:0:0:8:0:3.8462E-2	0	0	1	0	C:8:0:8:100%:7.77E-5
Chromosome	275357	G	T	T:13:0:13:100%:9.6148E-8	Pass:0:0:10:3:1E0	0	0	1	0	T:13:0:13:100%:9.6148E-8
Chromosome	275519	T	C	C:10:0:10:100%:5.4125E-6	Pass:0:0:6:4:1E0	0	0	1	0	C:10:0:10:100%:5.4125E-6
Chromosome	275738	T	C	C:19:0:19:100%:2.8292E-11	Pass:0:0:14:5:1E0	0	0	1	0	C:19:0:19:100%:2.8292E-11
Chromosome	275742	G	A	A:18:0:18:100%:1.1019E-10	Pass:0:0:13:5:1E0	0	0	1	0	A:18:0:18:100%:1.1019E-10
Chromosome	276128	C	A	A:12:0:12:100%:3.698E-7	Pass:0:0:9:3:1E0	0	0	1	0	A:12:0:12:100%:3.698E-7
Chromosome	276399	G	A	A:18:0:18:100%:1.1019E-10	Pass:0:0:13:5:1E0	0	0	1	0	A:18:0:18:100%:1.1019E-10
Chromosome	276647	C	T	T:15:0:15:100%:6.4467E-9	Pass:0:0:8:7:1E0	0	0	1	0	T:15:0:15:100%:6.4467E-9
Chromosome	276672	G	A	A:11:0:11:100%:1.4176E-6	Pass:0:0:5:6:1E0	0	0	1	0	A:11:0:11:100%:1.4176E-6
Chromosome	276900	C	T	T:8:0:8:100%:7.77E-5	Pass:0:0:7:1:1E0	0	0	1	0	T:8:0:8:100%:7.77E-5
Chromosome	277110	T	G	G:14:0:14:100%:2.4927E-8	Pass:0:0:11:3:1E0	0	0	1	0	G:14:0:14:100%:2.4927E-8
Chromosome	277163	G	A	A:13:0:13:100%:9.6148E-8	Pass:0:0:9:4:1E0	0	0	1	0	A:13:0:13:100%:9.6148E-8
Chromosome	277291	C	G	G:15:0:15:100%:6.4467E-9	Pass:0:0:11:4:1E0	0	0	1	0	G:15:0:15:100%:6.4467E-9
Chromosome	277539	T	A	A:12:0:12:100%:3.698E-7	Pass:0:0:5:7:1E0	0	0	1	0	A:12:0:12:100%:3.698E-7
Chromosome	277708	A	G	G:10:0:10:100%:5.4125E-6	Pass:0:0:8:2:1E0	0	0	1	0	G:10:0:10:100%:5.4125E-6
Chromosome	277734	C	T	T:13:0:13:100%:9.6148E-8	Pass:0:0:8:5:1E0	0	0	1	0	T:13:0:13:100%:9.6148E-8
Chromosome	277911	A	G	G:16:0:16:100%:1.6637E-9	Pass:0:0:11:5:1E0	0	0	1	0	G:16:0:16:100%:1.6637E-9
Chromosome	278043	A	G	G:17:0:17:100%:4.2852E-10	Pass:0:0:14:3:1E0	0	0	1	0	G:17:0:17:100%:4.2852E-10
Chromosome	278058	T	A	A:17:0:17:100%:4.2852E-10	Pass:0:0:14:3:1E0	0	0	1	0	A:17:0:17:100%:4.2852E-10
Chromosome	278064	A	T	T:17:0:17:100%:4.2852E-10	Pass:0:0:13:4:1E0	0	0	1	0	T:17:0:17:100%:4.2852E-10
Chromosome	278099	A	G	G:18:0:18:100%:1.1019E-10	Pass:0:0:13:5:1E0	0	0	1	0	G:18:0:18:100%:1.1019E-10
Chromosome	278146	A	G	G:23:0:23:100%:1.2146E-13	Pass:0:0:17:6:1E0	0	0	1	0	G:23:0:23:100%:1.2146E-13
Chromosome	278196	C	T	T:22:0:22:100%:4.7526E-13	Pass:0:0:13:9:1E0	0	0	1	0	T:22:0:22:100%:4.7526E-13
Chromosome	278216	G	C	C:14:0:14:100%:2.4927E-8	Pass:0:0:9:5:1E0	0	0	1	0	C:14:0:14:100%:2.4927E-8
Chromosome	278219	G	C	C:15:0:15:100%:6.4467E-9	Pass:0:0:9:6:1E0	0	0	1	0	C:15:0:15:100%:6.4467E-9
Chromosome	278226	T	C	C:14:0:14:100%:2.4927E-8	Pass:0:0:10:4:1E0	0	0	1	0	C:14:0:14:100%:2.4927E-8
Chromosome	278362	G	A	A:12:0:12:100%:3.698E-7	Pass:0:0:7:5:1E0	0	0	1	0	A:12:0:12:100%:3.698E-7
Chromosome	278452	C	T	T:16:0:16:100%:1.6637E-9	Pass:0:0:12:4:1E0	0	0	1	0	T:16:0:16:100%:1.6637E-9
Chromosome	278478	C	A	A:19:0:19:100%:2.8292E-11	Pass:0:0:12:7:1E0	0	0	1	0	A:19:0:19:100%:2.8292E-11
Chromosome	278652	T	C	C:20:0:20:100%:7.2544E-12	Pass:0:0:14:6:1E0	0	0	1	0	C:20:0:20:100%:7.2544E-12
Chromosome	278695	C	A	A:15:0:15:100%:6.4467E-9	Pass:0:0:10:5:1E0	0	0	1	0	A:15:0:15:100%:6.4467E-9
Chromosome	278744	C	T	T:15:0:15:100%:6.4467E-9	Pass:0:0:10:5:1E0	0	0	1	0	T:15:0:15:100%:6.4467E-9
Chromosome	278778	T	G	G:15:0:15:100%:6.4467E-9	Pass:0:0:10:5:1E0	0	0	1	0	G:15:0:15:100%:6.4467E-9
Chromosome	278788	A	G	G:14:0:14:100%:2.4927E-8	Pass:0:0:10:4:1E0	0	0	1	0	G:14:0:14:100%:2.4927E-8
Chromosome	278820	G	A	A:12:0:12:100%:3.698E-7	Pass:0:0:7:5:1E0	0	0	1	0	A:12:0:12:100%:3.698E-7
Chromosome	278865	T	C	C:12:0:12:100%:3.698E-7	Pass:0:0:6:6:1E0	0	0	1	0	C:12:0:12:100%:3.698E-7
Chromosome	279022	T	C	C:9:0:9:100%:2.0568E-5	Pass:0:0:7:2:1E0	0	0	1	0	C:9:0:9:100%:2.0568E-5
Chromosome	279227	G	T	T:12:0:12:100%:3.698E-7	Pass:0:0:9:3:1E0	0	0	1	0	T:12:0:12:100%:3.698E-7
Chromosome	279237	A	G	G:13:0:13:100%:9.6148E-8	Pass:0:0:8:5:1E0	0	0	1	0	G:13:0:13:100%:9.6148E-8
Chromosome	279382	T	C	C:15:0:15:100%:6.4467E-9	Pass:0:0:12:3:1E0	0	0	1	0	C:15:0:15:100%:6.4467E-9
Chromosome	279438	G	A	A:19:0:19:100%:2.8292E-11	Pass:0:0:13:6:1E0	0	0	1	0	A:19:0:19:100%:2.8292E-11
Chromosome	279628	C	G	G:23:0:23:100%:1.2146E-13	Pass:0:0:12:11:1E0	0	0	1	0	G:23:0:23:100%:1.2146E-13
Chromosome	279841	G	T	T:19:0:19:100%:2.8292E-11	Pass:0:0:11:8:1E0	0	0	1	0	T:19:0:19:100%:2.8292E-11
Chromosome	279877	C	A	A:19:0:19:100%:2.8292E-11	Pass:0:0:9:10:1E0	0	0	1	0	A:19:0:19:100%:2.8292E-11
Chromosome	279878	T	C	C:19:0:19:100%:2.8292E-11	Pass:0:0:9:10:1E0	0	0	1	0	C:19:0:19:100%:2.8292E-11
Chromosome	279924	T	C	C:21:0:21:100%:1.8578E-12	Pass:0:0:11:10:1E0	0	0	1	0	C:21:0:21:100%:1.8578E-12
Chromosome	280044	C	T	T:23:0:23:100%:1.2146E-13	Pass:0:0:12:11:1E0	0	0	1	0	T:23:0:23:100%:1.2146E-13
Chromosome	280124	A	G	G:20:0:20:100%:7.2544E-12	Pass:0:0:10:10:1E0	0	0	1	0	G:20:0:20:100%:7.2544E-12
Chromosome	280135	A	T	T:21:0:21:100%:1.8578E-12	Pass:0:0:11:10:1E0	0	0	1	0	T:21:0:21:100%:1.8578E-12
Chromosome	280184	T	C	C:16:0:16:100%:1.6637E-9	Pass:0:0:13:3:1E0	0	0	1	0	C:16:0:16:100%:1.6637E-9
Chromosome	280472	C	T	T:10:0:10:100%:5.4125E-6	Pass:0:0:8:2:1E0	0	0	1	0	T:10:0:10:100%:5.4125E-6
Chromosome	280547	T	C	C:12:0:12:100%:3.698E-7	Pass:0:0:6:6:1E0	0	0	1	0	C:12:0:12:100%:3.698E-7
Chromosome	280778	C	T	T:8:0:8:100%:7.77E-5	Pass:0:0:5:3:1E0	0	0	1	0	T:8:0:8:100%:7.77E-5
Chromosome	280781	G	A	A:8:0:8:100%:7.77E-5	Pass:0:0:5:3:1E0	0	0	1	0	A:8:0:8:100%:7.77E-5
Chromosome	280782	C	T	T:8:0:8:100%:7.77E-5	Pass:0:0:5:3:1E0	0	0	1	0	T:8:0:8:100%:7.77E-5
Chromosome	281090	C	T	T:17:0:17:100%:4.2852E-10	Pass:0:0:12:5:1E0	0	0	1	0	T:17:0:17:100%:4.2852E-10
Chromosome	281198	C	T	T:16:0:16:100%:1.6637E-9	Pass:0:0:9:7:1E0	0	0	1	0	T:16:0:16:100%:1.6637E-9
Chromosome	281422	G	A	A:17:0:17:100%:4.2852E-10	Pass:0:0:14:3:1E0	0	0	1	0	A:17:0:17:100%:4.2852E-10
Chromosome	281663	T	A	A:15:0:15:100%:6.4467E-9	Pass:0:0:9:6:1E0	0	0	1	0	A:15:0:15:100%:6.4467E-9
Chromosome	281862	G	A	A:20:0:20:100%:7.2544E-12	Pass:0:0:18:2:1E0	0	0	1	0	A:20:0:20:100%:7.2544E-12
Chromosome	282075	A	C	C:24:0:24:100%:3.101E-14	Pass:0:0:10:14:1E0	0	0	1	0	C:24:0:24:100%:3.101E-14
Chromosome	282226	C	T	T:21:0:21:100%:1.8578E-12	Pass:0:0:14:7:1E0	0	0	1	0	T:21:0:21:100%:1.8578E-12
Chromosome	282259	A	G	G:16:0:16:100%:1.6637E-9	Pass:0:0:10:6:1E0	0	0	1	0	G:16:0:16:100%:1.6637E-9
Chromosome	282312	C	T	T:12:0:12:100%:3.698E-7	Pass:0:0:7:5:1E0	0	0	1	0	T:12:0:12:100%:3.698E-7
Chromosome	282693	G	A	A:8:0:8:100%:7.77E-5	Pass:0:0:5:3:1E0	0	0	1	0	A:8:0:8:100%:7.77E-5
Chromosome	282699	A	G	G:9:0:9:100%:2.0568E-5	Pass:0:0:6:3:1E0	0	0	1	0	G:9:0:9:100%:2.0568E-5
Chromosome	282774	C	T	T:9:0:9:100%:2.0568E-5	Pass:0:0:4:5:1E0	0	0	1	0	T:9:0:9:100%:2.0568E-5
Chromosome	282784	C	G	G:8:0:8:100%:7.77E-5	Pass:0:0:3:5:1E0	0	0	1	0	G:8:0:8:100%:7.77E-5
Chromosome	282950	C	G	G:17:0:17:100%:4.2852E-10	Pass:0:0:15:2:1E0	0	0	1	0	G:17:0:17:100%:4.2852E-10
Chromosome	282973	A	G	G:20:0:20:100%:7.2544E-12	Pass:0:0:17:3:1E0	0	0	1	0	G:20:0:20:100%:7.2544E-12
Chromosome	283083	T	C	C:28:0:28:100%:1.3074E-16	Pass:0:0:20:8:1E0	0	0	1	0	C:28:0:28:100%:1.3074E-16
Chromosome	283363	A	G	G:18:0:18:100%:1.1019E-10	Pass:0:0:13:5:1E0	0	0	1	0	G:18:0:18:100%:1.1019E-10
Chromosome	283544	T	C	C:16:0:16:100%:1.6637E-9	Pass:0:0:10:6:1E0	0	0	1	0	C:16:0:16:100%:1.6637E-9
Chromosome	283557	C	T	T:15:0:15:100%:6.4467E-9	Pass:0:0:7:8:1E0	0	0	1	0	T:15:0:15:100%:6.4467E-9
Chromosome	283753	T	C	C:14:0:14:100%:2.4927E-8	Pass:0:0:10:4:1E0	0	0	1	0	C:14:0:14:100%:2.4927E-8
Chromosome	283811	G	T	T:16:0:16:100%:1.6637E-9	Pass:0:0:9:7:1E0	0	0	1	0	T:16:0:16:100%:1.6637E-9
Chromosome	283885	A	G	G:16:0:16:100%:1.6637E-9	Pass:0:0:8:8:1E0	0	0	1	0	G:16:0:16:100%:1.6637E-9
Chromosome	283914	A	G	G:15:0:15:100%:6.4467E-9	Pass:0:0:7:8:1E0	0	0	1	0	G:15:0:15:100%:6.4467E-9
Chromosome	283934	A	G	G:13:0:13:100%:9.6148E-8	Pass:0:0:8:5:1E0	0	0	1	0	G:13:0:13:100%:9.6148E-8
Chromosome	283964	T	C	C:13:0:13:100%:9.6148E-8	Pass:0:0:7:6:1E0	0	0	1	0	C:13:0:13:100%:9.6148E-8
Chromosome	284253	T	C	C:8:0:8:100%:7.77E-5	Pass:0:0:6:2:1E0	0	0	1	0	C:8:0:8:100%:7.77E-5
Chromosome	284259	A	G	G:9:0:9:100%:2.0568E-5	Pass:0:0:7:2:1E0	0	0	1	0	G:9:0:9:100%:2.0568E-5
Chromosome	284262	T	C	C:9:0:9:100%:2.0568E-5	Pass:0:0:7:2:1E0	0	0	1	0	C:9:0:9:100%:2.0568E-5
Chromosome	284283	T	C	C:8:0:8:100%:7.77E-5	Pass:0:0:6:2:1E0	0	0	1	0	C:8:0:8:100%:7.77E-5
Chromosome	284289	G	A	A:8:0:8:100%:7.77E-5	Pass:0:0:6:2:1E0	0	0	1	0	A:8:0:8:100%:7.77E-5
Chromosome	284307	A	C	C:8:0:8:100%:7.77E-5	Pass:0:0:6:2:1E0	0	0	1	0	C:8:0:8:100%:7.77E-5
Chromosome	284385	A	G	G:9:0:9:100%:2.0568E-5	Pass:0:0:6:3:1E0	0	0	1	0	G:9:0:9:100%:2.0568E-5
Chromosome	284415	G	A	A:12:0:12:100%:3.698E-7	Pass:0:0:8:4:1E0	0	0	1	0	A:12:0:12:100%:3.698E-7
Chromosome	284430	A	G	G:11:0:11:100%:1.4176E-6	Pass:0:0:7:4:1E0	0	0	1	0	G:11:0:11:100%:1.4176E-6
Chromosome	284463	C	A	A:10:0:10:100%:5.4125E-6	Pass:0:0:7:3:1E0	0	0	1	0	A:10:0:10:100%:5.4125E-6
Chromosome	284520	G	A	A:16:0:16:100%:1.6637E-9	Pass:0:0:11:5:1E0	0	0	1	0	A:16:0:16:100%:1.6637E-9
Chromosome	285090	T	C	C:18:0:18:100%:1.1019E-10	Pass:0:0:10:8:1E0	0	0	1	0	C:18:0:18:100%:1.1019E-10
Chromosome	285138	C	T	T:21:0:21:100%:1.8578E-12	Pass:0:0:13:8:1E0	0	0	1	0	T:21:0:21:100%:1.8578E-12
Chromosome	285264	T	G	G:18:0:18:100%:1.1019E-10	Pass:0:0:11:7:1E0	0	0	1	0	G:18:0:18:100%:1.1019E-10
Chromosome	285342	T	C	C:11:0:11:100%:1.4176E-6	Pass:0:0:9:2:1E0	0	0	1	0	C:11:0:11:100%:1.4176E-6
Chromosome	285396	T	C	C:14:0:14:100%:2.4927E-8	Pass:0:0:11:3:1E0	0	0	1	0	C:14:0:14:100%:2.4927E-8
Chromosome	285426	A	C	C:14:0:14:100%:2.4927E-8	Pass:0:0:12:2:1E0	0	0	1	0	C:14:0:14:100%:2.4927E-8
Chromosome	285429	G	C	C:15:0:15:100%:6.4467E-9	Pass:0:0:12:3:1E0	0	0	1	0	C:15:0:15:100%:6.4467E-9
Chromosome	285478	C	A	A:16:0:16:100%:1.6637E-9	Pass:0:0:10:6:1E0	0	0	1	0	A:16:0:16:100%:1.6637E-9
Chromosome	285558	A	G	G:17:0:17:100%:4.2852E-10	Pass:0:0:10:7:1E0	0	0	1	0	G:17:0:17:100%:4.2852E-10
Chromosome	285592	C	A	A:14:0:14:100%:2.4927E-8	Pass:0:0:9:5:1E0	0	0	1	0	A:14:0:14:100%:2.4927E-8
Chromosome	285624	C	T	T:15:0:15:100%:6.4467E-9	Pass:0:0:10:5:1E0	0	0	1	0	T:15:0:15:100%:6.4467E-9
Chromosome	285703	T	G	G:9:0:9:100%:2.0568E-5	Pass:0:0:6:3:1E0	0	0	1	0	G:9:0:9:100%:2.0568E-5
Chromosome	285744	T	G	G:10:0:10:100%:5.4125E-6	Pass:0:0:5:5:1E0	0	0	1	0	G:10:0:10:100%:5.4125E-6
Chromosome	285810	C	G	G:12:0:12:100%:3.698E-7	Pass:0:0:7:5:1E0	0	0	1	0	G:12:0:12:100%:3.698E-7
Chromosome	285816	C	T	T:11:0:11:100%:1.4176E-6	Pass:0:0:7:4:1E0	0	0	1	0	T:11:0:11:100%:1.4176E-6
Chromosome	285870	C	T	T:9:0:9:100%:2.0568E-5	Pass:0:0:7:2:1E0	0	0	1	0	T:9:0:9:100%:2.0568E-5
Chromosome	285991	C	T	T:12:0:12:100%:3.698E-7	Pass:0:0:9:3:1E0	0	0	1	0	T:12:0:12:100%:3.698E-7
Chromosome	286212	A	T	T:9:0:9:100%:2.0568E-5	Pass:0:0:3:6:1E0	0	0	1	0	T:9:0:9:100%:2.0568E-5
Chromosome	286215	A	G	G:9:0:9:100%:2.0568E-5	Pass:0:0:3:6:1E0	0	0	1	0	G:9:0:9:100%:2.0568E-5
Chromosome	286326	T	G	G:17:0:17:100%:4.2852E-10	Pass:0:0:13:4:1E0	0	0	1	0	G:17:0:17:100%:4.2852E-10
Chromosome	286331	C	T	T:18:0:18:100%:1.1019E-10	Pass:0:0:14:4:1E0	0	0	1	0	T:18:0:18:100%:1.1019E-10
Chromosome	286548	G	A	A:21:0:21:100%:1.8578E-12	Pass:0:0:14:7:1E0	0	0	1	0	A:21:0:21:100%:1.8578E-12
Chromosome	286572	C	T	T:18:0:18:100%:1.1019E-10	Pass:0:0:10:8:1E0	0	0	1	0	T:18:0:18:100%:1.1019E-10
Chromosome	286611	T	G	G:16:0:16:100%:1.6637E-9	Pass:0:0:11:5:1E0	0	0	1	0	G:16:0:16:100%:1.6637E-9
Chromosome	286635	G	A	A:19:0:19:100%:2.8292E-11	Pass:0:0:15:4:1E0	0	0	1	0	A:19:0:19:100%:2.8292E-11
Chromosome	286638	C	T	T:18:0:18:100%:1.1019E-10	Pass:0:0:14:4:1E0	0	0	1	0	T:18:0:18:100%:1.1019E-10
Chromosome	286644	G	A	A:21:0:21:100%:1.8578E-12	Pass:0:0:16:5:1E0	0	0	1	0	A:21:0:21:100%:1.8578E-12
Chromosome	286737	C	T	T:20:0:20:100%:7.2544E-12	Pass:0:0:16:4:1E0	0	0	1	0	T:20:0:20:100%:7.2544E-12
Chromosome	286747	A	C	C:21:0:21:100%:1.8578E-12	Pass:0:0:15:6:1E0	0	0	1	0	C:21:0:21:100%:1.8578E-12
Chromosome	286788	A	G	G:20:0:20:100%:7.2544E-12	Pass:0:0:15:5:1E0	0	0	1	0	G:20:0:20:100%:7.2544E-12
Chromosome	286901	G	C	C:23:0:23:100%:1.2146E-13	Pass:0:0:12:11:1E0	0	0	1	0	C:23:0:23:100%:1.2146E-13
Chromosome	286941	T	C	C:19:0:19:100%:2.8292E-11	Pass:0:0:12:7:1E0	0	0	1	0	C:19:0:19:100%:2.8292E-11
Chromosome	287004	C	T	T:16:0:16:100%:1.6637E-9	Pass:0:0:8:8:1E0	0	0	1	0	T:16:0:16:100%:1.6637E-9
Chromosome	287034	G	A	A:15:0:15:100%:6.4467E-9	Pass:0:0:11:4:1E0	0	0	1	0	A:15:0:15:100%:6.4467E-9
Chromosome	287075	T	C	C:17:0:17:100%:4.2852E-10	Pass:0:0:14:3:1E0	0	0	1	0	C:17:0:17:100%:4.2852E-10
Chromosome	287169	T	C	C:18:0:18:100%:1.1019E-10	Pass:0:0:13:5:1E0	0	0	1	0	C:18:0:18:100%:1.1019E-10
Chromosome	287175	T	C	C:17:0:17:100%:4.2852E-10	Pass:0:0:12:5:1E0	0	0	1	0	C:17:0:17:100%:4.2852E-10
Chromosome	287232	T	C	C:21:0:21:100%:1.8578E-12	Pass:0:0:15:6:1E0	0	0	1	0	C:21:0:21:100%:1.8578E-12
Chromosome	287242	T	G	G:19:0:19:100%:2.8292E-11	Pass:0:0:14:5:1E0	0	0	1	0	G:19:0:19:100%:2.8292E-11
Chromosome	287266	T	C	C:19:0:19:100%:2.8292E-11	Pass:0:0:13:6:1E0	0	0	1	0	C:19:0:19:100%:2.8292E-11
Chromosome	287310	A	T	T:14:0:14:100%:2.4927E-8	Pass:0:0:9:5:1E0	0	0	1	0	T:14:0:14:100%:2.4927E-8
Chromosome	287322	T	C	C:12:0:12:100%:3.698E-7	Pass:0:0:8:4:1E0	0	0	1	0	C:12:0:12:100%:3.698E-7
Chromosome	287397	T	A	A:15:0:15:100%:6.4467E-9	Pass:0:0:10:5:1E0	0	0	1	0	A:15:0:15:100%:6.4467E-9
Chromosome	287514	G	C	C:18:0:18:100%:1.1019E-10	Pass:0:0:11:7:1E0	0	0	1	0	C:18:0:18:100%:1.1019E-10
Chromosome	287525	C	T	T:15:0:15:100%:6.4467E-9	Pass:0:0:9:6:1E0	0	0	1	0	T:15:0:15:100%:6.4467E-9
Chromosome	287528	G	T	T:15:0:15:100%:6.4467E-9	Pass:0:0:9:6:1E0	0	0	1	0	T:15:0:15:100%:6.4467E-9
Chromosome	287619	T	C	C:16:0:16:100%:1.6637E-9	Pass:0:0:11:5:1E0	0	0	1	0	C:16:0:16:100%:1.6637E-9
Chromosome	287631	C	T	T:18:0:18:100%:1.1019E-10	Pass:0:0:13:5:1E0	0	0	1	0	T:18:0:18:100%:1.1019E-10
Chromosome	287638	A	T	T:15:0:15:100%:6.4467E-9	Pass:0:0:11:4:1E0	0	0	1	0	T:15:0:15:100%:6.4467E-9
Chromosome	287639	A	G	G:15:0:15:100%:6.4467E-9	Pass:0:0:11:4:1E0	0	0	1	0	G:15:0:15:100%:6.4467E-9
Chromosome	287663	T	C	C:16:0:16:100%:1.6637E-9	Pass:0:0:13:3:1E0	0	0	1	0	C:16:0:16:100%:1.6637E-9
Chromosome	288020	G	A	A:21:0:21:100%:1.8578E-12	Pass:0:0:14:7:1E0	0	0	1	0	A:21:0:21:100%:1.8578E-12
Chromosome	288167	G	A	A:14:0:14:100%:2.4927E-8	Pass:0:0:5:9:1E0	0	0	1	0	A:14:0:14:100%:2.4927E-8
Chromosome	288209	A	C	C:12:0:12:100%:3.698E-7	Pass:0:0:6:6:1E0	0	0	1	0	C:12:0:12:100%:3.698E-7
Chromosome	288244	T	A	A:13:0:13:100%:9.6148E-8	Pass:0:0:7:6:1E0	0	0	1	0	A:13:0:13:100%:9.6148E-8
Chromosome	288426	A	G	G:24:1:23:95.83%:7.7525E-13	Pass:0:1:17:6:1E0	0	0	1	0	G:24:1:23:95.83%:7.7525E-13
Chromosome	288427	T	A	A:22:0:22:100%:4.7526E-13	Pass:0:0:16:6:1E0	0	0	1	0	A:22:0:22:100%:4.7526E-13
Chromosome	288434	G	A	A:22:0:22:100%:4.7526E-13	Pass:0:0:16:6:1E0	0	0	1	0	A:22:0:22:100%:4.7526E-13
Chromosome	288478	G	C	C:19:0:19:100%:2.8292E-11	Pass:0:0:17:2:1E0	0	0	1	0	C:19:0:19:100%:2.8292E-11
Chromosome	288521	T	A	A:19:0:19:100%:2.8292E-11	Pass:0:0:16:3:1E0	0	0	1	0	A:19:0:19:100%:2.8292E-11
Chromosome	288569	G	T	T:21:0:21:100%:1.8578E-12	Pass:0:0:11:10:1E0	0	0	1	0	T:21:0:21:100%:1.8578E-12
Chromosome	288616	G	A	A:19:0:19:100%:2.8292E-11	Pass:0:0:7:12:1E0	0	0	1	0	A:19:0:19:100%:2.8292E-11
Chromosome	288633	C	T	T:15:0:15:100%:6.4467E-9	Pass:0:0:6:9:1E0	0	0	1	0	T:15:0:15:100%:6.4467E-9
Chromosome	288665	T	C	C:11:0:11:100%:1.4176E-6	Pass:0:0:5:6:1E0	0	0	1	0	C:11:0:11:100%:1.4176E-6
Chromosome	288668	A	C	C:10:0:10:100%:5.4125E-6	Pass:0:0:4:6:1E0	0	0	1	0	C:10:0:10:100%:5.4125E-6
Chromosome	288674	T	C	C:10:0:10:100%:5.4125E-6	Pass:0:0:4:6:1E0	0	0	1	0	C:10:0:10:100%:5.4125E-6
Chromosome	288743	G	A	A:17:0:17:100%:4.2852E-10	Pass:0:0:11:6:1E0	0	0	1	0	A:17:0:17:100%:4.2852E-10
Chromosome	288746	T	C	C:16:0:16:100%:1.6637E-9	Pass:0:0:11:5:1E0	0	0	1	0	C:16:0:16:100%:1.6637E-9
Chromosome	289022	G	T	T:17:0:17:100%:4.2852E-10	Pass:0:0:9:8:1E0	0	0	1	0	T:17:0:17:100%:4.2852E-10
Chromosome	289049	G	T	T:15:0:15:100%:6.4467E-9	Pass:0:0:9:6:1E0	0	0	1	0	T:15:0:15:100%:6.4467E-9
Chromosome	289181	G	C	C:14:0:14:100%:2.4927E-8	Pass:0:0:9:5:1E0	0	0	1	0	C:14:0:14:100%:2.4927E-8
Chromosome	289310	A	C	C:14:0:14:100%:2.4927E-8	Pass:0:0:10:4:1E0	0	0	1	0	C:14:0:14:100%:2.4927E-8
Chromosome	289345	A	G	G:15:0:15:100%:6.4467E-9	Pass:0:0:9:6:1E0	0	0	1	0	G:15:0:15:100%:6.4467E-9
Chromosome	289436	T	C	C:15:0:15:100%:6.4467E-9	Pass:0:0:9:6:1E0	0	0	1	0	C:15:0:15:100%:6.4467E-9
Chromosome	289514	T	C	C:10:0:10:100%:5.4125E-6	Pass:0:0:5:5:1E0	0	0	1	0	C:10:0:10:100%:5.4125E-6
Chromosome	289535	A	C	C:12:0:12:100%:3.698E-7	Pass:0:0:8:4:1E0	0	0	1	0	C:12:0:12:100%:3.698E-7
Chromosome	289592	A	G	G:11:0:11:100%:1.4176E-6	Pass:0:0:8:3:1E0	0	0	1	0	G:11:0:11:100%:1.4176E-6
Chromosome	289652	C	A	A:12:0:12:100%:3.698E-7	Pass:0:0:10:2:1E0	0	0	1	0	A:12:0:12:100%:3.698E-7
Chromosome	289673	A	G	G:11:0:11:100%:1.4176E-6	Pass:0:0:9:2:1E0	0	0	1	0	G:11:0:11:100%:1.4176E-6
Chromosome	289718	C	T	T:11:0:11:100%:1.4176E-6	Pass:0.9090909090909091:0:0:10:1:9.9807E-1	0	0	1	0	T:11:0:11:100%:1.4176E-6
Chromosome	289721	C	G	G:10:0:10:100%:5.4125E-6	Pass:0:0:9:1:1E0	0	0	1	0	G:10:0:10:100%:5.4125E-6
Chromosome	289763	C	T	T:11:0:11:100%:1.4176E-6	Pass:0:0:9:2:1E0	0	0	1	0	T:11:0:11:100%:1.4176E-6
Chromosome	289799	A	G	G:13:0:13:100%:9.6148E-8	Pass:0:0:8:5:1E0	0	0	1	0	G:13:0:13:100%:9.6148E-8
Chromosome	289802	G	C	C:13:0:13:100%:9.6148E-8	Pass:0:0:8:5:1E0	0	0	1	0	C:13:0:13:100%:9.6148E-8
Chromosome	289805	T	G	G:13:0:13:100%:9.6148E-8	Pass:0:0:8:5:1E0	0	0	1	0	G:13:0:13:100%:9.6148E-8
Chromosome	289808	A	T	T:13:0:13:100%:9.6148E-8	Pass:0:0:8:5:1E0	0	0	1	0	T:13:0:13:100%:9.6148E-8
Chromosome	289813	A	T	T:13:0:13:100%:9.6148E-8	Pass:0:0:8:5:1E0	0	0	1	0	T:13:0:13:100%:9.6148E-8
Chromosome	289826	A	T	T:13:0:13:100%:9.6148E-8	Pass:0:0:8:5:1E0	0	0	1	0	T:13:0:13:100%:9.6148E-8
Chromosome	289865	C	T	T:13:0:13:100%:9.6148E-8	Pass:0:0:10:3:1E0	0	0	1	0	T:13:0:13:100%:9.6148E-8
Chromosome	289988	C	T	T:9:0:9:100%:2.0568E-5	Pass:0:0:6:3:1E0	0	0	1	0	T:9:0:9:100%:2.0568E-5
Chromosome	290119	T	G	G:13:0:13:100%:9.6148E-8	Pass:0:0:11:2:1E0	0	0	1	0	G:13:0:13:100%:9.6148E-8
Chromosome	290210	G	A	A:11:0:11:100%:1.4176E-6	Pass:0:0:9:2:1E0	0	0	1	0	A:11:0:11:100%:1.4176E-6
Chromosome	290213	G	A	A:11:0:11:100%:1.4176E-6	Pass:0:0:9:2:1E0	0	0	1	0	A:11:0:11:100%:1.4176E-6
Chromosome	290300	C	T	T:12:0:12:100%:3.698E-7	Pass:0:0:7:5:1E0	0	0	1	0	T:12:0:12:100%:3.698E-7
Chromosome	290472	C	T	T:8:0:8:100%:7.77E-5	Pass:0:0:4:4:1E0	0	0	1	0	T:8:0:8:100%:7.77E-5
Chromosome	290525	C	T	T:8:0:8:100%:7.77E-5	Pass:0:0:5:3:1E0	0	0	1	0	T:8:0:8:100%:7.77E-5
Chromosome	290591	G	A	A:8:0:8:100%:7.77E-5	Pass:0:0:5:3:1E0	0	0	1	0	A:8:0:8:100%:7.77E-5
Chromosome	290875	A	T	T:22:0:22:100%:4.7526E-13	Pass:0:0:15:7:1E0	0	0	1	0	T:22:0:22:100%:4.7526E-13
Chromosome	291014	G	A	A:16:0:16:100%:1.6637E-9	Pass:0:0:12:4:1E0	0	0	1	0	A:16:0:16:100%:1.6637E-9
Chromosome	291016	T	G	G:16:0:16:100%:1.6637E-9	Pass:0:0:11:5:1E0	0	0	1	0	G:16:0:16:100%:1.6637E-9
Chromosome	291058	G	A	A:14:0:14:100%:2.4927E-8	Pass:0:0:11:3:1E0	0	0	1	0	A:14:0:14:100%:2.4927E-8
Chromosome	291060	A	G	G:14:0:14:100%:2.4927E-8	Pass:0:0:11:3:1E0	0	0	1	0	G:14:0:14:100%:2.4927E-8
Chromosome	291130	A	G	G:17:0:17:100%:4.2852E-10	Pass:0:0:11:6:1E0	0	0	1	0	G:17:0:17:100%:4.2852E-10
Chromosome	291172	C	T	T:12:0:12:100%:3.698E-7	Pass:0:0:6:6:1E0	0	0	1	0	T:12:0:12:100%:3.698E-7
Chromosome	291193	G	A	A:9:0:9:100%:2.0568E-5	Pass:0:0:6:3:1E0	0	0	1	0	A:9:0:9:100%:2.0568E-5
Chromosome	292330	T	C	C:8:0:8:100%:7.77E-5	Pass:0:0:6:2:1E0	0	0	1	0	C:8:0:8:100%:7.77E-5
Chromosome	292453	A	C	C:17:0:17:100%:4.2852E-10	Pass:0:0:12:5:1E0	0	0	1	0	C:17:0:17:100%:4.2852E-10
Chromosome	292462	A	G	G:16:0:16:100%:1.6637E-9	Pass:0:0:13:3:1E0	0	0	1	0	G:16:0:16:100%:1.6637E-9
Chromosome	292612	G	C	C:15:0:15:100%:6.4467E-9	Pass:0:0:8:7:1E0	0	0	1	0	C:15:0:15:100%:6.4467E-9
Chromosome	292714	C	T	T:15:0:15:100%:6.4467E-9	Pass:0:0:10:5:1E0	0	0	1	0	T:15:0:15:100%:6.4467E-9
Chromosome	292729	T	C	C:14:0:14:100%:2.4927E-8	Pass:0:0:9:5:1E0	0	0	1	0	C:14:0:14:100%:2.4927E-8
Chromosome	292837	G	A	A:18:0:18:100%:1.1019E-10	Pass:0:0:9:9:1E0	0	0	1	0	A:18:0:18:100%:1.1019E-10
Chromosome	292840	T	C	C:17:0:17:100%:4.2852E-10	Pass:0:0:9:8:1E0	0	0	1	0	C:17:0:17:100%:4.2852E-10
Chromosome	292847	A	G	G:18:0:18:100%:1.1019E-10	Pass:0:0:9:9:1E0	0	0	1	0	G:18:0:18:100%:1.1019E-10
Chromosome	292849	A	T	T:18:0:18:100%:1.1019E-10	Pass:0:0:9:9:1E0	0	0	1	0	T:18:0:18:100%:1.1019E-10
Chromosome	292851	C	A	A:18:0:18:100%:1.1019E-10	Pass:0:0:9:9:1E0	0	0	1	0	A:18:0:18:100%:1.1019E-10
Chromosome	292853	A	T	T:18:0:18:100%:1.1019E-10	Pass:0:0:9:9:1E0	0	0	1	0	T:18:0:18:100%:1.1019E-10
Chromosome	292865	A	G	G:20:0:20:100%:7.2544E-12	Pass:0:0:12:8:1E0	0	0	1	0	G:20:0:20:100%:7.2544E-12
Chromosome	292867	G	C	C:20:0:20:100%:7.2544E-12	Pass:0:0:12:8:1E0	0	0	1	0	C:20:0:20:100%:7.2544E-12
Chromosome	292893	C	T	T:19:0:19:100%:2.8292E-11	Pass:0:0:13:6:1E0	0	0	1	0	T:19:0:19:100%:2.8292E-11
Chromosome	292911	A	C	C:18:0:18:100%:1.1019E-10	Pass:0:0:13:5:1E0	0	0	1	0	C:18:0:18:100%:1.1019E-10
Chromosome	292953	A	T	T:15:0:15:100%:6.4467E-9	Pass:0:0:10:5:1E0	0	0	1	0	T:15:0:15:100%:6.4467E-9
Chromosome	292977	C	T	T:15:0:15:100%:6.4467E-9	Pass:0:0:9:6:1E0	0	0	1	0	T:15:0:15:100%:6.4467E-9
Chromosome	293118	G	A	A:14:0:14:100%:2.4927E-8	Pass:0:0:6:8:1E0	0	0	1	0	A:14:0:14:100%:2.4927E-8
Chromosome	293225	A	C	C:10:0:10:100%:5.4125E-6	Pass:0:0:5:5:1E0	0	0	1	0	C:10:0:10:100%:5.4125E-6
Chromosome	293229	A	C	C:9:0:9:100%:2.0568E-5	Pass:0:0:5:4:1E0	0	0	1	0	C:9:0:9:100%:2.0568E-5
Chromosome	293615	A	G	G:11:0:11:100%:1.4176E-6	Pass:0:0:8:3:1E0	0	0	1	0	G:11:0:11:100%:1.4176E-6
Chromosome	294437	T	C	C:10:0:10:100%:5.4125E-6	Pass:0:0:6:4:1E0	0	0	1	0	C:10:0:10:100%:5.4125E-6
Chromosome	294455	C	T	T:13:0:13:100%:9.6148E-8	Pass:0:0:9:4:1E0	0	0	1	0	T:13:0:13:100%:9.6148E-8
Chromosome	294458	G	A	A:13:0:13:100%:9.6148E-8	Pass:0:0:9:4:1E0	0	0	1	0	A:13:0:13:100%:9.6148E-8
Chromosome	294482	C	A	A:13:0:13:100%:9.6148E-8	Pass:0:0:8:5:1E0	0	0	1	0	A:13:0:13:100%:9.6148E-8
Chromosome	294488	C	T	T:13:0:13:100%:9.6148E-8	Pass:0:0:9:4:1E0	0	0	1	0	T:13:0:13:100%:9.6148E-8
Chromosome	294578	G	A	A:12:0:12:100%:3.698E-7	Pass:0:0:8:4:1E0	0	0	1	0	A:12:0:12:100%:3.698E-7
Chromosome	294597	A	G	G:12:0:12:100%:3.698E-7	Pass:0:0:8:4:1E0	0	0	1	0	G:12:0:12:100%:3.698E-7
Chromosome	294692	C	T	T:8:0:8:100%:7.77E-5	Pass:0:0:2:6:1E0	0	0	1	0	T:8:0:8:100%:7.77E-5
Chromosome	294975	C	A	A:12:0:12:100%:3.698E-7	Pass:0:0:9:3:1E0	0	0	1	0	A:12:0:12:100%:3.698E-7
Chromosome	295059	T	C	C:13:0:13:100%:9.6148E-8	Pass:0:0:10:3:1E0	0	0	1	0	C:13:0:13:100%:9.6148E-8
Chromosome	295068	A	T	T:13:0:13:100%:9.6148E-8	Pass:0:0:10:3:1E0	0	0	1	0	T:13:0:13:100%:9.6148E-8
Chromosome	295080	G	A	A:14:0:14:100%:2.4927E-8	Pass:0:0:10:4:1E0	0	0	1	0	A:14:0:14:100%:2.4927E-8
Chromosome	295245	A	G	G:11:0:11:100%:1.4176E-6	Pass:0:0:7:4:1E0	0	0	1	0	G:11:0:11:100%:1.4176E-6
Chromosome	295305	C	T	T:13:0:13:100%:9.6148E-8	Pass:0:0:8:5:1E0	0	0	1	0	T:13:0:13:100%:9.6148E-8
Chromosome	295306	G	A	A:12:0:12:100%:3.698E-7	Pass:0:0:7:5:1E0	0	0	1	0	A:12:0:12:100%:3.698E-7
Chromosome	295321	A	G	G:14:0:14:100%:2.4927E-8	Pass:0:0:8:6:1E0	0	0	1	0	G:14:0:14:100%:2.4927E-8
Chromosome	295324	G	T	T:13:0:13:100%:9.6148E-8	Pass:0:0:7:6:1E0	0	0	1	0	T:13:0:13:100%:9.6148E-8
Chromosome	295341	A	G	G:12:0:12:100%:3.698E-7	Pass:0:0:6:6:1E0	0	0	1	0	G:12:0:12:100%:3.698E-7
Chromosome	295346	A	G	G:12:0:12:100%:3.698E-7	Pass:0:0:6:6:1E0	0	0	1	0	G:12:0:12:100%:3.698E-7
Chromosome	295357	A	G	G:11:0:11:100%:1.4176E-6	Pass:0:0:5:6:1E0	0	0	1	0	G:11:0:11:100%:1.4176E-6
Chromosome	295377	C	G	G:11:0:11:100%:1.4176E-6	Pass:0:0:5:6:1E0	0	0	1	0	G:11:0:11:100%:1.4176E-6
Chromosome	295386	C	T	T:10:0:10:100%:5.4125E-6	Pass:0:0:5:5:1E0	0	0	1	0	T:10:0:10:100%:5.4125E-6
Chromosome	295410	T	A	A:9:0:9:100%:2.0568E-5	Pass:0:0:6:3:1E0	0	0	1	0	A:9:0:9:100%:2.0568E-5
Chromosome	295425	C	T	T:11:0:11:100%:1.4176E-6	Pass:0:0:6:5:1E0	0	0	1	0	T:11:0:11:100%:1.4176E-6
Chromosome	295465	G	A	A:11:0:11:100%:1.4176E-6	Pass:0:0:8:3:1E0	0	0	1	0	A:11:0:11:100%:1.4176E-6
Chromosome	295472	C	T	T:11:0:11:100%:1.4176E-6	Pass:0:0:8:3:1E0	0	0	1	0	T:11:0:11:100%:1.4176E-6
Chromosome	295494	G	A	A:11:0:11:100%:1.4176E-6	Pass:0:0:7:4:1E0	0	0	1	0	A:11:0:11:100%:1.4176E-6
Chromosome	295541	T	C	C:13:0:13:100%:9.6148E-8	Pass:0:0:9:4:1E0	0	0	1	0	C:13:0:13:100%:9.6148E-8
Chromosome	295574	A	T	T:12:0:12:100%:3.698E-7	Pass:0:0:8:4:1E0	0	0	1	0	T:12:0:12:100%:3.698E-7
Chromosome	295577	A	G	G:12:0:12:100%:3.698E-7	Pass:0:0:8:4:1E0	0	0	1	0	G:12:0:12:100%:3.698E-7
Chromosome	295590	A	G	G:10:0:10:100%:5.4125E-6	Pass:0:0:8:2:1E0	0	0	1	0	G:10:0:10:100%:5.4125E-6
Chromosome	295623	A	G	G:11:0:11:100%:1.4176E-6	Pass:0:0:9:2:1E0	0	0	1	0	G:11:0:11:100%:1.4176E-6
Chromosome	295941	C	G	G:29:0:29:100%:3.3259E-17	Pass:0:0:19:10:1E0	0	0	1	0	G:29:0:29:100%:3.3259E-17
Chromosome	295965	G	C	C:29:0:29:100%:3.3259E-17	Pass:0:0:18:11:1E0	0	0	1	0	C:29:0:29:100%:3.3259E-17
Chromosome	296106	C	T	T:26:0:26:100%:2.0165E-15	Pass:0:0:14:12:1E0	0	0	1	0	T:26:0:26:100%:2.0165E-15
Chromosome	296151	G	A	A:28:0:28:100%:1.3074E-16	Pass:0:0:18:10:1E0	0	0	1	0	A:28:0:28:100%:1.3074E-16
Chromosome	296177	T	C	C:26:0:26:100%:2.0165E-15	Pass:0:0:18:8:1E0	0	0	1	0	C:26:0:26:100%:2.0165E-15
Chromosome	296220	G	T	T:22:0:22:100%:4.7526E-13	Pass:0:0:16:6:1E0	0	0	1	0	T:22:0:22:100%:4.7526E-13
Chromosome	296235	T	C	C:19:0:19:100%:2.8292E-11	Pass:0:0:16:3:1E0	0	0	1	0	C:19:0:19:100%:2.8292E-11
Chromosome	296237	A	G	G:19:0:19:100%:2.8292E-11	Pass:0:0:16:3:1E0	0	0	1	0	G:19:0:19:100%:2.8292E-11
Chromosome	296333	A	G	G:18:0:18:100%:1.1019E-10	Pass:0:0:12:6:1E0	0	0	1	0	G:18:0:18:100%:1.1019E-10
Chromosome	296527	C	G	G:15:0:15:100%:6.4467E-9	Pass:0:0:11:4:1E0	0	0	1	0	G:15:0:15:100%:6.4467E-9
Chromosome	296563	G	C	C:13:0:13:100%:9.6148E-8	Pass:0:0:6:7:1E0	0	0	1	0	C:13:0:13:100%:9.6148E-8
[truncated: 38,167 more rows]

## Sheet: InDel Summary
Paramters	Values
Total Number of Input Bases	3891259
Variant Positions	41525
Failed by the Strand-filter	601
Variant Positions Reported	758 (758 SNP, 0 indel)
Min coverage	8
Min. Varient Frequency	0.2
Min. Average Quality	15
P-value Threshold	0.01

## Sheet: InDel
Chrom	Position	Reference	Variation	Cons:Cov:Reads1:Reads2:Freq:P-value	StrandFilter:R1+:R1-:R2+:R2-:pval	SamplesRef	SamplesHet	SamplesHom	SamplesNC	Cons:Cov:Reads1:Reads2:Freq:P-value
Chromosome	1761	G	-ATC	-ATC/-ATC:13:0:12:92.31%:3.698E-7	Pass:0:0:7:5:1E0	0	0	1	0	-ATC/-ATC:13:0:12:92.31%:3.698E-7
Chromosome	1900	A	+ATAT	+ATAT/+ATAT:8:0:8:100%:7.77E-5	Pass:0:0:6:2:1E0	0	0	1	0	+ATAT/+ATAT:8:0:8:100%:7.77E-5
Chromosome	30235	A	+G	+G/+G:21:3:18:85.71%:3.7603E-9	Pass:3:0:12:6:1E0	0	0	1	0	+G/+G:21:3:18:85.71%:3.7603E-9
Chromosome	47631	T	+A	+A/+A:11:0:11:100%:1.4176E-6	Pass:0:0:8:3:1E0	0	0	1	0	+A/+A:11:0:11:100%:1.4176E-6
Chromosome	55695	G	+C	+C/+C:12:0:12:100%:3.698E-7	Pass:0.9166666666666666:0:0:11:1:9.9771E-1	0	0	1	0	+C/+C:12:0:12:100%:3.698E-7
Chromosome	90491	A	-G	-G/-G:13:2:11:84.62%:1.0096E-5	Pass:2:0:9:2:1E0	0	0	1	0	-G/-G:13:2:11:84.62%:1.0096E-5
Chromosome	96230	T	+A	+A/+A:12:0:12:100%:3.698E-7	Pass:0:0:9:3:1E0	0	0	1	0	+A/+A:12:0:12:100%:3.698E-7
Chromosome	140819	A	-T	-T/-T:9:0:9:100%:2.0568E-5	Pass:0:0:8:1:1E0	0	0	1	0	-T/-T:9:0:9:100%:2.0568E-5
Chromosome	154807	A	-TTG	-TTG/-TTG:17:0:16:94.12%:1.6637E-9	Pass:0:0:11:5:1E0	0	0	1	0	-TTG/-TTG:17:0:16:94.12%:1.6637E-9
Chromosome	160849	A	+G	+G/+G:10:0:10:100%:5.4125E-6	Pass:0:0:8:2:1E0	0	0	1	0	+G/+G:10:0:10:100%:5.4125E-6
Chromosome	165825	G	+C	+C/+C:10:0:10:100%:5.4125E-6	Pass:0:0:7:3:1E0	0	0	1	0	+C/+C:10:0:10:100%:5.4125E-6
Chromosome	165901	C	+TTTA	+TTTA/+TTTA:9:1:8:88.89%:2.0568E-4	Pass:1:0:5:3:1E0	0	0	1	0	+TTTA/+TTTA:9:1:8:88.89%:2.0568E-4
Chromosome	166037	A	+T	+T/+T:11:0:11:100%:1.4176E-6	Pass:0:0:8:3:1E0	0	0	1	0	+T/+T:11:0:11:100%:1.4176E-6
Chromosome	198316	G	+GAT	+GAT/+GAT:14:1:13:92.86%:3.7391E-7	Pass:0:1:11:2:1E0	0	0	1	0	+GAT/+GAT:14:1:13:92.86%:3.7391E-7
Chromosome	202265	A	-AAACTTGGAG	-AAACTTGGAG/-AAACTTGGAG:13:1:12:92.31%:1.3461E-6	Pass:1:0:9:3:1E0	0	0	1	0	-AAACTTGGAG/-AAACTTGGAG:13:1:12:92.31%:1.3461E-6
Chromosome	202443	A	-G	-G/-G:19:2:17:89.47%:5.9414E-9	Pass:2:0:11:6:1E0	0	0	1	0	-G/-G:19:2:17:89.47%:5.9414E-9
Chromosome	202483	T	+A	+A/+A:21:1:20:95.24%:4.0873E-11	Pass:1:0:10:10:1E0	0	0	1	0	+A/+A:21:1:20:95.24%:4.0873E-11
Chromosome	203693	A	+AT	+AT/+AT:15:0:15:100%:6.4467E-9	Pass:0:0:13:2:1E0	0	0	1	0	+AT/+AT:15:0:15:100%:6.4467E-9
Chromosome	204359	A	+AAG	+AAG/+AAG:19:0:19:100%:2.8292E-11	Pass:0:0:17:2:1E0	0	0	1	0	+AAG/+AAG:19:0:19:100%:2.8292E-11
Chromosome	205073	A	-T	-T/-T:17:0:17:100%:4.2852E-10	Pass:0:0:15:2:1E0	0	0	1	0	-T/-T:17:0:17:100%:4.2852E-10
Chromosome	205112	G	+A	+A/+A:20:1:19:95%:1.5234E-10	Pass:1:0:12:7:1E0	0	0	1	0	+A/+A:20:1:19:95%:1.5234E-10
Chromosome	210515	T	-G	-G/-G:11:2:9:81.82%:1.1057E-4	Pass:1:1:6:3:1E0	0	0	1	0	-G/-G:11:2:9:81.82%:1.1057E-4
Chromosome	211353	G	-TCAGAGATAAAC	-TCAGAGATAAAC/-TCAGAGATAAAC:20:1:19:86.36%:1.5234E-10	Pass:0:1:15:4:1E0	0	0	1	0	-TCAGAGATAAAC/-TCAGAGATAAAC:20:1:19:86.36%:1.5234E-10
Chromosome	211793	A	-T	-T/-T:8:1:7:87.5%:6.993E-4	Pass:0:1:5:2:1E0	0	0	1	0	-T/-T:8:1:7:87.5%:6.993E-4
Chromosome	228531	C	+GCA	+GCA/+GCA:12:0:13:100%:9.6148E-8	Pass:0:0:11:2:1E0	0	0	1	0	+GCA/+GCA:12:0:13:100%:9.6148E-8
Chromosome	232988	G	+A	+A/+A:9:0:9:100%:2.0568E-5	Pass:0:0:7:2:1E0	0	0	1	0	+A/+A:9:0:9:100%:2.0568E-5
Chromosome	246622	C	+TTTAT	+TTTAT/+TTTAT:25:1:23:95.83%:7.7525E-13	Pass:1:0:16:7:1E0	0	0	1	0	+TTTAT/+TTTAT:25:1:23:95.83%:7.7525E-13
Chromosome	249894	C	-T	-T/-T:13:0:13:100%:9.6148E-8	Pass:0:0:10:3:1E0	0	0	1	0	-T/-T:13:0:13:100%:9.6148E-8
Chromosome	258596	T	+AGTA	+AGTA/+AGTA:8:2:6:75%:3.4965E-3	Pass:1.0:1:1:6:0:2.5E-1	0	0	1	0	+AGTA/+AGTA:8:2:6:75%:3.4965E-3
Chromosome	258834	G	+T	+T/+T:17:0:17:100%:4.2852E-10	Pass:0:0:9:8:1E0	0	0	1	0	+T/+T:17:0:17:100%:4.2852E-10
Chromosome	265192	A	-T	-T/-T:17:2:15:88.24%:7.3277E-8	Pass:0:2:9:6:1E0	0	0	1	0	-T/-T:17:2:15:88.24%:7.3277E-8
Chromosome	267806	T	+G	+G/+G:16:1:15:93.75%:2.8282E-8	Pass:0:1:8:7:1E0	0	0	1	0	+G/+G:16:1:15:93.75%:2.8282E-8
Chromosome	290125	G	-T	-T/-T:12:0:12:100%:3.698E-7	Pass:0:0:10:2:1E0	0	0	1	0	-T/-T:12:0:12:100%:3.698E-7
Chromosome	300532	A	-G	-G/-G:16:0:16:100%:1.6637E-9	Pass:0:0:11:5:1E0	0	0	1	0	-G/-G:16:0:16:100%:1.6637E-9
Chromosome	309307	A	-G	-G/-G:15:0:15:100%:6.4467E-9	Pass:0:0:9:6:1E0	0	0	1	0	-G/-G:15:0:15:100%:6.4467E-9
Chromosome	314009	T	+A	+A/+A:15:0:15:100%:6.4467E-9	Pass:0:0:13:2:1E0	0	0	1	0	+A/+A:15:0:15:100%:6.4467E-9
Chromosome	319176	T	+A	+A/+A:11:0:11:100%:1.4176E-6	Pass:0:0:9:2:1E0	0	0	1	0	+A/+A:11:0:11:100%:1.4176E-6
Chromosome	327375	C	+TTGAAAAATAGATGGTTTCT	+TTGAAAAATAGATGGTTTCT/+TTGAAAAATAGATGGTTTCT:9:3:13:81.25%:1.6121E-6	Pass:3:0:10:3:1E0	0	0	1	0	+TTGAAAAATAGATGGTTTCT/+TTGAAAAATAGATGGTTTCT:9:3:13:81.25%:1.6121E-6
Chromosome	332430	C	-T	-T/-T:16:1:15:93.75%:2.8282E-8	Pass:1:0:7:8:1E0	0	0	1	0	-T/-T:16:1:15:93.75%:2.8282E-8
Chromosome	339912	T	+AA	+AA/+AA:11:0:11:100%:1.4176E-6	Pass:0:0:7:4:1E0	0	0	1	0	+AA/+AA:11:0:11:100%:1.4176E-6
Chromosome	344400	T	-C	-C/-C:16:1:15:93.75%:2.8282E-8	Pass:1:0:7:8:1E0	0	0	1	0	-C/-C:16:1:15:93.75%:2.8282E-8
Chromosome	352754	T	-A	-A/-A:14:0:14:100%:2.4927E-8	Pass:0:0:7:7:1E0	0	0	1	0	-A/-A:14:0:14:100%:2.4927E-8
Chromosome	358201	C	-A	-A/-A:24:2:22:91.67%:1.0078E-11	Pass:0:2:14:8:1E0	0	0	1	0	-A/-A:24:2:22:91.67%:1.0078E-11
Chromosome	365852	G	+A	+A/+A:24:1:23:95.83%:7.7525E-13	Pass:1:0:16:7:1E0	0	0	1	0	+A/+A:24:1:23:95.83%:7.7525E-13
Chromosome	368968	T	-G	-G/-G:19:2:17:89.47%:5.9414E-9	Pass:2:0:7:10:1E0	0	0	1	0	-G/-G:19:2:17:89.47%:5.9414E-9
Chromosome	376017	A	-GG	-GG/-GG:14:1:13:92.86%:3.7391E-7	Pass:1:0:11:2:1E0	0	0	1	0	-GG/-GG:14:1:13:92.86%:3.7391E-7
Chromosome	376415	C	+T	+T/+T:11:1:10:90.91%:1.7011E-5	Pass:1:0:8:2:1E0	0	0	1	0	+T/+T:11:1:10:90.91%:1.7011E-5
Chromosome	376573	C	-A	-A/-A:18:1:17:94.44%:2.0936E-9	Pass:0:1:14:3:1E0	0	0	1	0	-A/-A:18:1:17:94.44%:2.0936E-9
Chromosome	376722	T	-G	-G/-G:20:1:19:95%:1.5234E-10	Pass:1:0:9:10:1E0	0	0	1	0	-G/-G:20:1:19:95%:1.5234E-10
Chromosome	376738	T	+AG	+AG/+AG:18:1:16:88.89%:7.7134E-9	Pass:0:1:7:9:1E0	0	0	1	0	+AG/+AG:18:1:16:88.89%:7.7134E-9
Chromosome	376818	G	+T	+T/+T:12:0:12:100%:3.698E-7	Pass:0:0:6:6:1E0	0	0	1	0	+T/+T:12:0:12:100%:3.698E-7
Chromosome	403145	C	+T	+T/+T:11:0:11:100%:1.4176E-6	Pass:0:0:6:5:1E0	0	0	1	0	+T/+T:11:0:11:100%:1.4176E-6
Chromosome	407667	C	-T	-T/-T:15:0:15:100%:6.4467E-9	Pass:0:0:10:5:1E0	0	0	1	0	-T/-T:15:0:15:100%:6.4467E-9
Chromosome	415332	C	-A	-A/-A:12:0:12:100%:3.698E-7	Pass:0:0:7:5:1E0	0	0	1	0	-A/-A:12:0:12:100%:3.698E-7
Chromosome	416193	T	+A	+A/+A:18:2:16:88.89%:2.0936E-8	Pass:2:0:11:5:1E0	0	0	1	0	+A/+A:18:2:16:88.89%:2.0936E-8
Chromosome	419755	G	-C	-C/-C:14:1:13:92.86%:3.7391E-7	Pass:1:0:10:3:1E0	0	0	1	0	-C/-C:14:1:13:92.86%:3.7391E-7
Chromosome	428681	C	+G	+G/+G:17:0:17:100%:4.2852E-10	Pass:0:0:12:5:1E0	0	0	1	0	+G/+G:17:0:17:100%:4.2852E-10
Chromosome	430582	T	-A	-A/-A:9:0:9:100%:2.0568E-5	Pass:0:0:8:1:1E0	0	0	1	0	-A/-A:9:0:9:100%:2.0568E-5
Chromosome	452818	A	-G	-G/-G:15:0:15:100%:6.4467E-9	Pass:0:0:10:5:1E0	0	0	1	0	-G/-G:15:0:15:100%:6.4467E-9
Chromosome	453907	G	-T	-T/-T:15:0:15:100%:6.4467E-9	Pass:0:0:9:6:1E0	0	0	1	0	-T/-T:15:0:15:100%:6.4467E-9
Chromosome	454604	A	+C	+C/+C:9:0:9:100%:2.0568E-5	Pass:0:0:8:1:1E0	0	0	1	0	+C/+C:9:0:9:100%:2.0568E-5
Chromosome	454625	G	+AACCAAAA	+AACCAAAA/+AACCAAAA:12:2:10:83.33%:3.3652E-5	Pass:1:1:6:4:1E0	0	0	1	0	+AACCAAAA/+AACCAAAA:12:2:10:83.33%:3.3652E-5
Chromosome	455327	C	-A	-A/-A:17:0:17:100%:4.2852E-10	Pass:0:0:14:3:1E0	0	0	1	0	-A/-A:17:0:17:100%:4.2852E-10
Chromosome	463096	G	+T	+T/+T:18:3:15:83.33%:1.4655E-7	Pass:3:0:10:5:1E0	0	0	1	0	+T/+T:18:3:15:83.33%:1.4655E-7
Chromosome	465999	A	-G	-G/-G:23:3:20:86.96%:3.1579E-10	Pass:0:3:14:6:1E0	0	0	1	0	-G/-G:23:3:20:86.96%:3.1579E-10
Chromosome	473093	G	+A	+A/+A:11:0:11:100%:1.4176E-6	Pass:0:0:8:3:1E0	0	0	1	0	+A/+A:11:0:11:100%:1.4176E-6
Chromosome	473110	C	+T	+T/+T:18:1:17:94.44%:2.0936E-9	Pass:0:1:10:7:1E0	0	0	1	0	+T/+T:18:1:17:94.44%:2.0936E-9
Chromosome	475570	C	+T	+T/+T:10:0:10:100%:5.4125E-6	Pass:0:0:4:6:1E0	0	0	1	0	+T/+T:10:0:10:100%:5.4125E-6
Chromosome	478768	G	+T	+T/+T:13:2:11:84.62%:1.0096E-5	Pass:1:1:8:3:1E0	0	0	1	0	+T/+T:13:2:11:84.62%:1.0096E-5
Chromosome	478835	A	-T	-T/-T:13:1:12:92.31%:1.3461E-6	Pass:1:0:7:5:1E0	0	0	1	0	-T/-T:13:1:12:92.31%:1.3461E-6
Chromosome	486375	T	-GATG	-GATG/-GATG:17:0:17:100%:4.2852E-10	Pass:0:0:11:6:1E0	0	0	1	0	-GATG/-GATG:17:0:17:100%:4.2852E-10
Chromosome	488309	T	-G	-G/-G:14:1:13:92.86%:3.7391E-7	Pass:0:1:9:4:1E0	0	0	1	0	-G/-G:14:1:13:92.86%:3.7391E-7
Chromosome	490580	G	-TTTTTTTT	-TTTTTTTT/-TTTTTTTT:8:0:8:100%:7.77E-5	Pass:0:0:5:3:1E0	0	0	1	0	-TTTTTTTT/-TTTTTTTT:8:0:8:100%:7.77E-5
Chromosome	490773	T	+A	+A/+A:15:0:15:100%:6.4467E-9	Pass:0:0:12:3:1E0	0	0	1	0	+A/+A:15:0:15:100%:6.4467E-9
Chromosome	491105	C	-T	-T/-T:19:1:18:94.74%:5.6585E-10	Pass:0:1:13:5:1E0	0	0	1	0	-T/-T:19:1:18:94.74%:5.6585E-10
Chromosome	491141	G	-TT	-TT/-TT:19:0:19:100%:2.8292E-11	Pass:0:0:10:9:1E0	0	0	1	0	-TT/-TT:19:0:19:100%:2.8292E-11
Chromosome	492649	T	+GAGTC	+GAGTC/+GAGTC:24:4:20:83.33%:6.3493E-10	Pass:3:1:12:8:1E0	0	0	1	0	+GAGTC/+GAGTC:24:4:20:83.33%:6.3493E-10
Chromosome	505068	C	+A	+A/+A:24:2:22:91.67%:1.0078E-11	Pass:0:2:17:5:1E0	0	0	1	0	+A/+A:24:2:22:91.67%:1.0078E-11
Chromosome	505137	C	+T	+T/+T:27:1:26:96.3%:1.4382E-14	Pass:1:0:17:9:1E0	0	0	1	0	+T/+T:27:1:26:96.3%:1.4382E-14
Chromosome	506295	T	-A	-A/-A:14:1:13:92.86%:3.7391E-7	Pass:1:0:11:2:1E0	0	0	1	0	-A/-A:14:1:13:92.86%:3.7391E-7
Chromosome	506720	C	+T	+T/+T:18:2:16:88.89%:2.0936E-8	Pass:1:1:14:2:1E0	0	0	1	0	+T/+T:18:2:16:88.89%:2.0936E-8
Chromosome	517257	A	-C	-C/-C:14:0:14:100%:2.4927E-8	Pass:0:0:9:5:1E0	0	0	1	0	-C/-C:14:0:14:100%:2.4927E-8
Chromosome	529066	A	+TT	*/+TT:10:3:7:70%:1.548E-3	Pass:3:0:4:3:1E0	0	1	0	0	*/+TT:10:3:7:70%:1.548E-3
Chromosome	568166	C	+T	+T/+T:17:0:17:100%:4.2852E-10	Pass:0:0:11:6:1E0	0	0	1	0	+T/+T:17:0:17:100%:4.2852E-10
Chromosome	568178	C	+T	+T/+T:26:0:26:100%:2.0165E-15	Pass:0:0:11:15:1E0	0	0	1	0	+T/+T:26:0:26:100%:2.0165E-15
Chromosome	569066	C	+TTTAGAT	+TTTAGAT/+TTTAGAT:8:0:8:100%:7.77E-5	Pass:0:0:3:5:1E0	0	0	1	0	+TTTAGAT/+TTTAGAT:8:0:8:100%:7.77E-5
Chromosome	569226	G	+T	+T/+T:16:0:16:100%:1.6637E-9	Pass:0:0:11:5:1E0	0	0	1	0	+T/+T:16:0:16:100%:1.6637E-9
Chromosome	569257	G	-T	-T/-T:15:0:15:100%:6.4467E-9	Pass:0:0:10:5:1E0	0	0	1	0	-T/-T:15:0:15:100%:6.4467E-9
Chromosome	572815	G	+GA	+GA/+GA:9:0:9:100%:2.0568E-5	Pass:0:0:4:5:1E0	0	0	1	0	+GA/+GA:9:0:9:100%:2.0568E-5
Chromosome	574434	A	-T	-T/-T:8:0:8:100%:7.77E-5	Pass:0:0:7:1:1E0	0	0	1	0	-T/-T:8:0:8:100%:7.77E-5
Chromosome	574527	A	-G	*/-G:9:3:6:66.67%:4.5249E-3	Pass:2:1:4:2:1E0	0	1	0	0	*/-G:9:3:6:66.67%:4.5249E-3
Chromosome	575605	T	+A	+A/+A:17:3:14:82.35%:4.8851E-7	Pass:2:1:7:7:1E0	0	0	1	0	+A/+A:17:3:14:82.35%:4.8851E-7
Chromosome	575642	G	-AA	-AA/-AA:14:1:13:92.86%:3.7391E-7	Pass:1:0:7:6:1E0	0	0	1	0	-AA/-AA:14:1:13:92.86%:3.7391E-7
Chromosome	578274	C	-T	-T/-T:14:0:14:100%:2.4927E-8	Pass:0:0:11:3:1E0	0	0	1	0	-T/-T:14:0:14:100%:2.4927E-8
Chromosome	578978	C	+TCTCT	+TCTCT/+TCTCT:10:1:9:90%:5.9538E-5	Pass:1:0:6:3:1E0	0	0	1	0	+TCTCT/+TCTCT:10:1:9:90%:5.9538E-5
Chromosome	579077	T	-ACATA	-ACATA/-ACATA:12:1:11:91.67%:4.8074E-6	Pass:0:1:8:3:1E0	0	0	1	0	-ACATA/-ACATA:12:1:11:91.67%:4.8074E-6
Chromosome	579098	A	+T	+T/+T:12:0:12:100%:3.698E-7	Pass:0:0:8:4:1E0	0	0	1	0	+T/+T:12:0:12:100%:3.698E-7
Chromosome	579273	T	+C	+C/+C:12:0:12:100%:3.698E-7	Pass:0:0:8:4:1E0	0	0	1	0	+C/+C:12:0:12:100%:3.698E-7
Chromosome	579336	C	+GGAATATTTGATGTTCCGAAT	+GGAATATTTGATGTTCCGAAT/+GGAATATTTGATGTTCCGAAT:13:1:12:92.31%:1.3461E-6	Pass:0:1:5:7:1E0	0	0	1	0	+GGAATATTTGATGTTCCGAAT/+GGAATATTTGATGTTCCGAAT:13:1:12:92.31%:1.3461E-6
Chromosome	581336	C	+T	+T/+T:17:0:17:100%:4.2852E-10	Pass:0:0:12:5:1E0	0	0	1	0	+T/+T:17:0:17:100%:4.2852E-10
Chromosome	587485	A	-TTCC	-TTCC/-TTCC:16:2:14:87.5%:2.5454E-7	Pass:2:0:7:7:1E0	0	0	1	0	-TTCC/-TTCC:16:2:14:87.5%:2.5454E-7
Chromosome	593337	A	+T	+T/+T:18:0:18:100%:1.1019E-10	Pass:0:0:11:7:1E0	0	0	1	0	+T/+T:18:0:18:100%:1.1019E-10
Chromosome	595015	T	+G	+G/+G:13:0:13:100%:9.6148E-8	Pass:0:0:10:3:1E0	0	0	1	0	+G/+G:13:0:13:100%:9.6148E-8
Chromosome	596178	T	-A	-A/-A:11:1:10:90.91%:1.7011E-5	Pass:0:1:8:2:1E0	0	0	1	0	-A/-A:11:1:10:90.91%:1.7011E-5
Chromosome	603018	A	+GTAAAGGAC	+GTAAAGGAC/+GTAAAGGAC:12:2:10:83.33%:3.3652E-5	Pass:0:2:7:3:1E0	0	0	1	0	+GTAAAGGAC/+GTAAAGGAC:12:2:10:83.33%:3.3652E-5
Chromosome	606485	G	-T	-T/-T:15:0:15:100%:6.4467E-9	Pass:0:0:13:2:1E0	0	0	1	0	-T/-T:15:0:15:100%:6.4467E-9
Chromosome	608214	G	+A	+A/+A:11:1:10:90.91%:1.7011E-5	Pass:0:1:8:2:1E0	0	0	1	0	+A/+A:11:1:10:90.91%:1.7011E-5
Chromosome	613511	G	+A	+A/+A:22:0:22:100%:4.7526E-13	Pass:0:0:16:6:1E0	0	0	1	0	+A/+A:22:0:22:100%:4.7526E-13
Chromosome	616584	G	-TA	-TA/-TA:16:0:16:100%:1.6637E-9	Pass:0:0:14:2:1E0	0	0	1	0	-TA/-TA:16:0:16:100%:1.6637E-9
Chromosome	622219	A	+G	+G/+G:11:1:10:90.91%:1.7011E-5	Pass:1:0:9:1:1E0	0	0	1	0	+G/+G:11:1:10:90.91%:1.7011E-5
Chromosome	630148	A	+GACTCT	+GACTCT/+GACTCT:20:1:18:90%:5.6585E-10	Pass:0:1:13:5:1E0	0	0	1	0	+GACTCT/+GACTCT:20:1:18:90%:5.6585E-10
Chromosome	633873	T	-C	-C/-C:13:0:13:100%:9.6148E-8	Pass:0:0:8:5:1E0	0	0	1	0	-C/-C:13:0:13:100%:9.6148E-8
Chromosome	633878	A	-T	-T/-T:14:2:12:85.71%:2.9913E-6	Pass:1:1:8:4:1E0	0	0	1	0	-T/-T:14:2:12:85.71%:2.9913E-6
Chromosome	634646	G	+A	+A/+A:12:2:10:83.33%:3.3652E-5	Pass:2:0:5:5:1E0	0	0	1	0	+A/+A:12:2:10:83.33%:3.3652E-5
Chromosome	635325	A	-G	-G/-G:11:1:10:90.91%:1.7011E-5	Pass:0:1:8:2:1E0	0	0	1	0	-G/-G:11:1:10:90.91%:1.7011E-5
Chromosome	644461	C	+T	+T/+T:13:1:12:92.31%:1.3461E-6	Pass:1:0:10:2:1E0	0	0	1	0	+T/+T:13:1:12:92.31%:1.3461E-6
Chromosome	664648	T	+ATAAGAGAAAGGATAA	*/+ATAAGAGAAAGGATAA:11:4:7:63.64%:1.935E-3	Pass:2:2:2:5:1E0	0	1	0	0	*/+ATAAGAGAAAGGATAA:11:4:7:63.64%:1.935E-3
Chromosome	671221	A	-T	-T/-T:11:1:10:90.91%:1.7011E-5	Pass:1:0:8:2:1E0	0	0	1	0	-T/-T:11:1:10:90.91%:1.7011E-5
Chromosome	674817	G	+A	+A/+A:14:0:14:100%:2.4927E-8	Pass:0:0:10:4:1E0	0	0	1	0	+A/+A:14:0:14:100%:2.4927E-8
Chromosome	675890	A	+T	+T/+T:16:0:16:100%:1.6637E-9	Pass:0:0:12:4:1E0	0	0	1	0	+T/+T:16:0:16:100%:1.6637E-9
Chromosome	675943	T	-G	-G/-G:17:0:17:100%:4.2852E-10	Pass:0:0:10:7:1E0	0	0	1	0	-G/-G:17:0:17:100%:4.2852E-10
Chromosome	675965	T	-G	-G/-G:17:0:17:100%:4.2852E-10	Pass:0:0:9:8:1E0	0	0	1	0	-G/-G:17:0:17:100%:4.2852E-10
Chromosome	679080	G	-A	-A/-A:12:0:12:100%:3.698E-7	Pass:0:0:10:2:1E0	0	0	1	0	-A/-A:12:0:12:100%:3.698E-7
Chromosome	683377	C	+T	+T/+T:18:0:18:100%:1.1019E-10	Pass:0:0:11:7:1E0	0	0	1	0	+T/+T:18:0:18:100%:1.1019E-10
Chromosome	686946	C	+G	+G/+G:14:2:12:85.71%:2.9913E-6	Pass:0:2:4:8:1E0	0	0	1	0	+G/+G:14:2:12:85.71%:2.9913E-6
Chromosome	697123	G	-C	-C/-C:11:0:11:100%:1.4176E-6	Pass:0:0:9:2:1E0	0	0	1	0	-C/-C:11:0:11:100%:1.4176E-6
Chromosome	710139	G	-A	-A/-A:16:1:15:93.75%:2.8282E-8	Pass:1:0:11:4:1E0	0	0	1	0	-A/-A:16:1:15:93.75%:2.8282E-8
Chromosome	731994	A	+G	+G/+G:13:0:13:100%:9.6148E-8	Pass:0:0:9:4:1E0	0	0	1	0	+G/+G:13:0:13:100%:9.6148E-8
Chromosome	749618	T	+G	+G/+G:14:0:14:100%:2.4927E-8	Pass:0:0:12:2:1E0	0	0	1	0	+G/+G:14:0:14:100%:2.4927E-8
Chromosome	750853	A	+G	+G/+G:12:0:12:100%:3.698E-7	Pass:0:0:8:4:1E0	0	0	1	0	+G/+G:12:0:12:100%:3.698E-7
Chromosome	753627	T	-CAC	-CAC/-CAC:8:1:7:87.5%:6.993E-4	Pass:1.0:1:0:7:0:3.4965E-2	0	0	1	0	-CAC/-CAC:8:1:7:87.5%:6.993E-4
Chromosome	753746	G	-TT	-TT/-TT:12:0:12:100%:3.698E-7	Pass:0:0:10:2:1E0	0	0	1	0	-TT/-TT:12:0:12:100%:3.698E-7
Chromosome	754460	T	+A	+A/+A:18:2:16:88.89%:2.0936E-8	Pass:2:0:12:4:1E0	0	0	1	0	+A/+A:18:2:16:88.89%:2.0936E-8
Chromosome	755758	G	+GAAACACT	+GAAACACT/+GAAACACT:15:1:13:86.67%:3.7391E-7	Pass:0:1:10:3:1E0	0	0	1	0	+GAAACACT/+GAAACACT:15:1:13:86.67%:3.7391E-7
Chromosome	757680	C	-T	-T/-T:15:0:15:100%:6.4467E-9	Pass:0:0:11:4:1E0	0	0	1	0	-T/-T:15:0:15:100%:6.4467E-9
Chromosome	757695	A	+G	+G/+G:20:0:20:100%:7.2544E-12	Pass:0:0:12:8:1E0	0	0	1	0	+G/+G:20:0:20:100%:7.2544E-12
Chromosome	787253	C	+G	+G/+G:12:0:12:100%:3.698E-7	Pass:0:0:10:2:1E0	0	0	1	0	+G/+G:12:0:12:100%:3.698E-7
Chromosome	798374	G	+T	+T/+T:14:0:14:100%:2.4927E-8	Pass:0:0:5:9:1E0	0	0	1	0	+T/+T:14:0:14:100%:2.4927E-8
Chromosome	803290	A	-C	-C/-C:9:0:9:100%:2.0568E-5	Pass:0:0:6:3:1E0	0	0	1	0	-C/-C:9:0:9:100%:2.0568E-5
Chromosome	804544	C	+A	+A/+A:11:1:10:90.91%:1.7011E-5	Pass:1:0:6:4:1E0	0	0	1	0	+A/+A:11:1:10:90.91%:1.7011E-5
Chromosome	809454	C	-T	-T/-T:11:0:11:100%:1.4176E-6	Pass:0.9090909090909091:0:0:10:1:9.9807E-1	0	0	1	0	-T/-T:11:0:11:100%:1.4176E-6
Chromosome	817298	C	+A	+A/+A:10:0:10:100%:5.4125E-6	Pass:0:0:7:3:1E0	0	0	1	0	+A/+A:10:0:10:100%:5.4125E-6
Chromosome	825764	A	+T	+T/+T:10:0:10:100%:5.4125E-6	Pass:0:0:7:3:1E0	0	0	1	0	+T/+T:10:0:10:100%:5.4125E-6
Chromosome	827823	G	-C	-C/-C:11:1:10:90.91%:1.7011E-5	Pass:1:0:7:3:1E0	0	0	1	0	-C/-C:11:1:10:90.91%:1.7011E-5
Chromosome	830844	C	+T	+T/+T:17:0:17:100%:4.2852E-10	Pass:0:0:12:5:1E0	0	0	1	0	+T/+T:17:0:17:100%:4.2852E-10
Chromosome	834344	G	+A	+A/+A:14:0:14:100%:2.4927E-8	Pass:0:0:8:6:1E0	0	0	1	0	+A/+A:14:0:14:100%:2.4927E-8
Chromosome	842012	T	+A	+A/+A:22:0:22:100%:4.7526E-13	Pass:0:0:10:12:1E0	0	0	1	0	+A/+A:22:0:22:100%:4.7526E-13
Chromosome	850201	A	-TATT	-TATT/-TATT:11:2:9:81.82%:1.1057E-4	Pass:2:0:4:5:1E0	0	0	1	0	-TATT/-TATT:11:2:9:81.82%:1.1057E-4
Chromosome	870348	T	-A	-A/-A:14:1:13:92.86%:3.7391E-7	Pass:1:0:9:4:1E0	0	0	1	0	-A/-A:14:1:13:92.86%:3.7391E-7
Chromosome	872407	G	-A	-A/-A:8:0:8:100%:7.77E-5	Pass:0:0:6:2:1E0	0	0	1	0	-A/-A:8:0:8:100%:7.77E-5
Chromosome	875160	A	+G	+G/+G:14:0:14:100%:2.4927E-8	Pass:0:0:8:6:1E0	0	0	1	0	+G/+G:14:0:14:100%:2.4927E-8
Chromosome	876249	A	+GT	+GT/+GT:14:0:14:100%:2.4927E-8	Pass:0:0:12:2:1E0	0	0	1	0	+GT/+GT:14:0:14:100%:2.4927E-8
Chromosome	876349	T	+A	+A/+A:23:0:23:100%:1.2146E-13	Pass:0:0:18:5:1E0	0	0	1	0	+A/+A:23:0:23:100%:1.2146E-13
Chromosome	877430	A	-ACAAAATAAAGGGATTTTT	-ACAAAATAAAGGGATTTTT/-ACAAAATAAAGGGATTTTT:10:1:9:90%:5.9538E-5	Pass:0:1:7:2:1E0	0	0	1	0	-ACAAAATAAAGGGATTTTT/-ACAAAATAAAGGGATTTTT:10:1:9:90%:5.9538E-5
Chromosome	877469	T	-AA	-AA/-AA:11:0:11:100%:1.4176E-6	Pass:0:0:8:3:1E0	0	0	1	0	-AA/-AA:11:0:11:100%:1.4176E-6
Chromosome	877512	C	-T	-T/-T:10:0:10:100%:5.4125E-6	Pass:0:0:7:3:1E0	0	0	1	0	-T/-T:10:0:10:100%:5.4125E-6
Chromosome	878829	C	-T	-T/-T:12:0:12:100%:3.698E-7	Pass:0:0:8:4:1E0	0	0	1	0	-T/-T:12:0:12:100%:3.698E-7
Chromosome	897455	C	-T	-T/-T:13:3:10:76.92%:5.3843E-5	Pass:1:2:9:1:1E0	0	0	1	0	-T/-T:13:3:10:76.92%:5.3843E-5
Chromosome	898936	A	+ACC	+ACC/+ACC:13:1:12:92.31%:1.3461E-6	Pass:1:0:7:5:1E0	0	0	1	0	+ACC/+ACC:13:1:12:92.31%:1.3461E-6
Chromosome	905795	C	-A	-A/-A:11:0:11:100%:1.4176E-6	Pass:0:0:8:3:1E0	0	0	1	0	-A/-A:11:0:11:100%:1.4176E-6
Chromosome	909796	A	-C	-C/-C:8:0:8:100%:7.77E-5	Pass:1.0:0:0:8:0:3.8462E-2	0	0	1	0	-C/-C:8:0:8:100%:7.77E-5
Chromosome	913813	T	+A	+A/+A:16:4:12:75%:8.0605E-6	Pass:0.9166666666666666:3:1:11:1:9.5E-1	0	0	1	0	+A/+A:16:4:12:75%:8.0605E-6
Chromosome	913843	T	-A	-A/-A:15:0:15:100%:6.4467E-9	Pass:0:0:12:3:1E0	0	0	1	0	-A/-A:15:0:15:100%:6.4467E-9
Chromosome	916676	A	-G	-G/-G:14:0:14:100%:2.4927E-8	Pass:0:0:8:6:1E0	0	0	1	0	-G/-G:14:0:14:100%:2.4927E-8
Chromosome	919360	C	+T	+T/+T:15:0:15:100%:6.4467E-9	Pass:0:0:8:7:1E0	0	0	1	0	+T/+T:15:0:15:100%:6.4467E-9
Chromosome	928077	T	-A	-A/-A:9:0:9:100%:2.0568E-5	Pass:0:0:4:5:1E0	0	0	1	0	-A/-A:9:0:9:100%:2.0568E-5
Chromosome	930636	G	-T	-T/-T:16:2:14:87.5%:2.5454E-7	Pass:2:0:10:4:1E0	0	0	1	0	-T/-T:16:2:14:87.5%:2.5454E-7
Chromosome	939346	A	-C	-C/-C:14:0:14:100%:2.4927E-8	Pass:0:0:10:4:1E0	0	0	1	0	-C/-C:14:0:14:100%:2.4927E-8
Chromosome	941094	C	-AT	-AT/-AT:8:0:8:100%:7.77E-5	Pass:0:0:6:2:1E0	0	0	1	0	-AT/-AT:8:0:8:100%:7.77E-5
Chromosome	955185	T	-TG	-TG/-TG:18:2:16:88.89%:2.0936E-8	Pass:2:0:8:8:1E0	0	0	1	0	-TG/-TG:18:2:16:88.89%:2.0936E-8
Chromosome	957706	T	-A	-A/-A:19:0:19:100%:2.8292E-11	Pass:0:0:11:8:1E0	0	0	1	0	-A/-A:19:0:19:100%:2.8292E-11
Chromosome	970619	G	+A	+A/+A:13:1:12:92.31%:1.3461E-6	Pass:0:1:9:3:1E0	0	0	1	0	+A/+A:13:1:12:92.31%:1.3461E-6
Chromosome	986811	C	-A	-A/-A:14:0:14:100%:2.4927E-8	Pass:0:0:7:7:1E0	0	0	1	0	-A/-A:14:0:14:100%:2.4927E-8
Chromosome	988663	G	-CTT	-CTT/-CTT:12:0:12:100%:3.698E-7	Pass:0:0:9:3:1E0	0	0	1	0	-CTT/-CTT:12:0:12:100%:3.698E-7
Chromosome	988669	G	-CTGCTT	-CTGCTT/-CTGCTT:13:1:12:92.31%:1.3461E-6	Pass:1:0:9:3:1E0	0	0	1	0	-CTGCTT/-CTGCTT:13:1:12:92.31%:1.3461E-6
Chromosome	989218	T	+CAATAA	+CAATAA/+CAATAA:19:2:17:89.47%:5.9414E-9	Pass:2:0:14:3:1E0	0	0	1	0	+CAATAA/+CAATAA:19:2:17:89.47%:5.9414E-9
Chromosome	991397	A	+TAT	+TAT/+TAT:15:1:14:93.33%:1.0315E-7	Pass:1:0:7:7:1E0	0	0	1	0	+TAT/+TAT:15:1:14:93.33%:1.0315E-7
Chromosome	1000024	A	-AATTG	*/-AATTG:8:4:9:69.23%:2.2883E-4	Pass:1:3:4:5:1E0	0	1	0	0	*/-AATTG:8:4:9:69.23%:2.2883E-4
Chromosome	1013389	T	+A	+A/+A:13:1:12:92.31%:1.3461E-6	Pass:1:0:7:5:1E0	0	0	1	0	+A/+A:13:1:12:92.31%:1.3461E-6
Chromosome	1024780	C	+T	+T/+T:18:0:18:100%:1.1019E-10	Pass:0:0:15:3:1E0	0	0	1	0	+T/+T:18:0:18:100%:1.1019E-10
Chromosome	1026218	T	+A	+A/+A:22:0:22:100%:4.7526E-13	Pass:0:0:15:7:1E0	0	0	1	0	+A/+A:22:0:22:100%:4.7526E-13
Chromosome	1032016	G	-A	-A/-A:8:1:7:87.5%:6.993E-4	Pass:1.0:0:1:7:0:3.4965E-2	0	0	1	0	-A/-A:8:1:7:87.5%:6.993E-4
Chromosome	1061457	G	-A	-A/-A:16:1:16:94.12%:7.7134E-9	Pass:1:0:11:5:1E0	0	0	1	0	-A/-A:16:1:16:94.12%:7.7134E-9
Chromosome	1070348	C	+T	+T/+T:11:1:10:90.91%:1.7011E-5	Pass:0:1:8:2:1E0	0	0	1	0	+T/+T:11:1:10:90.91%:1.7011E-5
Chromosome	1070355	C	-T	-T/-T:10:1:9:90%:5.9538E-5	Pass:1:0:6:3:1E0	0	0	1	0	-T/-T:10:1:9:90%:5.9538E-5
Chromosome	1074275	C	-A	-A/-A:11:0:11:100%:1.4176E-6	Pass:0.9090909090909091:0:0:10:1:9.9807E-1	0	0	1	0	-A/-A:11:0:11:100%:1.4176E-6
Chromosome	1077333	A	-C	-C/-C:19:1:18:94.74%:5.6585E-10	Pass:0:1:13:5:1E0	0	0	1	0	-C/-C:19:1:18:94.74%:5.6585E-10
Chromosome	1081362	G	-C	-C/-C:14:0:14:100%:2.4927E-8	Pass:0:0:12:2:1E0	0	0	1	0	-C/-C:14:0:14:100%:2.4927E-8
Chromosome	1082970	G	+A	+A/+A:14:1:13:92.86%:3.7391E-7	Pass:1:0:11:2:1E0	0	0	1	0	+A/+A:14:1:13:92.86%:3.7391E-7
Chromosome	1083035	T	+AA	+AA/+AA:20:1:19:95%:1.5234E-10	Pass:0:1:10:9:1E0	0	0	1	0	+AA/+AA:20:1:19:95%:1.5234E-10
Chromosome	1083150	T	+C	+C/+C:12:0:12:100%:3.698E-7	Pass:0:0:7:5:1E0	0	0	1	0	+C/+C:12:0:12:100%:3.698E-7
Chromosome	1089661	T	+A	+A/+A:23:1:22:95.65%:2.9149E-12	Pass:1:0:8:14:1E0	0	0	1	0	+A/+A:23:1:22:95.65%:2.9149E-12
Chromosome	1092761	C	+T	+T/+T:16:1:15:93.75%:2.8282E-8	Pass:1:0:10:5:1E0	0	0	1	0	+T/+T:16:1:15:93.75%:2.8282E-8
Chromosome	1093837	G	+A	+A/+A:18:2:16:88.89%:2.0936E-8	Pass:1:1:12:4:1E0	0	0	1	0	+A/+A:18:2:16:88.89%:2.0936E-8
Chromosome	1093840	A	+G	+G/+G:20:0:20:100%:7.2544E-12	Pass:0:0:11:9:1E0	0	0	1	0	+G/+G:20:0:20:100%:7.2544E-12
Chromosome	1094743	A	-G	-G/-G:13:0:13:100%:9.6148E-8	Pass:0:0:8:5:1E0	0	0	1	0	-G/-G:13:0:13:100%:9.6148E-8
Chromosome	1100154	A	+G	+G/+G:15:0:15:100%:6.4467E-9	Pass:0:0:13:2:1E0	0	0	1	0	+G/+G:15:0:15:100%:6.4467E-9
Chromosome	1100964	C	+T	+T/+T:9:0:9:100%:2.0568E-5	Pass:0:0:4:5:1E0	0	0	1	0	+T/+T:9:0:9:100%:2.0568E-5
Chromosome	1104366	T	+CCTGCCACAGAA	+CCTGCCACAGAA/+CCTGCCACAGAA:10:0:10:100%:5.4125E-6	Pass:0:0:6:4:1E0	0	0	1	0	+CCTGCCACAGAA/+CCTGCCACAGAA:10:0:10:100%:5.4125E-6
Chromosome	1112582	C	+A	+A/+A:15:0:15:100%:6.4467E-9	Pass:0:0:11:4:1E0	0	0	1	0	+A/+A:15:0:15:100%:6.4467E-9
Chromosome	1119158	A	+T	+T/+T:11:0:11:100%:1.4176E-6	Pass:0:0:9:2:1E0	0	0	1	0	+T/+T:11:0:11:100%:1.4176E-6
Chromosome	1122794	A	-T	-T/-T:14:0:14:100%:2.4927E-8	Pass:0:0:9:5:1E0	0	0	1	0	-T/-T:14:0:14:100%:2.4927E-8
Chromosome	1122861	A	-ATG	-ATG/-ATG:13:2:11:84.62%:1.0096E-5	Pass:1:1:3:8:1E0	0	0	1	0	-ATG/-ATG:13:2:11:84.62%:1.0096E-5
Chromosome	1135599	T	+A	*/+A:15:3:10:66.67%:5.3843E-5	Pass:3:0:4:6:1E0	0	1	0	0	*/+A:15:3:10:66.67%:5.3843E-5
Chromosome	1148459	T	-A	-A/-A:16:0:16:100%:1.6637E-9	Pass:0:0:12:4:1E0	0	0	1	0	-A/-A:16:0:16:100%:1.6637E-9
Chromosome	1149939	C	+T	+T/+T:13:0:13:100%:9.6148E-8	Pass:0:0:9:4:1E0	0	0	1	0	+T/+T:13:0:13:100%:9.6148E-8
Chromosome	1150589	T	-C	-C/-C:21:0:21:100%:1.8578E-12	Pass:0:0:15:6:1E0	0	0	1	0	-C/-C:21:0:21:100%:1.8578E-12
Chromosome	1156595	C	-TGTAGT	-TGTAGT/-TGTAGT:10:1:9:90%:5.9538E-5	Pass:0:1:6:3:1E0	0	0	1	0	-TGTAGT/-TGTAGT:10:1:9:90%:5.9538E-5
Chromosome	1159939	G	+A	+A/+A:25:1:24:96%:2.0568E-13	Pass:1:0:16:8:1E0	0	0	1	0	+A/+A:25:1:24:96%:2.0568E-13
Chromosome	1192836	T	+A	+A/+A:9:1:8:88.89%:2.0568E-4	Pass:1:0:5:3:1E0	0	0	1	0	+A/+A:9:1:8:88.89%:2.0568E-4
Chromosome	1194900	A	-T	-T/-T:11:0:11:100%:1.4176E-6	Pass:0:0:8:3:1E0	0	0	1	0	-T/-T:11:0:11:100%:1.4176E-6
Chromosome	1205047	T	+A	+A/+A:20:2:18:90%:1.6758E-9	Pass:2:0:13:5:1E0	0	0	1	0	+A/+A:20:2:18:90%:1.6758E-9
Chromosome	1217161	G	+A	+A/+A:12:1:11:91.67%:4.8074E-6	Pass:0:1:8:3:1E0	0	0	1	0	+A/+A:12:1:11:91.67%:4.8074E-6
Chromosome	1218076	T	-G	-G/-G:16:0:16:100%:1.6637E-9	Pass:0:0:14:2:1E0	0	0	1	0	-G/-G:16:0:16:100%:1.6637E-9
Chromosome	1226809	G	+T	+T/+T:18:2:16:88.89%:2.0936E-8	Pass:1:1:12:4:1E0	0	0	1	0	+T/+T:18:2:16:88.89%:2.0936E-8
Chromosome	1226817	G	-A	-A/-A:15:1:14:93.33%:1.0315E-7	Pass:1:0:11:3:1E0	0	0	1	0	-A/-A:15:1:14:93.33%:1.0315E-7
Chromosome	1249389	C	-T	-T/-T:17:1:16:94.12%:7.7134E-9	Pass:0:1:6:10:1E0	0	0	1	0	-T/-T:17:1:16:94.12%:7.7134E-9
Chromosome	1249445	A	+TGC	+TGC/+TGC:20:2:18:90%:1.6758E-9	Pass:2:0:6:12:1E0	0	0	1	0	+TGC/+TGC:20:2:18:90%:1.6758E-9
Chromosome	1251087	C	-GTG	*/-GTG:9:3:6:66.67%:4.5249E-3	Pass:3:0:2:4:1E0	0	1	0	0	*/-GTG:9:3:6:66.67%:4.5249E-3
Chromosome	1269649	G	+CAATTGAAAT	+CAATTGAAAT/+CAATTGAAAT:12:2:10:83.33%:3.3652E-5	Pass:1:1:7:3:1E0	0	0	1	0	+CAATTGAAAT/+CAATTGAAAT:12:2:10:83.33%:3.3652E-5
Chromosome	1269729	A	+G	+G/+G:10:0:12:100%:3.698E-7	Pass:0:0:5:7:1E0	0	0	1	0	+G/+G:10:0:12:100%:3.698E-7
Chromosome	1270292	G	+GT	+GT/+GT:8:0:14:93.33%:2.4927E-8	Pass:0:0:10:4:1E0	0	0	1	0	+GT/+GT:8:0:14:93.33%:2.4927E-8
Chromosome	1270318	T	+TTTG	+TTTG/+TTTG:19:1:18:94.74%:5.6585E-10	Pass:0:1:11:7:1E0	0	0	1	0	+TTTG/+TTTG:19:1:18:94.74%:5.6585E-10
Chromosome	1270455	T	+AACGATAAAAA	+AACGATAAAAA/+AACGATAAAAA:10:0:8:80%:7.77E-5	Pass:0:0:6:2:1E0	0	0	1	0	+AACGATAAAAA/+AACGATAAAAA:10:0:8:80%:7.77E-5
Chromosome	1272575	T	-A	-A/-A:15:0:15:100%:6.4467E-9	Pass:0:0:8:7:1E0	0	0	1	0	-A/-A:15:0:15:100%:6.4467E-9
Chromosome	1272597	C	+TT	+TT/+TT:20:0:20:100%:7.2544E-12	Pass:0:0:8:12:1E0	0	0	1	0	+TT/+TT:20:0:20:100%:7.2544E-12
Chromosome	1279038	T	+C	+C/+C:10:2:8:80%:3.5723E-4	Pass:1:1:7:1:1E0	0	0	1	0	+C/+C:10:2:8:80%:3.5723E-4
Chromosome	1280493	C	+T	+T/+T:20:0:20:100%:7.2544E-12	Pass:0:0:11:9:1E0	0	0	1	0	+T/+T:20:0:20:100%:7.2544E-12
Chromosome	1280746	C	-GGATAATACGGTCTT	-GGATAATACGGTCTT/-GGATAATACGGTCTT:25:4:21:84%:1.8789E-10	Pass:2:2:13:8:1E0	0	0	1	0	-GGATAATACGGTCTT/-GGATAATACGGTCTT:25:4:21:84%:1.8789E-10
Chromosome	1280958	G	-T	-T/-T:14:1:13:92.86%:3.7391E-7	Pass:1:0:10:3:1E0	0	0	1	0	-T/-T:14:1:13:92.86%:3.7391E-7
Chromosome	1283043	A	+TATC	+TATC/+TATC:14:1:13:92.86%:3.7391E-7	Pass:0.9230769230769231:0:1:12:1:1.5103E-2	0	0	1	0	+TATC/+TATC:14:1:13:92.86%:3.7391E-7
Chromosome	1283616	A	-ACG	-ACG/-ACG:21:1:20:95.24%:4.0873E-11	Pass:0:1:13:7:1E0	0	0	1	0	-ACG/-ACG:21:1:20:95.24%:4.0873E-11
Chromosome	1284060	G	-GTAC	-GTAC/-GTAC:8:0:8:100%:7.77E-5	Pass:0:0:5:3:1E0	0	0	1	0	-GTAC/-GTAC:8:0:8:100%:7.77E-5
Chromosome	1284361	G	+A	+A/+A:15:0:15:100%:6.4467E-9	Pass:0:0:7:8:1E0	0	0	1	0	+A/+A:15:0:15:100%:6.4467E-9
Chromosome	1289114	G	+C	+C/+C:12:2:10:83.33%:3.3652E-5	Pass:1:1:6:4:1E0	0	0	1	0	+C/+C:12:2:10:83.33%:3.3652E-5
Chromosome	1309827	C	+T	+T/+T:11:0:11:100%:1.4176E-6	Pass:0:0:9:2:1E0	0	0	1	0	+T/+T:11:0:11:100%:1.4176E-6
Chromosome	1317152	G	+GTC	+GTC/+GTC:16:1:15:93.75%:2.8282E-8	Pass:1:0:10:5:1E0	0	0	1	0	+GTC/+GTC:16:1:15:93.75%:2.8282E-8
Chromosome	1318996	A	-G	-G/-G:12:0:12:100%:3.698E-7	Pass:0.9166666666666666:0:0:11:1:9.9771E-1	0	0	1	0	-G/-G:12:0:12:100%:3.698E-7
Chromosome	1321823	C	+G	+G/+G:12:0:12:100%:3.698E-7	Pass:0.9166666666666666:0:0:11:1:9.9771E-1	0	0	1	0	+G/+G:12:0:12:100%:3.698E-7
Chromosome	1325026	C	+A	+A/+A:19:0:19:100%:2.8292E-11	Pass:0:0:16:3:1E0	0	0	1	0	+A/+A:19:0:19:100%:2.8292E-11
Chromosome	1334329	G	-T	-T/-T:26:3:23:88.46%:7.3681E-12	Pass:3:0:17:6:1E0	0	0	1	0	-T/-T:26:3:23:88.46%:7.3681E-12
Chromosome	1335913	A	+GGC	*/+GGC:13:4:9:69.23%:2.2883E-4	Pass:4:0:8:1:1E0	0	1	0	0	*/+GGC:13:4:9:69.23%:2.2883E-4
Chromosome	1352902	T	-A	-A/-A:21:1:20:95.24%:4.0873E-11	Pass:1:0:14:6:1E0	0	0	1	0	-A/-A:21:1:20:95.24%:4.0873E-11
Chromosome	1355230	C	+AAATGCCAAGCGGAGGAG	+AAATGCCAAGCGGAGGAG/+AAATGCCAAGCGGAGGAG:11:0:10:90.91%:5.4125E-6	Pass:0:0:6:4:1E0	0	0	1	0	+AAATGCCAAGCGGAGGAG/+AAATGCCAAGCGGAGGAG:11:0:10:90.91%:5.4125E-6
Chromosome	1358973	T	+TGAGCTTGA	+TGAGCTTGA/+TGAGCTTGA:19:3:15:78.95%:1.4655E-7	Pass:1:2:10:5:1E0	0	0	1	0	+TGAGCTTGA/+TGAGCTTGA:19:3:15:78.95%:1.4655E-7
Chromosome	1369874	G	+T	+T/+T:15:0:15:100%:6.4467E-9	Pass:0:0:8:7:1E0	0	0	1	0	+T/+T:15:0:15:100%:6.4467E-9
Chromosome	1372584	G	+TT	+TT/+TT:18:2:15:83.33%:7.3277E-8	Pass:2:0:13:2:1E0	0	0	1	0	+TT/+TT:18:2:15:83.33%:7.3277E-8
Chromosome	1374361	C	+TATT	+TATT/+TATT:11:1:10:90.91%:1.7011E-5	Pass:1:0:3:7:1E0	0	0	1	0	+TATT/+TATT:11:1:10:90.91%:1.7011E-5
Chromosome	1382474	A	+G	+G/+G:9:1:8:88.89%:2.0568E-4	Pass:1.0:0:1:8:0:3.8462E-2	0	0	1	0	+G/+G:9:1:8:88.89%:2.0568E-4
Chromosome	1383250	T	+A	+A/+A:13:0:13:100%:9.6148E-8	Pass:0:0:11:2:1E0	0	0	1	0	+A/+A:13:0:13:100%:9.6148E-8
Chromosome	1383260	A	-C	-C/-C:13:0:13:100%:9.6148E-8	Pass:0:0:11:2:1E0	0	0	1	0	-C/-C:13:0:13:100%:9.6148E-8
Chromosome	1409740	T	-C	-C/-C:22:1:21:95.45%:1.0931E-11	Pass:0:1:13:8:1E0	0	0	1	0	-C/-C:22:1:21:95.45%:1.0931E-11
Chromosome	1417880	C	+AAAAAT	*/+AAAAAT:12:2:8:66.67%:3.5723E-4	Pass:2:0:4:4:1E0	0	1	0	0	*/+AAAAAT:12:2:8:66.67%:3.5723E-4
Chromosome	1417916	T	-C	-C/-C:10:1:9:90%:5.9538E-5	Pass:0:1:4:5:1E0	0	0	1	0	-C/-C:10:1:9:90%:5.9538E-5
Chromosome	1435512	T	+A	+A/+A:11:0:11:100%:1.4176E-6	Pass:0.9090909090909091:0:0:10:1:9.9807E-1	0	0	1	0	+A/+A:11:0:11:100%:1.4176E-6
Chromosome	1435590	T	-A	-A/-A:15:0:15:100%:6.4467E-9	Pass:0:0:13:2:1E0	0	0	1	0	-A/-A:15:0:15:100%:6.4467E-9
Chromosome	1442205	A	+AG	+AG/+AG:10:0:10:100%:5.4125E-6	Pass:0:0:6:4:1E0	0	0	1	0	+AG/+AG:10:0:10:100%:5.4125E-6
Chromosome	1444009	G	+T	+T/+T:8:0:8:100%:7.77E-5	Pass:0:0:6:2:1E0	0	0	1	0	+T/+T:8:0:8:100%:7.77E-5
Chromosome	1446319	G	+ACTCA	+ACTCA/+ACTCA:11:1:9:81.82%:5.9538E-5	Pass:0:1:7:2:1E0	0	0	1	0	+ACTCA/+ACTCA:11:1:9:81.82%:5.9538E-5
Chromosome	1446747	A	-T	-T/-T:11:0:11:100%:1.4176E-6	Pass:0:0:7:4:1E0	0	0	1	0	-T/-T:11:0:11:100%:1.4176E-6
Chromosome	1446758	T	+TCAAGTAA	+TCAAGTAA/+TCAAGTAA:14:2:12:85.71%:2.9913E-6	Pass:1:1:6:6:1E0	0	0	1	0	+TCAAGTAA/+TCAAGTAA:14:2:12:85.71%:2.9913E-6
Chromosome	1446797	A	+G	+G/+G:11:0:11:100%:1.4176E-6	Pass:0:0:7:4:1E0	0	0	1	0	+G/+G:11:0:11:100%:1.4176E-6
Chromosome	1446811	A	+C	+C/+C:12:0:12:100%:3.698E-7	Pass:0:0:7:5:1E0	0	0	1	0	+C/+C:12:0:12:100%:3.698E-7
Chromosome	1447630	G	-T	-T/-T:15:0:15:100%:6.4467E-9	Pass:0:0:10:5:1E0	0	0	1	0	-T/-T:15:0:15:100%:6.4467E-9
Chromosome	1454778	T	+GCC	+GCC/+GCC:16:0:16:100%:1.6637E-9	Pass:0:0:14:2:1E0	0	0	1	0	+GCC/+GCC:16:0:16:100%:1.6637E-9
Chromosome	1454783	T	+A	+A/+A:24:0:24:100%:3.101E-14	Pass:0:0:14:10:1E0	0	0	1	0	+A/+A:24:0:24:100%:3.101E-14
Chromosome	1462824	C	-T	-T/-T:11:2:10:83.33%:3.3652E-5	Pass:1:1:9:1:1E0	0	0	1	0	-T/-T:11:2:10:83.33%:3.3652E-5
Chromosome	1471844	T	-A	-A/-A:17:2:15:88.24%:7.3277E-8	Pass:2:0:11:4:1E0	0	0	1	0	-A/-A:17:2:15:88.24%:7.3277E-8
Chromosome	1483485	G	+T	+T/+T:11:1:10:90.91%:1.7011E-5	Pass:1:0:8:2:1E0	0	0	1	0	+T/+T:11:1:10:90.91%:1.7011E-5
Chromosome	1483982	C	+T	+T/+T:19:0:19:100%:2.8292E-11	Pass:0:0:14:5:1E0	0	0	1	0	+T/+T:19:0:19:100%:2.8292E-11
Chromosome	1485905	G	-T	-T/-T:16:0:16:100%:1.6637E-9	Pass:0:0:12:4:1E0	0	0	1	0	-T/-T:16:0:16:100%:1.6637E-9
Chromosome	1485932	G	-AA	-AA/-AA:15:3:12:80%:5.2605E-6	Pass:2:1:9:3:1E0	0	0	1	0	-AA/-AA:15:3:12:80%:5.2605E-6
Chromosome	1486944	C	-T	-T/-T:17:0:17:100%:4.2852E-10	Pass:0:0:13:4:1E0	0	0	1	0	-T/-T:17:0:17:100%:4.2852E-10
Chromosome	1492866	G	-A	-A/-A:15:0:15:100%:6.4467E-9	Pass:0:0:9:6:1E0	0	0	1	0	-A/-A:15:0:15:100%:6.4467E-9
Chromosome	1513993	T	+A	+A/+A:9:0:9:100%:2.0568E-5	Pass:0:0:4:5:1E0	0	0	1	0	+A/+A:9:0:9:100%:2.0568E-5
Chromosome	1516327	G	-T	-T/-T:15:2:13:86.67%:8.7675E-7	Pass:2:0:10:3:1E0	0	0	1	0	-T/-T:15:2:13:86.67%:8.7675E-7
Chromosome	1519777	T	-CAATGA	-CAATGA/-CAATGA:14:3:11:78.57%:1.6951E-5	Pass:3:0:5:6:1E0	0	0	1	0	-CAATGA/-CAATGA:14:3:11:78.57%:1.6951E-5
Chromosome	1521337	A	+G	+G/+G:16:1:15:93.75%:2.8282E-8	Pass:1:0:12:3:1E0	0	0	1	0	+G/+G:16:1:15:93.75%:2.8282E-8
Chromosome	1525207	T	+A	+A/+A:23:1:22:95.65%:2.9149E-12	Pass:0:1:15:7:1E0	0	0	1	0	+A/+A:23:1:22:95.65%:2.9149E-12
Chromosome	1533303	C	+T	+T/+T:11:0:11:100%:1.4176E-6	Pass:0:0:9:2:1E0	0	0	1	0	+T/+T:11:0:11:100%:1.4176E-6
Chromosome	1533314	G	-A	-A/-A:13:0:13:100%:9.6148E-8	Pass:0:0:10:3:1E0	0	0	1	0	-A/-A:13:0:13:100%:9.6148E-8
Chromosome	1545750	T	-A	-A/-A:18:1:17:94.44%:2.0936E-9	Pass:1:0:14:3:1E0	0	0	1	0	-A/-A:18:1:17:94.44%:2.0936E-9
Chromosome	1550795	A	-C	-C/-C:12:0:12:100%:3.698E-7	Pass:0:0:10:2:1E0	0	0	1	0	-C/-C:12:0:12:100%:3.698E-7
Chromosome	1557979	C	-AA	-AA/-AA:9:0:9:100%:2.0568E-5	Pass:0:0:6:3:1E0	0	0	1	0	-AA/-AA:9:0:9:100%:2.0568E-5
Chromosome	1557993	T	+G	+G/+G:11:0:11:100%:1.4176E-6	Pass:0:0:7:4:1E0	0	0	1	0	+G/+G:11:0:11:100%:1.4176E-6
Chromosome	1591530	G	-AA	-AA/-AA:13:0:13:100%:9.6148E-8	Pass:0:0:10:3:1E0	0	0	1	0	-AA/-AA:13:0:13:100%:9.6148E-8
Chromosome	1609293	C	-TTT	-TTT/-TTT:13:1:12:92.31%:1.3461E-6	Pass:1:0:10:2:1E0	0	0	1	0	-TTT/-TTT:13:1:12:92.31%:1.3461E-6
Chromosome	1616124	G	-C	*/-C:11:3:8:72.73%:5.16E-4	Pass:2:1:7:1:1E0	0	1	0	0	*/-C:11:3:8:72.73%:5.16E-4
Chromosome	1620313	G	-AAC	-AAC/-AAC:11:0:11:100%:1.4176E-6	Pass:0:0:5:6:1E0	0	0	1	0	-AAC/-AAC:11:0:11:100%:1.4176E-6
Chromosome	1620435	G	-TT	-TT/-TT:11:0:11:100%:1.4176E-6	Pass:0:0:8:3:1E0	0	0	1	0	-TT/-TT:11:0:11:100%:1.4176E-6
Chromosome	1630293	T	+G	+G/+G:19:0:19:100%:2.8292E-11	Pass:0:0:13:6:1E0	0	0	1	0	+G/+G:19:0:19:100%:2.8292E-11
Chromosome	1630320	A	+AT	+AT/+AT:25:0:26:100%:2.0165E-15	Pass:0:0:13:13:1E0	0	0	1	0	+AT/+AT:25:0:26:100%:2.0165E-15
Chromosome	1671155	C	-T	-T/-T:9:0:9:100%:2.0568E-5	Pass:0:0:6:3:1E0	0	0	1	0	-T/-T:9:0:9:100%:2.0568E-5
Chromosome	1671721	G	+A	+A/+A:18:0:18:100%:1.1019E-10	Pass:0:0:13:5:1E0	0	0	1	0	+A/+A:18:0:18:100%:1.1019E-10
Chromosome	1678222	A	-C	-C/-C:17:1:16:94.12%:7.7134E-9	Pass:1:0:7:9:1E0	0	0	1	0	-C/-C:17:1:16:94.12%:7.7134E-9
Chromosome	1741603	A	-G	-G/-G:9:0:9:100%:2.0568E-5	Pass:0:0:6:3:1E0	0	0	1	0	-G/-G:9:0:9:100%:2.0568E-5
Chromosome	1756827	T	+GAA	+GAA/+GAA:12:1:11:91.67%:4.8074E-6	Pass:1:0:7:4:1E0	0	0	1	0	+GAA/+GAA:12:1:11:91.67%:4.8074E-6
Chromosome	1761286	A	+GT	+GT/+GT:13:2:11:84.62%:1.0096E-5	Pass:2:0:8:3:1E0	0	0	1	0	+GT/+GT:13:2:11:84.62%:1.0096E-5
Chromosome	1780263	C	+T	+T/+T:12:2:10:83.33%:3.3652E-5	Pass:2:0:7:3:1E0	0	0	1	0	+T/+T:12:2:10:83.33%:3.3652E-5
Chromosome	1782557	T	-G	-G/-G:18:0:18:100%:1.1019E-10	Pass:0:0:15:3:1E0	0	0	1	0	-G/-G:18:0:18:100%:1.1019E-10
Chromosome	1783463	A	+T	+T/+T:12:2:13:86.67%:8.7675E-7	Pass:2:0:8:5:1E0	0	0	1	0	+T/+T:12:2:13:86.67%:8.7675E-7
Chromosome	1785067	T	-A	-A/-A:12:2:10:83.33%:3.3652E-5	Pass:1:1:7:3:1E0	0	0	1	0	-A/-A:12:2:10:83.33%:3.3652E-5
Chromosome	1791978	T	-AAAAATGA	-AAAAATGA/-AAAAATGA:18:1:17:94.44%:2.0936E-9	Pass:0:1:11:6:1E0	0	0	1	0	-AAAAATGA/-AAAAATGA:18:1:17:94.44%:2.0936E-9
Chromosome	1806545	G	-ATTTTGTCA	-ATTTTGTCA/-ATTTTGTCA:15:1:14:93.33%:1.0315E-7	Pass:1:0:7:7:1E0	0	0	1	0	-ATTTTGTCA/-ATTTTGTCA:15:1:14:93.33%:1.0315E-7
Chromosome	1861371	C	+T	+T/+T:24:1:23:95.83%:7.7525E-13	Pass:1:0:19:4:1E0	0	0	1	0	+T/+T:24:1:23:95.83%:7.7525E-13
Chromosome	1862986	T	+TA	+TA/+TA:25:2:23:92%:2.7767E-12	Pass:1:1:16:7:1E0	0	0	1	0	+TA/+TA:25:2:23:92%:2.7767E-12
Chromosome	1863195	G	-C	-C/-C:17:1:16:94.12%:7.7134E-9	Pass:0:1:11:5:1E0	0	0	1	0	-C/-C:17:1:16:94.12%:7.7134E-9
Chromosome	1865407	G	-AA	-AA/-AA:11:0:11:100%:1.4176E-6	Pass:0:0:8:3:1E0	0	0	1	0	-AA/-AA:11:0:11:100%:1.4176E-6
Chromosome	1867744	T	-A	-A/-A:18:1:17:94.44%:2.0936E-9	Pass:0:1:8:9:1E0	0	0	1	0	-A/-A:18:1:17:94.44%:2.0936E-9
Chromosome	1873804	T	-G	-G/-G:12:0:12:100%:3.698E-7	Pass:0:0:8:4:1E0	0	0	1	0	-G/-G:12:0:12:100%:3.698E-7
Chromosome	1873825	T	-ATTAAATC	-ATTAAATC/-ATTAAATC:10:1:9:90%:5.9538E-5	Pass:0:1:7:2:1E0	0	0	1	0	-ATTAAATC/-ATTAAATC:10:1:9:90%:5.9538E-5
Chromosome	1873858	A	-G	-G/-G:9:0:9:100%:2.0568E-5	Pass:0:0:7:2:1E0	0	0	1	0	-G/-G:9:0:9:100%:2.0568E-5
Chromosome	1873984	G	+AA	+AA/+AA:9:0:9:100%:2.0568E-5	Pass:0:0:3:6:1E0	0	0	1	0	+AA/+AA:9:0:9:100%:2.0568E-5
Chromosome	1881419	A	-AGG	-AGG/-AGG:9:1:8:88.89%:2.0568E-4	Pass:1:0:4:4:1E0	0	0	1	0	-AGG/-AGG:9:1:8:88.89%:2.0568E-4
Chromosome	1881442	G	-A	-A/-A:8:0:8:100%:7.77E-5	Pass:0:0:4:4:1E0	0	0	1	0	-A/-A:8:0:8:100%:7.77E-5
Chromosome	1884234	G	+A	+A/+A:18:0:18:100%:1.1019E-10	Pass:0:0:12:6:1E0	0	0	1	0	+A/+A:18:0:18:100%:1.1019E-10
Chromosome	1884899	T	+TA	+TA/+TA:15:1:14:93.33%:1.0315E-7	Pass:1:0:8:6:1E0	0	0	1	0	+TA/+TA:15:1:14:93.33%:1.0315E-7
Chromosome	1885331	C	-T	-T/-T:24:1:23:95.83%:7.7525E-13	Pass:1:0:17:6:1E0	0	0	1	0	-T/-T:24:1:23:95.83%:7.7525E-13
Chromosome	1885698	T	-A	-A/-A:16:0:16:100%:1.6637E-9	Pass:0:0:9:7:1E0	0	0	1	0	-A/-A:16:0:16:100%:1.6637E-9
Chromosome	1886587	G	+A	+A/+A:9:0:9:100%:2.0568E-5	Pass:0:0:6:3:1E0	0	0	1	0	+A/+A:9:0:9:100%:2.0568E-5
Chromosome	1886751	C	+T	+T/+T:13:1:12:92.31%:1.3461E-6	Pass:0:1:8:4:1E0	0	0	1	0	+T/+T:13:1:12:92.31%:1.3461E-6
Chromosome	1887237	A	-T	-T/-T:10:0:10:100%:5.4125E-6	Pass:0:0:8:2:1E0	0	0	1	0	-T/-T:10:0:10:100%:5.4125E-6
Chromosome	1890434	C	+T	+T/+T:12:1:11:91.67%:4.8074E-6	Pass:0:1:9:2:1E0	0	0	1	0	+T/+T:12:1:11:91.67%:4.8074E-6
Chromosome	1895196	A	+C	+C/+C:10:1:9:90%:5.9538E-5	Pass:0:1:5:4:1E0	0	0	1	0	+C/+C:10:1:9:90%:5.9538E-5
Chromosome	1895292	G	+A	+A/+A:11:0:11:100%:1.4176E-6	Pass:0:0:6:5:1E0	0	0	1	0	+A/+A:11:0:11:100%:1.4176E-6
Chromosome	1896118	T	-C	-C/-C:20:1:19:95%:1.5234E-10	Pass:0:1:13:6:1E0	0	0	1	0	-C/-C:20:1:19:95%:1.5234E-10
Chromosome	1896409	T	+TAA	+TAA/+TAA:18:0:18:100%:1.1019E-10	Pass:0:0:10:8:1E0	0	0	1	0	+TAA/+TAA:18:0:18:100%:1.1019E-10
Chromosome	1901507	T	-TATGAAAA	-TATGAAAA/-TATGAAAA:8:1:7:87.5%:6.993E-4	Pass:1:0:5:2:1E0	0	0	1	0	-TATGAAAA/-TATGAAAA:8:1:7:87.5%:6.993E-4
Chromosome	1901569	G	+A	+A/+A:12:1:11:91.67%:4.8074E-6	Pass:0:1:9:2:1E0	0	0	1	0	+A/+A:12:1:11:91.67%:4.8074E-6
Chromosome	1902082	G	+TT	+TT/+TT:10:0:10:100%:5.4125E-6	Pass:0:0:5:5:1E0	0	0	1	0	+TT/+TT:10:0:10:100%:5.4125E-6
Chromosome	1904307	A	-C	-C/-C:15:1:14:93.33%:1.0315E-7	Pass:1:0:10:4:1E0	0	0	1	0	-C/-C:15:1:14:93.33%:1.0315E-7
Chromosome	1904334	A	+G	*/+G:20:6:14:70%:1.6702E-6	Pass:4:2:9:5:1E0	0	1	0	0	*/+G:20:6:14:70%:1.6702E-6
Chromosome	1905297	A	+T	+T/+T:18:0:18:100%:1.1019E-10	Pass:0:0:14:4:1E0	0	0	1	0	+T/+T:18:0:18:100%:1.1019E-10
Chromosome	1905722	A	+G	+G/+G:15:0:15:100%:6.4467E-9	Pass:0:0:9:6:1E0	0	0	1	0	+G/+G:15:0:15:100%:6.4467E-9
Chromosome	1905773	A	+TCT	+TCT/+TCT:16:1:15:93.75%:2.8282E-8	Pass:0:1:7:8:1E0	0	0	1	0	+TCT/+TCT:16:1:15:93.75%:2.8282E-8
Chromosome	1906266	T	-C	-C/-C:10:0:10:100%:5.4125E-6	Pass:0:0:8:2:1E0	0	0	1	0	-C/-C:10:0:10:100%:5.4125E-6
Chromosome	1906907	G	+CT	+CT/+CT:14:1:13:92.86%:3.7391E-7	Pass:1:0:11:2:1E0	0	0	1	0	+CT/+CT:14:1:13:92.86%:3.7391E-7
Chromosome	1907293	C	+T	+T/+T:14:0:14:100%:2.4927E-8	Pass:0:0:12:2:1E0	0	0	1	0	+T/+T:14:0:14:100%:2.4927E-8
Chromosome	1914626	T	-G	-G/-G:17:0:17:100%:4.2852E-10	Pass:0:0:14:3:1E0	0	0	1	0	-G/-G:17:0:17:100%:4.2852E-10
Chromosome	1914641	T	+AAA	+AAA/+AAA:24:0:24:100%:3.101E-14	Pass:0:0:14:10:1E0	0	0	1	0	+AAA/+AAA:24:0:24:100%:3.101E-14
Chromosome	1914998	A	-G	-G/-G:16:1:15:93.75%:2.8282E-8	Pass:1:0:10:5:1E0	0	0	1	0	-G/-G:16:1:15:93.75%:2.8282E-8
Chromosome	1915039	G	-A	-A/-A:16:2:14:87.5%:2.5454E-7	Pass:1:1:8:6:1E0	0	0	1	0	-A/-A:16:2:14:87.5%:2.5454E-7
Chromosome	1916584	A	+T	+T/+T:17:4:13:76.47%:2.5647E-6	Pass:0.9230769230769231:3:1:12:1:9.5588E-1	0	0	1	0	+T/+T:17:4:13:76.47%:2.5647E-6
Chromosome	1917104	A	+C	+C/+C:13:1:12:92.31%:1.3461E-6	Pass:0:1:7:5:1E0	0	0	1	0	+C/+C:13:1:12:92.31%:1.3461E-6
Chromosome	1917289	A	+G	+G/+G:18:0:18:100%:1.1019E-10	Pass:0:0:10:8:1E0	0	0	1	0	+G/+G:18:0:18:100%:1.1019E-10
Chromosome	1917382	T	-A	-A/-A:13:0:13:100%:9.6148E-8	Pass:0:0:10:3:1E0	0	0	1	0	-A/-A:13:0:13:100%:9.6148E-8
Chromosome	1917439	G	+A	+A/+A:14:0:14:100%:2.4927E-8	Pass:0:0:12:2:1E0	0	0	1	0	+A/+A:14:0:14:100%:2.4927E-8
Chromosome	1925608	G	+AA	+AA/+AA:18:0:18:100%:1.1019E-10	Pass:0:0:13:5:1E0	0	0	1	0	+AA/+AA:18:0:18:100%:1.1019E-10
Chromosome	1933213	T	-C	-C/-C:9:0:9:100%:2.0568E-5	Pass:0:0:5:4:1E0	0	0	1	0	-C/-C:9:0:9:100%:2.0568E-5
Chromosome	1938626	A	+TGTT	+TGTT/+TGTT:11:0:11:100%:1.4176E-6	Pass:0:0:4:7:1E0	0	0	1	0	+TGTT/+TGTT:11:0:11:100%:1.4176E-6
Chromosome	1942130	C	-TTTT	-TTTT/-TTTT:15:0:14:93.33%:2.4927E-8	Pass:0:0:8:6:1E0	0	0	1	0	-TTTT/-TTTT:15:0:14:93.33%:2.4927E-8
Chromosome	1942471	T	+AAAATTTC	+AAAATTTC/+AAAATTTC:11:0:11:100%:1.4176E-6	Pass:0:0:8:3:1E0	0	0	1	0	+AAAATTTC/+AAAATTTC:11:0:11:100%:1.4176E-6
Chromosome	1944320	G	+CCTGAA	+CCTGAA/+CCTGAA:14:2:12:85.71%:2.9913E-6	Pass:1:1:8:4:1E0	0	0	1	0	+CCTGAA/+CCTGAA:14:2:12:85.71%:2.9913E-6
Chromosome	1949654	C	-T	-T/-T:16:1:15:93.75%:2.8282E-8	Pass:1:0:11:4:1E0	0	0	1	0	-T/-T:16:1:15:93.75%:2.8282E-8
Chromosome	1957973	T	+C	+C/+C:10:0:10:100%:5.4125E-6	Pass:0:0:9:1:1E0	0	0	1	0	+C/+C:10:0:10:100%:5.4125E-6
Chromosome	1960086	A	-T	-T/-T:12:0:12:100%:3.698E-7	Pass:0:0:8:4:1E0	0	0	1	0	-T/-T:12:0:12:100%:3.698E-7
Chromosome	1960145	C	+T	+T/+T:12:0:12:100%:3.698E-7	Pass:0:0:7:5:1E0	0	0	1	0	+T/+T:12:0:12:100%:3.698E-7
Chromosome	1960175	T	-G	-G/-G:11:1:10:90.91%:1.7011E-5	Pass:0:1:7:3:1E0	0	0	1	0	-G/-G:11:1:10:90.91%:1.7011E-5
Chromosome	1974206	T	+TTC	+TTC/+TTC:15:1:14:93.33%:1.0315E-7	Pass:1:0:12:2:1E0	0	0	1	0	+TTC/+TTC:15:1:14:93.33%:1.0315E-7
Chromosome	2007507	T	+C	+C/+C:16:0:17:100%:4.2852E-10	Pass:0:0:13:4:1E0	0	0	1	0	+C/+C:16:0:17:100%:4.2852E-10
Chromosome	2015679	T	-A	-A/-A:9:1:8:88.89%:2.0568E-4	Pass:0:1:6:2:1E0	0	0	1	0	-A/-A:9:1:8:88.89%:2.0568E-4
Chromosome	2019763	C	-A	-A/-A:12:1:11:91.67%:4.8074E-6	Pass:0:1:5:6:1E0	0	0	1	0	-A/-A:12:1:11:91.67%:4.8074E-6
Chromosome	2025068	A	+T	+T/+T:12:0:12:100%:3.698E-7	Pass:0.9166666666666666:0:0:11:1:9.9771E-1	0	0	1	0	+T/+T:12:0:12:100%:3.698E-7
Chromosome	2025322	C	-T	-T/-T:17:0:17:100%:4.2852E-10	Pass:0:0:14:3:1E0	0	0	1	0	-T/-T:17:0:17:100%:4.2852E-10
Chromosome	2031336	C	+T	+T/+T:9:2:7:77.78%:1.1312E-3	Pass:1:1:4:3:1E0	0	0	1	0	+T/+T:9:2:7:77.78%:1.1312E-3
Chromosome	2032922	A	-T	-T/-T:11:0:11:100%:1.4176E-6	Pass:0:0:7:4:1E0	0	0	1	0	-T/-T:11:0:11:100%:1.4176E-6
Chromosome	2034612	G	+TCT	+TCT/+TCT:13:1:12:92.31%:1.3461E-6	Pass:1:0:9:3:1E0	0	0	1	0	+TCT/+TCT:13:1:12:92.31%:1.3461E-6
Chromosome	2034714	A	-ATG	-ATG/-ATG:10:0:10:100%:5.4125E-6	Pass:0:0:7:3:1E0	0	0	1	0	-ATG/-ATG:10:0:10:100%:5.4125E-6
Chromosome	2036728	G	-AAA	-AAA/-AAA:8:0:8:100%:7.77E-5	Pass:1.0:0:0:8:0:3.8462E-2	0	0	1	0	-AAA/-AAA:8:0:8:100%:7.77E-5
Chromosome	2036824	T	-A	-A/-A:11:1:10:90.91%:1.7011E-5	Pass:0:1:9:1:1E0	0	0	1	0	-A/-A:11:1:10:90.91%:1.7011E-5
Chromosome	2036987	T	-G	-G/-G:8:0:8:100%:7.77E-5	Pass:0:0:4:4:1E0	0	0	1	0	-G/-G:8:0:8:100%:7.77E-5
Chromosome	2037438	A	-CCATT	-CCATT/-CCATT:14:1:13:92.86%:3.7391E-7	Pass:1:0:11:2:1E0	0	0	1	0	-CCATT/-CCATT:14:1:13:92.86%:3.7391E-7
Chromosome	2041250	A	-T	-T/-T:14:2:12:85.71%:2.9913E-6	Pass:1.0:1:1:12:0:1.4286E-1	0	0	1	0	-T/-T:14:2:12:85.71%:2.9913E-6
Chromosome	2041266	T	+TA	+TA/+TA:19:1:18:94.74%:5.6585E-10	Pass:1:0:12:6:1E0	0	0	1	0	+TA/+TA:19:1:18:94.74%:5.6585E-10
Chromosome	2043885	G	+AC	+AC/+AC:11:1:10:90.91%:1.7011E-5	Pass:0:1:6:4:1E0	0	0	1	0	+AC/+AC:11:1:10:90.91%:1.7011E-5
Chromosome	2043898	T	-AAAG	-AAAG/-AAAG:9:1:8:88.89%:2.0568E-4	Pass:1:0:5:3:1E0	0	0	1	0	-AAAG/-AAAG:9:1:8:88.89%:2.0568E-4
Chromosome	2046927	T	+G	+G/+G:14:2:12:85.71%:2.9913E-6	Pass:1:1:9:3:1E0	0	0	1	0	+G/+G:14:2:12:85.71%:2.9913E-6
Chromosome	2049453	A	-T	-T/-T:10:0:10:100%:5.4125E-6	Pass:0:0:7:3:1E0	0	0	1	0	-T/-T:10:0:10:100%:5.4125E-6
Chromosome	2049713	G	-ATAC	-ATAC/-ATAC:9:0:9:100%:2.0568E-5	Pass:0:0:6:3:1E0	0	0	1	0	-ATAC/-ATAC:9:0:9:100%:2.0568E-5
Chromosome	2049814	C	-TCGT	-TCGT/-TCGT:11:0:11:100%:1.4176E-6	Pass:0:0:9:2:1E0	0	0	1	0	-TCGT/-TCGT:11:0:11:100%:1.4176E-6
Chromosome	2049837	C	-A	-A/-A:12:1:11:91.67%:4.8074E-6	Pass:1:0:7:4:1E0	0	0	1	0	-A/-A:12:1:11:91.67%:4.8074E-6
Chromosome	2049944	A	+T	+T/+T:9:0:9:100%:2.0568E-5	Pass:0:0:8:1:1E0	0	0	1	0	+T/+T:9:0:9:100%:2.0568E-5
Chromosome	2053945	C	-A	-A/-A:14:0:14:100%:2.4927E-8	Pass:0:0:7:7:1E0	0	0	1	0	-A/-A:14:0:14:100%:2.4927E-8
Chromosome	2054084	G	+T	+T/+T:18:1:17:94.44%:2.0936E-9	Pass:0:1:10:7:1E0	0	0	1	0	+T/+T:18:1:17:94.44%:2.0936E-9
Chromosome	2054092	C	-A	-A/-A:15:0:14:93.33%:2.4927E-8	Pass:0:0:9:5:1E0	0	0	1	0	-A/-A:15:0:14:93.33%:2.4927E-8
Chromosome	2055516	A	-C	-C/-C:16:0:16:100%:1.6637E-9	Pass:0:0:13:3:1E0	0	0	1	0	-C/-C:16:0:16:100%:1.6637E-9
Chromosome	2055643	T	-AAGA	-AAGA/-AAGA:16:2:14:87.5%:2.5454E-7	Pass:0:2:11:3:1E0	0	0	1	0	-AAGA/-AAGA:16:2:14:87.5%:2.5454E-7
Chromosome	2055675	C	+AA	+AA/+AA:20:0:20:100%:7.2544E-12	Pass:0:0:11:9:1E0	0	0	1	0	+AA/+AA:20:0:20:100%:7.2544E-12
Chromosome	2056208	T	+A	+A/+A:17:0:17:100%:4.2852E-10	Pass:0:0:10:7:1E0	0	0	1	0	+A/+A:17:0:17:100%:4.2852E-10
Chromosome	2056309	A	-G	-G/-G:11:0:11:100%:1.4176E-6	Pass:0:0:5:6:1E0	0	0	1	0	-G/-G:11:0:11:100%:1.4176E-6
Chromosome	2056670	G	-A	-A/-A:13:0:13:100%:9.6148E-8	Pass:0:0:10:3:1E0	0	0	1	0	-A/-A:13:0:13:100%:9.6148E-8
Chromosome	2056876	T	-C	-C/-C:10:0:10:100%:5.4125E-6	Pass:0:0:5:5:1E0	0	0	1	0	-C/-C:10:0:10:100%:5.4125E-6
Chromosome	2079177	C	+A	+A/+A:16:0:16:100%:1.6637E-9	Pass:0:0:13:3:1E0	0	0	1	0	+A/+A:16:0:16:100%:1.6637E-9
Chromosome	2082461	A	-T	-T/-T:8:0:8:100%:7.77E-5	Pass:0:0:6:2:1E0	0	0	1	0	-T/-T:8:0:8:100%:7.77E-5
Chromosome	2083231	C	-ACA	-ACA/-ACA:10:1:9:90%:5.9538E-5	Pass:1:0:8:1:1E0	0	0	1	0	-ACA/-ACA:10:1:9:90%:5.9538E-5
Chromosome	2084133	C	-T	-T/-T:12:1:11:91.67%:4.8074E-6	Pass:1:0:9:2:1E0	0	0	1	0	-T/-T:12:1:11:91.67%:4.8074E-6
Chromosome	2085111	T	+G	+G/+G:9:0:9:100%:2.0568E-5	Pass:0:0:7:2:1E0	0	0	1	0	+G/+G:9:0:9:100%:2.0568E-5
Chromosome	2092337	T	-G	-G/-G:13:0:13:100%:9.6148E-8	Pass:0:0:9:4:1E0	0	0	1	0	-G/-G:13:0:13:100%:9.6148E-8
Chromosome	2092376	C	+AGA	+AGA/+AGA:18:0:18:100%:1.1019E-10	Pass:0:0:9:9:1E0	0	0	1	0	+AGA/+AGA:18:0:18:100%:1.1019E-10
Chromosome	2092671	A	+AAAGATAC	+AAAGATAC/+AAAGATAC:9:0:9:100%:2.0568E-5	Pass:1.0:0:0:9:0:1.4706E-2	0	0	1	0	+AAAGATAC/+AAAGATAC:9:0:9:100%:2.0568E-5
Chromosome	2092790	A	+AG	+AG/+AG:11:0:10:90.91%:5.4125E-6	Pass:0:0:6:4:1E0	0	0	1	0	+AG/+AG:11:0:10:90.91%:5.4125E-6
Chromosome	2092848	C	+G	+G/+G:13:1:12:92.31%:1.3461E-6	Pass:0:1:7:5:1E0	0	0	1	0	+G/+G:13:1:12:92.31%:1.3461E-6
Chromosome	2097080	C	+AA	+AA/+AA:11:1:10:90.91%:1.7011E-5	Pass:1:0:9:1:1E0	0	0	1	0	+AA/+AA:11:1:10:90.91%:1.7011E-5
Chromosome	2099356	T	+GTAATAA	+GTAATAA/+GTAATAA:11:1:10:90.91%:1.7011E-5	Pass:1:0:7:3:1E0	0	0	1	0	+GTAATAA/+GTAATAA:11:1:10:90.91%:1.7011E-5
Chromosome	2099401	T	+A	+A/+A:15:0:15:100%:6.4467E-9	Pass:0:0:12:3:1E0	0	0	1	0	+A/+A:15:0:15:100%:6.4467E-9
Chromosome	2116689	G	+T	*/+T:11:3:8:72.73%:5.16E-4	Pass:0:3:3:5:1E0	0	1	0	0	*/+T:11:3:8:72.73%:5.16E-4
Chromosome	2116896	T	-A	-A/-A:14:1:13:92.86%:3.7391E-7	Pass:0.9230769230769231:0:1:12:1:1.5103E-2	0	0	1	0	-A/-A:14:1:13:92.86%:3.7391E-7
Chromosome	2124200	C	-AAACCTGATGCA	-AAACCTGATGCA/-AAACCTGATGCA:14:3:11:78.57%:1.6951E-5	Pass:2:1:7:4:1E0	0	0	1	0	-AAACCTGATGCA/-AAACCTGATGCA:14:3:11:78.57%:1.6951E-5
Chromosome	2124521	G	-T	-T/-T:24:0:24:100%:3.101E-14	Pass:0:0:19:5:1E0	0	0	1	0	-T/-T:24:0:24:100%:3.101E-14
Chromosome	2126188	A	+C	+C/+C:11:1:10:90.91%:1.7011E-5	Pass:1:0:9:1:1E0	0	0	1	0	+C/+C:11:1:10:90.91%:1.7011E-5
Chromosome	2127235	C	-A	-A/-A:15:0:15:100%:6.4467E-9	Pass:0:0:11:4:1E0	0	0	1	0	-A/-A:15:0:15:100%:6.4467E-9
Chromosome	2137524	A	-T	-T/-T:12:1:11:91.67%:4.8074E-6	Pass:0:1:8:3:1E0	0	0	1	0	-T/-T:12:1:11:91.67%:4.8074E-6
Chromosome	2138822	G	-TAT	-TAT/-TAT:8:0:8:100%:7.77E-5	Pass:0:0:7:1:1E0	0	0	1	0	-TAT/-TAT:8:0:8:100%:7.77E-5
Chromosome	2138857	T	-GAAACAGC	-GAAACAGC/-GAAACAGC:9:1:8:88.89%:2.0568E-4	Pass:0:1:5:3:1E0	0	0	1	0	-GAAACAGC/-GAAACAGC:9:1:8:88.89%:2.0568E-4
Chromosome	2148267	C	-GA	-GA/-GA:14:2:12:85.71%:2.9913E-6	Pass:1:1:9:3:1E0	0	0	1	0	-GA/-GA:14:2:12:85.71%:2.9913E-6
Chromosome	2151381	T	+A	+A/+A:21:3:18:85.71%:3.7603E-9	Pass:2:1:14:4:1E0	0	0	1	0	+A/+A:21:3:18:85.71%:3.7603E-9
Chromosome	2287305	A	+CTT	+CTT/+CTT:21:1:20:95.24%:4.0873E-11	Pass:1:0:16:4:1E0	0	0	1	0	+CTT/+CTT:21:1:20:95.24%:4.0873E-11
Chromosome	2290091	G	+T	+T/+T:9:0:9:100%:2.0568E-5	Pass:0:0:7:2:1E0	0	0	1	0	+T/+T:9:0:9:100%:2.0568E-5
Chromosome	2295977	C	+T	+T/+T:15:0:15:100%:6.4467E-9	Pass:0:0:12:3:1E0	0	0	1	0	+T/+T:15:0:15:100%:6.4467E-9
Chromosome	2305181	T	+A	+A/+A:12:0:12:100%:3.698E-7	Pass:0:0:8:4:1E0	0	0	1	0	+A/+A:12:0:12:100%:3.698E-7
Chromosome	2318102	C	-A	-A/-A:14:1:13:92.86%:3.7391E-7	Pass:1:0:10:3:1E0	0	0	1	0	-A/-A:14:1:13:92.86%:3.7391E-7
Chromosome	2320030	C	+T	+T/+T:16:0:16:100%:1.6637E-9	Pass:0:0:12:4:1E0	0	0	1	0	+T/+T:16:0:16:100%:1.6637E-9
Chromosome	2329482	T	+A	+A/+A:19:0:19:100%:2.8292E-11	Pass:0:0:10:9:1E0	0	0	1	0	+A/+A:19:0:19:100%:2.8292E-11
Chromosome	2332140	T	-TC	-TC/-TC:13:0:13:100%:9.6148E-8	Pass:0:0:9:4:1E0	0	0	1	0	-TC/-TC:13:0:13:100%:9.6148E-8
Chromosome	2332152	G	+CTA	+CTA/+CTA:18:1:17:94.44%:2.0936E-9	Pass:0:1:8:9:1E0	0	0	1	0	+CTA/+CTA:18:1:17:94.44%:2.0936E-9
Chromosome	2343870	A	-GAT	-GAT/-GAT:11:1:10:90.91%:1.7011E-5	Pass:1.0:1:0:10:0:1.6254E-2	0	0	1	0	-GAT/-GAT:11:1:10:90.91%:1.7011E-5
Chromosome	2344231	A	-C	-C/-C:20:0:20:100%:7.2544E-12	Pass:0:0:15:5:1E0	0	0	1	0	-C/-C:20:0:20:100%:7.2544E-12
Chromosome	2374558	C	+AAT	+AAT/+AAT:10:0:10:100%:5.4125E-6	Pass:0:0:5:5:1E0	0	0	1	0	+AAT/+AAT:10:0:10:100%:5.4125E-6
Chromosome	2397761	G	+T	+T/+T:21:0:21:100%:1.8578E-12	Pass:0:0:12:9:1E0	0	0	1	0	+T/+T:21:0:21:100%:1.8578E-12
Chromosome	2403053	G	-CGCCTTCAC	-CGCCTTCAC/-CGCCTTCAC:11:1:10:90.91%:1.7011E-5	Pass:0:1:7:3:1E0	0	0	1	0	-CGCCTTCAC/-CGCCTTCAC:11:1:10:90.91%:1.7011E-5
Chromosome	2405028	T	+A	+A/+A:9:0:9:100%:2.0568E-5	Pass:0:0:5:4:1E0	0	0	1	0	+A/+A:9:0:9:100%:2.0568E-5
Chromosome	2413924	G	-TCT	-TCT/-TCT:8:0:8:100%:7.77E-5	Pass:1.0:0:0:8:0:3.8462E-2	0	0	1	0	-TCT/-TCT:8:0:8:100%:7.77E-5
Chromosome	2431736	T	+G	+G/+G:19:0:19:100%:2.8292E-11	Pass:0:0:16:3:1E0	0	0	1	0	+G/+G:19:0:19:100%:2.8292E-11
Chromosome	2432493	A	-T	-T/-T:9:1:8:88.89%:2.0568E-4	Pass:0:1:6:2:1E0	0	0	1	0	-T/-T:9:1:8:88.89%:2.0568E-4
Chromosome	2435836	T	+ATG	+ATG/+ATG:10:1:9:90%:5.9538E-5	Pass:1:0:7:2:1E0	0	0	1	0	+ATG/+ATG:10:1:9:90%:5.9538E-5
Chromosome	2443401	G	+CA	+CA/+CA:11:0:11:100%:1.4176E-6	Pass:0:0:6:5:1E0	0	0	1	0	+CA/+CA:11:0:11:100%:1.4176E-6
Chromosome	2460633	C	-TA	-TA/-TA:9:1:8:88.89%:2.0568E-4	Pass:0:1:6:2:1E0	0	0	1	0	-TA/-TA:9:1:8:88.89%:2.0568E-4
Chromosome	2464193	A	-C	-C/-C:8:0:8:100%:7.77E-5	Pass:0:0:7:1:1E0	0	0	1	0	-C/-C:8:0:8:100%:7.77E-5
Chromosome	2466259	G	-AA	-AA/-AA:8:1:7:87.5%:6.993E-4	Pass:1:0:6:1:1E0	0	0	1	0	-AA/-AA:8:1:7:87.5%:6.993E-4
Chromosome	2466314	T	+C	+C/+C:11:0:11:100%:1.4176E-6	Pass:0:0:5:6:1E0	0	0	1	0	+C/+C:11:0:11:100%:1.4176E-6
Chromosome	2468545	C	+A	+A/+A:9:0:9:100%:2.0568E-5	Pass:0:0:6:3:1E0	0	0	1	0	+A/+A:9:0:9:100%:2.0568E-5
Chromosome	2477733	T	-A	-A/-A:16:1:15:93.75%:2.8282E-8	Pass:0:1:12:3:1E0	0	0	1	0	-A/-A:16:1:15:93.75%:2.8282E-8
Chromosome	2477898	C	-A	-A/-A:13:2:11:84.62%:1.0096E-5	Pass:1:1:8:3:1E0	0	0	1	0	-A/-A:13:2:11:84.62%:1.0096E-5
Chromosome	2492022	C	-T	-T/-T:15:0:15:100%:6.4467E-9	Pass:0:0:11:4:1E0	0	0	1	0	-T/-T:15:0:15:100%:6.4467E-9
Chromosome	2492931	C	+T	+T/+T:9:1:8:88.89%:2.0568E-4	Pass:1:0:5:3:1E0	0	0	1	0	+T/+T:9:1:8:88.89%:2.0568E-4
Chromosome	2496733	A	-ATAAAGC	-ATAAAGC/-ATAAAGC:15:2:13:86.67%:8.7675E-7	Pass:1:1:9:4:1E0	0	0	1	0	-ATAAAGC/-ATAAAGC:15:2:13:86.67%:8.7675E-7
Chromosome	2517563	C	+A	+A/+A:14:0:14:100%:2.4927E-8	Pass:0:0:10:4:1E0	0	0	1	0	+A/+A:14:0:14:100%:2.4927E-8
Chromosome	2517590	C	-T	-T/-T:13:1:12:92.31%:1.3461E-6	Pass:0:1:10:2:1E0	0	0	1	0	-T/-T:13:1:12:92.31%:1.3461E-6
Chromosome	2532225	C	-T	-T/-T:9:0:9:100%:2.0568E-5	Pass:0:0:7:2:1E0	0	0	1	0	-T/-T:9:0:9:100%:2.0568E-5
Chromosome	2549364	T	-A	-A/-A:14:0:14:100%:2.4927E-8	Pass:0:0:10:4:1E0	0	0	1	0	-A/-A:14:0:14:100%:2.4927E-8
Chromosome	2560241	T	-A	-A/-A:22:1:22:95.65%:2.9149E-12	Pass:1:0:14:8:1E0	0	0	1	0	-A/-A:22:1:22:95.65%:2.9149E-12
Chromosome	2581726	G	+T	+T/+T:16:0:16:100%:1.6637E-9	Pass:0:0:14:2:1E0	0	0	1	0	+T/+T:16:0:16:100%:1.6637E-9
Chromosome	2600176	T	+A	+A/+A:20:0:20:100%:7.2544E-12	Pass:0:0:13:7:1E0	0	0	1	0	+A/+A:20:0:20:100%:7.2544E-12
Chromosome	2619809	T	+A	+A/+A:10:1:9:90%:5.9538E-5	Pass:1:0:7:2:1E0	0	0	1	0	+A/+A:10:1:9:90%:5.9538E-5
Chromosome	2621638	T	-A	-A/-A:13:1:12:92.31%:1.3461E-6	Pass:1:0:9:3:1E0	0	0	1	0	-A/-A:13:1:12:92.31%:1.3461E-6
Chromosome	2647648	C	-T	-T/-T:16:0:16:100%:1.6637E-9	Pass:0:0:12:4:1E0	0	0	1	0	-T/-T:16:0:16:100%:1.6637E-9
Chromosome	2650477	G	+T	+T/+T:19:2:17:89.47%:5.9414E-9	Pass:1:1:9:8:1E0	0	0	1	0	+T/+T:19:2:17:89.47%:5.9414E-9
Chromosome	2665857	A	+T	+T/+T:14:0:14:100%:2.4927E-8	Pass:0.9285714285714286:0:0:13:1:1.6425E-2	0	0	1	0	+T/+T:14:0:14:100%:2.4927E-8
Chromosome	2683202	A	-C	-C/-C:8:0:8:100%:7.77E-5	Pass:0:0:6:2:1E0	0	0	1	0	-C/-C:8:0:8:100%:7.77E-5
Chromosome	2684151	T	+C	+C/+C:11:0:11:100%:1.4176E-6	Pass:0:0:9:2:1E0	0	0	1	0	+C/+C:11:0:11:100%:1.4176E-6
Chromosome	2684372	A	+G	+G/+G:8:0:8:100%:7.77E-5	Pass:0:0:4:4:1E0	0	0	1	0	+G/+G:8:0:8:100%:7.77E-5
Chromosome	2684652	T	+TTC	+TTC/+TTC:10:0:10:100%:5.4125E-6	Pass:0:0:7:3:1E0	0	0	1	0	+TTC/+TTC:10:0:10:100%:5.4125E-6
Chromosome	2696974	C	-CCG	-CCG/-CCG:9:1:8:88.89%:2.0568E-4	Pass:1:0:7:1:1E0	0	0	1	0	-CCG/-CCG:9:1:8:88.89%:2.0568E-4
Chromosome	2696988	A	-T	-T/-T:11:2:9:81.82%:1.1057E-4	Pass:1:1:8:1:1E0	0	0	1	0	-T/-T:11:2:9:81.82%:1.1057E-4
Chromosome	2702388	C	+A	+A/+A:15:1:14:93.33%:1.0315E-7	Pass:1:0:11:3:1E0	0	0	1	0	+A/+A:15:1:14:93.33%:1.0315E-7
Chromosome	2702465	G	-A	-A/-A:14:0:14:100%:2.4927E-8	Pass:0:0:10:4:1E0	0	0	1	0	-A/-A:14:0:14:100%:2.4927E-8
Chromosome	2708060	G	-CC	-CC/-CC:18:2:16:88.89%:2.0936E-8	Pass:0.9375:2:0:15:1:8.8889E-1	0	0	1	0	-CC/-CC:18:2:16:88.89%:2.0936E-8
Chromosome	2708129	A	+T	+T/+T:26:0:26:100%:2.0165E-15	Pass:0:0:17:9:1E0	0	0	1	0	+T/+T:26:0:26:100%:2.0165E-15
Chromosome	2708737	T	+GC	+GC/+GC:11:1:10:90.91%:1.7011E-5	Pass:1.0:0:1:10:0:1.6254E-2	0	0	1	0	+GC/+GC:11:1:10:90.91%:1.7011E-5
Chromosome	2708878	T	+A	+A/+A:10:0:10:100%:5.4125E-6	Pass:0:0:3:7:1E0	0	0	1	0	+A/+A:10:0:10:100%:5.4125E-6
Chromosome	2710845	T	-C	-C/-C:10:0:10:100%:5.4125E-6	Pass:0:0:8:2:1E0	0	0	1	0	-C/-C:10:0:10:100%:5.4125E-6
Chromosome	2712193	A	+T	+T/+T:15:1:14:93.33%:1.0315E-7	Pass:1:0:9:5:1E0	0	0	1	0	+T/+T:15:1:14:93.33%:1.0315E-7
Chromosome	2713133	A	+T	+T/+T:9:0:9:100%:2.0568E-5	Pass:0:0:4:5:1E0	0	0	1	0	+T/+T:9:0:9:100%:2.0568E-5
Chromosome	2714613	G	-T	-T/-T:10:0:10:100%:5.4125E-6	Pass:0:0:7:3:1E0	0	0	1	0	-T/-T:10:0:10:100%:5.4125E-6
Chromosome	2714725	A	+T	+T/+T:8:0:8:100%:7.77E-5	Pass:0:0:5:3:1E0	0	0	1	0	+T/+T:8:0:8:100%:7.77E-5
Chromosome	2715796	T	+CC	+CC/+CC:9:1:8:88.89%:2.0568E-4	Pass:1:0:4:4:1E0	0	0	1	0	+CC/+CC:9:1:8:88.89%:2.0568E-4
Chromosome	2716009	A	+T	+T/+T:10:0:10:100%:5.4125E-6	Pass:0:0:8:2:1E0	0	0	1	0	+T/+T:10:0:10:100%:5.4125E-6
Chromosome	2716938	T	-A	-A/-A:17:0:17:100%:4.2852E-10	Pass:0:0:11:6:1E0	0	0	1	0	-A/-A:17:0:17:100%:4.2852E-10
Chromosome	2716957	T	-A	-A/-A:18:0:18:100%:1.1019E-10	Pass:0:0:11:7:1E0	0	0	1	0	-A/-A:18:0:18:100%:1.1019E-10
Chromosome	2720311	T	+TTTTCTAACCCGTTTTTTC	+TTTTCTAACCCGTTTTTTC/+TTTTCTAACCCGTTTTTTC:8:2:6:75%:3.4965E-3	Pass:1.0:2:0:6:0:1E0	0	0	1	0	+TTTTCTAACCCGTTTTTTC/+TTTTCTAACCCGTTTTTTC:8:2:6:75%:3.4965E-3
Chromosome	2720499	G	-T	-T/-T:8:1:7:87.5%:6.993E-4	Pass:1:0:4:3:1E0	0	0	1	0	-T/-T:8:1:7:87.5%:6.993E-4
Chromosome	2724811	T	+TATGATTGTGAC	*/+TATGATTGTGAC:15:3:11:73.33%:1.6951E-5	Pass:2:1:7:4:1E0	0	1	0	0	*/+TATGATTGTGAC:15:3:11:73.33%:1.6951E-5
Chromosome	2730529	G	-AAA	-AAA/-AAA:10:0:10:100%:5.4125E-6	Pass:0:0:6:4:1E0	0	0	1	0	-AAA/-AAA:10:0:10:100%:5.4125E-6
Chromosome	2732357	T	+TA	+TA/+TA:10:0:10:100%:5.4125E-6	Pass:0:0:8:2:1E0	0	0	1	0	+TA/+TA:10:0:10:100%:5.4125E-6
Chromosome	2732449	G	-T	-T/-T:8:0:8:100%:7.77E-5	Pass:0:0:3:5:1E0	0	0	1	0	-T/-T:8:0:8:100%:7.77E-5
Chromosome	2732843	G	-CTTA	-CTTA/-CTTA:14:0:14:100%:2.4927E-8	Pass:0:0:11:3:1E0	0	0	1	0	-CTTA/-CTTA:14:0:14:100%:2.4927E-8
Chromosome	2732853	T	-CTGCTCTTGCTTG	-CTGCTCTTGCTTG/-CTGCTCTTGCTTG:8:0:8:100%:7.77E-5	Pass:1.0:0:0:8:0:3.8462E-2	0	0	1	0	-CTGCTCTTGCTTG/-CTGCTCTTGCTTG:8:0:8:100%:7.77E-5
Chromosome	2732900	C	+A	+A/+A:19:3:16:84.21%:4.357E-8	Pass:2:1:11:5:1E0	0	0	1	0	+A/+A:19:3:16:84.21%:4.357E-8
Chromosome	2733528	C	+TTT	+TTT/+TTT:11:0:11:100%:1.4176E-6	Pass:0.9090909090909091:0:0:10:1:9.9807E-1	0	0	1	0	+TTT/+TTT:11:0:11:100%:1.4176E-6
Chromosome	2733697	A	+AT	+AT/+AT:19:1:18:94.74%:5.6585E-10	Pass:1:0:14:4:1E0	0	0	1	0	+AT/+AT:19:1:18:94.74%:5.6585E-10
Chromosome	2734858	T	+G	+G/+G:18:0:18:100%:1.1019E-10	Pass:0:0:13:5:1E0	0	0	1	0	+G/+G:18:0:18:100%:1.1019E-10
Chromosome	2734868	C	+A	+A/+A:17:0:17:100%:4.2852E-10	Pass:0:0:12:5:1E0	0	0	1	0	+A/+A:17:0:17:100%:4.2852E-10
Chromosome	2735468	T	-TTTCATTC	-TTTCATTC/-TTTCATTC:10:2:8:80%:3.5723E-4	Pass:2:0:5:3:1E0	0	0	1	0	-TTTCATTC/-TTTCATTC:10:2:8:80%:3.5723E-4
Chromosome	2735535	C	+A	+A/+A:11:0:11:100%:1.4176E-6	Pass:0:0:5:6:1E0	0	0	1	0	+A/+A:11:0:11:100%:1.4176E-6
Chromosome	2735616	T	+G	+G/+G:13:1:12:92.31%:1.3461E-6	Pass:1:0:4:8:1E0	0	0	1	0	+G/+G:13:1:12:92.31%:1.3461E-6
Chromosome	2736576	A	+ACCGAATATTGATCTGT	+ACCGAATATTGATCTGT/+ACCGAATATTGATCTGT:9:0:11:100%:1.4176E-6	Pass:0:0:8:3:1E0	0	0	1	0	+ACCGAATATTGATCTGT/+ACCGAATATTGATCTGT:9:0:11:100%:1.4176E-6
Chromosome	2738006	C	-T	-T/-T:8:1:7:87.5%:6.993E-4	Pass:1.0:1:0:7:0:3.4965E-2	0	0	1	0	-T/-T:8:1:7:87.5%:6.993E-4
Chromosome	2738071	A	-T	-T/-T:17:1:16:94.12%:7.7134E-9	Pass:1:0:13:3:1E0	0	0	1	0	-T/-T:17:1:16:94.12%:7.7134E-9
Chromosome	2738236	T	-C	-C/-C:29:0:29:100%:3.3259E-17	Pass:0:0:22:7:1E0	0	0	1	0	-C/-C:29:0:29:100%:3.3259E-17
Chromosome	2742152	T	+TA	+TA/+TA:12:1:11:91.67%:4.8074E-6	Pass:1:0:9:2:1E0	0	0	1	0	+TA/+TA:12:1:11:91.67%:4.8074E-6
Chromosome	2742843	C	+G	+G/+G:18:0:18:100%:1.1019E-10	Pass:0:0:8:10:1E0	0	0	1	0	+G/+G:18:0:18:100%:1.1019E-10
Chromosome	2748774	G	-CTGCTTTTTTCCAAAAAT	-CTGCTTTTTTCCAAAAAT/-CTGCTTTTTTCCAAAAAT:10:2:8:80%:3.5723E-4	Pass:2:0:6:2:1E0	0	0	1	0	-CTGCTTTTTTCCAAAAAT/-CTGCTTTTTTCCAAAAAT:10:2:8:80%:3.5723E-4
Chromosome	2749088	T	+A	+A/+A:10:2:8:80%:3.5723E-4	Pass:1.0:2:0:8:0:1E0	0	0	1	0	+A/+A:10:2:8:80%:3.5723E-4
Chromosome	2755348	G	-T	-T/-T:13:0:13:100%:9.6148E-8	Pass:0:0:10:3:1E0	0	0	1	0	-T/-T:13:0:13:100%:9.6148E-8
Chromosome	2756185	G	-T	-T/-T:15:1:14:93.33%:1.0315E-7	Pass:1:0:9:5:1E0	0	0	1	0	-T/-T:15:1:14:93.33%:1.0315E-7
Chromosome	2757378	T	+G	+G/+G:11:1:10:90.91%:1.7011E-5	Pass:1:0:7:3:1E0	0	0	1	0	+G/+G:11:1:10:90.91%:1.7011E-5
Chromosome	2757384	G	+AC	+AC/+AC:15:1:14:93.33%:1.0315E-7	Pass:0:1:7:7:1E0	0	0	1	0	+AC/+AC:15:1:14:93.33%:1.0315E-7
Chromosome	2761068	T	+C	+C/+C:19:0:19:100%:2.8292E-11	Pass:0:0:12:7:1E0	0	0	1	0	+C/+C:19:0:19:100%:2.8292E-11
Chromosome	2765907	T	+ATCTGCTGA	+ATCTGCTGA/+ATCTGCTGA:15:0:15:100%:6.4467E-9	Pass:0:0:11:4:1E0	0	0	1	0	+ATCTGCTGA/+ATCTGCTGA:15:0:15:100%:6.4467E-9
Chromosome	2766146	A	+C	+C/+C:20:1:19:95%:1.5234E-10	Pass:0:1:14:5:1E0	0	0	1	0	+C/+C:20:1:19:95%:1.5234E-10
Chromosome	2766298	T	+C	+C/+C:10:1:9:90%:5.9538E-5	Pass:1:0:3:6:1E0	0	0	1	0	+C/+C:10:1:9:90%:5.9538E-5
Chromosome	2767982	T	-A	-A/-A:9:0:9:100%:2.0568E-5	Pass:0:0:7:2:1E0	0	0	1	0	-A/-A:9:0:9:100%:2.0568E-5
Chromosome	2767997	C	-T	-T/-T:9:0:9:100%:2.0568E-5	Pass:0:0:7:2:1E0	0	0	1	0	-T/-T:9:0:9:100%:2.0568E-5
Chromosome	2768735	T	+A	+A/+A:20:0:20:100%:7.2544E-12	Pass:0:0:15:5:1E0	0	0	1	0	+A/+A:20:0:20:100%:7.2544E-12
Chromosome	2769660	G	-T	-T/-T:20:0:20:100%:7.2544E-12	Pass:0:0:12:8:1E0	0	0	1	0	-T/-T:20:0:20:100%:7.2544E-12
Chromosome	2769749	T	+A	+A/+A:22:2:20:90.91%:1.3117E-10	Pass:1:1:17:3:1E0	0	0	1	0	+A/+A:22:2:20:90.91%:1.3117E-10
Chromosome	2771252	T	-A	-A/-A:15:0:15:100%:6.4467E-9	Pass:0:0:10:5:1E0	0	0	1	0	-A/-A:15:0:15:100%:6.4467E-9
Chromosome	2773220	T	+A	+A/+A:16:1:15:93.75%:2.8282E-8	Pass:1:0:12:3:1E0	0	0	1	0	+A/+A:16:1:15:93.75%:2.8282E-8
Chromosome	2778484	A	-T	-T/-T:13:0:13:100%:9.6148E-8	Pass:0:0:10:3:1E0	0	0	1	0	-T/-T:13:0:13:100%:9.6148E-8
Chromosome	2779356	C	+T	+T/+T:11:1:10:90.91%:1.7011E-5	Pass:1:0:8:2:1E0	0	0	1	0	+T/+T:11:1:10:90.91%:1.7011E-5
Chromosome	2789309	T	-AGA	-AGA/-AGA:11:1:11:91.67%:4.8074E-6	Pass:0.9090909090909091:1:0:10:1:9.9807E-1	0	0	1	0	-AGA/-AGA:11:1:11:91.67%:4.8074E-6
Chromosome	2802324	C	+T	+T/+T:15:0:15:100%:6.4467E-9	Pass:0:0:11:4:1E0	0	0	1	0	+T/+T:15:0:15:100%:6.4467E-9
Chromosome	2803091	G	-A	-A/-A:16:0:16:100%:1.6637E-9	Pass:0:0:11:5:1E0	0	0	1	0	-A/-A:16:0:16:100%:1.6637E-9
Chromosome	2806255	G	-AA	-AA/-AA:14:2:12:85.71%:2.9913E-6	Pass:2:0:9:3:1E0	0	0	1	0	-AA/-AA:14:2:12:85.71%:2.9913E-6
Chromosome	2813604	C	-AA	-AA/-AA:13:1:12:92.31%:1.3461E-6	Pass:0.9166666666666666:1:0:11:1:9.9771E-1	0	0	1	0	-AA/-AA:13:1:12:92.31%:1.3461E-6
Chromosome	2814469	G	-T	-T/-T:14:0:14:100%:2.4927E-8	Pass:0:0:9:5:1E0	0	0	1	0	-T/-T:14:0:14:100%:2.4927E-8
Chromosome	2820515	C	+A	+A/+A:9:0:9:100%:2.0568E-5	Pass:0:0:5:4:1E0	0	0	1	0	+A/+A:9:0:9:100%:2.0568E-5
Chromosome	2857718	C	-AA	-AA/-AA:13:1:12:92.31%:1.3461E-6	Pass:1:0:8:4:1E0	0	0	1	0	-AA/-AA:13:1:12:92.31%:1.3461E-6
Chromosome	2863265	T	+A	+A/+A:9:0:9:100%:2.0568E-5	Pass:0:0:7:2:1E0	0	0	1	0	+A/+A:9:0:9:100%:2.0568E-5
Chromosome	2872864	A	-T	-T/-T:10:1:9:90%:5.9538E-5	Pass:0:1:8:1:1E0	0	0	1	0	-T/-T:10:1:9:90%:5.9538E-5
Chromosome	2884726	G	+T	+T/+T:9:0:9:100%:2.0568E-5	Pass:0:0:5:4:1E0	0	0	1	0	+T/+T:9:0:9:100%:2.0568E-5
Chromosome	2884734	C	+A	+A/+A:13:0:13:100%:9.6148E-8	Pass:0:0:5:8:1E0	0	0	1	0	+A/+A:13:0:13:100%:9.6148E-8
Chromosome	2897144	C	-TG	-TG/-TG:21:0:21:100%:1.8578E-12	Pass:0:0:18:3:1E0	0	0	1	0	-TG/-TG:21:0:21:100%:1.8578E-12
Chromosome	2915209	C	+T	+T/+T:21:4:17:80.95%:2.3502E-8	Pass:1:3:10:7:1E0	0	0	1	0	+T/+T:21:4:17:80.95%:2.3502E-8
Chromosome	2915336	A	+T	+T/+T:16:0:16:100%:1.6637E-9	Pass:0:0:10:6:1E0	0	0	1	0	+T/+T:16:0:16:100%:1.6637E-9
Chromosome	2918640	C	+T	+T/+T:16:0:16:100%:1.6637E-9	Pass:0:0:13:3:1E0	0	0	1	0	+T/+T:16:0:16:100%:1.6637E-9
Chromosome	2926239	C	-TCA	-TCA/-TCA:9:0:9:100%:2.0568E-5	Pass:0:0:8:1:1E0	0	0	1	0	-TCA/-TCA:9:0:9:100%:2.0568E-5
Chromosome	2930521	T	+A	+A/+A:16:0:15:93.75%:6.4467E-9	Pass:0:0:13:2:1E0	0	0	1	0	+A/+A:16:0:15:93.75%:6.4467E-9
Chromosome	2936283	T	-A	-A/-A:8:0:8:100%:7.77E-5	Pass:0:0:4:4:1E0	0	0	1	0	-A/-A:8:0:8:100%:7.77E-5
Chromosome	2950097	A	+G	+G/+G:11:1:10:90.91%:1.7011E-5	Pass:1:0:7:3:1E0	0	0	1	0	+G/+G:11:1:10:90.91%:1.7011E-5
Chromosome	2950219	C	+T	+T/+T:15:0:15:100%:6.4467E-9	Pass:0:0:10:5:1E0	0	0	1	0	+T/+T:15:0:15:100%:6.4467E-9
Chromosome	2953695	T	+C	+C/+C:16:0:16:100%:1.6637E-9	Pass:0:0:12:4:1E0	0	0	1	0	+C/+C:16:0:16:100%:1.6637E-9
Chromosome	2953884	A	-ACC	-ACC/-ACC:11:0:11:100%:1.4176E-6	Pass:0:0:5:6:1E0	0	0	1	0	-ACC/-ACC:11:0:11:100%:1.4176E-6
Chromosome	2959214	T	-A	-A/-A:22:2:20:90.91%:1.3117E-10	Pass:1:1:16:4:1E0	0	0	1	0	-A/-A:22:2:20:90.91%:1.3117E-10
Chromosome	2959234	C	+A	+A/+A:28:3:25:89.29%:5.8768E-13	Pass:1:2:14:11:1E0	0	0	1	0	+A/+A:28:3:25:89.29%:5.8768E-13
Chromosome	2959247	C	-T	-T/-T:21:0:21:100%:1.8578E-12	Pass:0:0:17:4:1E0	0	0	1	0	-T/-T:21:0:21:100%:1.8578E-12
Chromosome	2961291	T	-AC	-AC/-AC:15:2:13:86.67%:8.7675E-7	Pass:1:1:11:2:1E0	0	0	1	0	-AC/-AC:15:2:13:86.67%:8.7675E-7
Chromosome	2961542	C	-T	-T/-T:9:0:9:100%:2.0568E-5	Pass:1.0:0:0:9:0:1.4706E-2	0	0	1	0	-T/-T:9:0:9:100%:2.0568E-5
Chromosome	2970021	T	+A	+A/+A:16:2:14:87.5%:2.5454E-7	Pass:2:0:8:6:1E0	0	0	1	0	+A/+A:16:2:14:87.5%:2.5454E-7
Chromosome	2970919	G	-T	-T/-T:14:1:13:92.86%:3.7391E-7	Pass:0:1:7:6:1E0	0	0	1	0	-T/-T:14:1:13:92.86%:3.7391E-7
Chromosome	2972278	A	+T	+T/+T:14:1:13:92.86%:3.7391E-7	Pass:0:1:10:3:1E0	0	0	1	0	+T/+T:14:1:13:92.86%:3.7391E-7
Chromosome	2981100	G	+T	+T/+T:13:0:13:100%:9.6148E-8	Pass:0:0:10:3:1E0	0	0	1	0	+T/+T:13:0:13:100%:9.6148E-8
Chromosome	2982522	T	-C	-C/-C:17:1:16:94.12%:7.7134E-9	Pass:1:0:13:3:1E0	0	0	1	0	-C/-C:17:1:16:94.12%:7.7134E-9
Chromosome	2982572	T	+AC	+AC/+AC:24:0:24:100%:3.101E-14	Pass:0:0:12:12:1E0	0	0	1	0	+AC/+AC:24:0:24:100%:3.101E-14
Chromosome	3010624	G	-T	-T/-T:25:0:25:100%:7.9107E-15	Pass:0:0:17:8:1E0	0	0	1	0	-T/-T:25:0:25:100%:7.9107E-15
Chromosome	3054743	A	-T	-T/-T:18:1:17:94.44%:2.0936E-9	Pass:0:1:8:9:1E0	0	0	1	0	-T/-T:18:1:17:94.44%:2.0936E-9
Chromosome	3058574	A	+T	+T/+T:17:1:16:94.12%:7.7134E-9	Pass:1:0:10:6:1E0	0	0	1	0	+T/+T:17:1:16:94.12%:7.7134E-9
Chromosome	3059481	A	-C	-C/-C:8:1:7:87.5%:6.993E-4	Pass:1:0:4:3:1E0	0	0	1	0	-C/-C:8:1:7:87.5%:6.993E-4
Chromosome	3070206	A	-G	-G/-G:10:1:9:90%:5.9538E-5	Pass:1:0:5:4:1E0	0	0	1	0	-G/-G:10:1:9:90%:5.9538E-5
Chromosome	3072222	G	-A	-A/-A:14:0:14:100%:2.4927E-8	Pass:0:0:9:5:1E0	0	0	1	0	-A/-A:14:0:14:100%:2.4927E-8
Chromosome	3072626	G	+A	+A/+A:21:1:20:95.24%:4.0873E-11	Pass:1:0:17:3:1E0	0	0	1	0	+A/+A:21:1:20:95.24%:4.0873E-11
Chromosome	3075325	C	+GG	+GG/+GG:18:2:16:88.89%:2.0936E-8	Pass:1:1:13:3:1E0	0	0	1	0	+GG/+GG:18:2:16:88.89%:2.0936E-8
Chromosome	3079323	C	+T	+T/+T:16:0:16:100%:1.6637E-9	Pass:0:0:11:5:1E0	0	0	1	0	+T/+T:16:0:16:100%:1.6637E-9
Chromosome	3095476	A	-T	-T/-T:19:0:19:100%:2.8292E-11	Pass:0:0:8:11:1E0	0	0	1	0	-T/-T:19:0:19:100%:2.8292E-11
Chromosome	3102588	G	-A	-A/-A:10:0:10:100%:5.4125E-6	Pass:0:0:8:2:1E0	0	0	1	0	-A/-A:10:0:10:100%:5.4125E-6
Chromosome	3119421	C	+T	+T/+T:12:0:12:100%:3.698E-7	Pass:0:0:8:4:1E0	0	0	1	0	+T/+T:12:0:12:100%:3.698E-7
Chromosome	3124079	T	+C	+C/+C:11:0:11:100%:1.4176E-6	Pass:0:0:8:3:1E0	0	0	1	0	+C/+C:11:0:11:100%:1.4176E-6
Chromosome	3132232	C	+T	+T/+T:11:2:9:81.82%:1.1057E-4	Pass:2:0:5:4:1E0	0	0	1	0	+T/+T:11:2:9:81.82%:1.1057E-4
Chromosome	3134978	G	+T	+T/+T:11:0:11:100%:1.4176E-6	Pass:0:0:9:2:1E0	0	0	1	0	+T/+T:11:0:11:100%:1.4176E-6
Chromosome	3135593	G	-T	-T/-T:14:0:14:100%:2.4927E-8	Pass:0:0:11:3:1E0	0	0	1	0	-T/-T:14:0:14:100%:2.4927E-8
Chromosome	3135606	A	+G	+G/+G:21:0:21:100%:1.8578E-12	Pass:0:0:11:10:1E0	0	0	1	0	+G/+G:21:0:21:100%:1.8578E-12
Chromosome	3136203	C	+T	+T/+T:11:1:10:90.91%:1.7011E-5	Pass:1:0:5:5:1E0	0	0	1	0	+T/+T:11:1:10:90.91%:1.7011E-5
Chromosome	3159379	T	+CTA	+CTA/+CTA:17:2:14:82.35%:2.5454E-7	Pass:0:2:9:5:1E0	0	0	1	0	+CTA/+CTA:17:2:14:82.35%:2.5454E-7
Chromosome	3160170	C	-T	-T/-T:16:0:16:100%:1.6637E-9	Pass:0:0:11:5:1E0	0	0	1	0	-T/-T:16:0:16:100%:1.6637E-9
Chromosome	3160174	G	+A	+A/+A:22:1:21:95.45%:1.0931E-11	Pass:0:1:11:10:1E0	0	0	1	0	+A/+A:22:1:21:95.45%:1.0931E-11
Chromosome	3163209	T	+AAGTGTAAATGTA	*/+AAGTGTAAATGTA:14:4:11:73.33%:2.4988E-5	Pass:2:2:6:5:1E0	0	1	0	0	*/+AAGTGTAAATGTA:14:4:11:73.33%:2.4988E-5
Chromosome	3171837	A	-T	-T/-T:10:0:11:100%:1.4176E-6	Pass:0:0:8:3:1E0	0	0	1	0	-T/-T:10:0:11:100%:1.4176E-6
Chromosome	3178746	A	-C	-C/-C:8:0:8:100%:7.77E-5	Pass:0:0:6:2:1E0	0	0	1	0	-C/-C:8:0:8:100%:7.77E-5
Chromosome	3193702	A	-TCCACTATT	*/-TCCACTATT:13:4:9:69.23%:2.2883E-4	Pass:1.0:3:1:9:0:3.0769E-1	0	1	0	0	*/-TCCACTATT:13:4:9:69.23%:2.2883E-4
Chromosome	3193847	A	+GGAAATTCTAAATATTCC	+GGAAATTCTAAATATTCC/+GGAAATTCTAAATATTCC:12:3:11:78.57%:1.6951E-5	Pass:0.9090909090909091:2:1:10:1:9.6703E-1	0	0	1	0	+GGAAATTCTAAATATTCC/+GGAAATTCTAAATATTCC:12:3:11:78.57%:1.6951E-5
Chromosome	3194625	A	-T	-T/-T:12:0:12:100%:3.698E-7	Pass:0:0:10:2:1E0	0	0	1	0	-T/-T:12:0:12:100%:3.698E-7
Chromosome	3204018	G	-C	-C/-C:13:0:13:100%:9.6148E-8	Pass:0:0:10:3:1E0	0	0	1	0	-C/-C:13:0:13:100%:9.6148E-8
Chromosome	3204027	C	-A	-A/-A:13:0:13:100%:9.6148E-8	Pass:0:0:10:3:1E0	0	0	1	0	-A/-A:13:0:13:100%:9.6148E-8
Chromosome	3206146	A	-C	-C/-C:16:0:16:100%:1.6637E-9	Pass:0:0:13:3:1E0	0	0	1	0	-C/-C:16:0:16:100%:1.6637E-9
Chromosome	3213839	A	-T	-T/-T:10:0:10:100%:5.4125E-6	Pass:0:0:8:2:1E0	0	0	1	0	-T/-T:10:0:10:100%:5.4125E-6
Chromosome	3216049	T	+C	+C/+C:11:0:11:100%:1.4176E-6	Pass:0:0:8:3:1E0	0	0	1	0	+C/+C:11:0:11:100%:1.4176E-6
Chromosome	3225166	C	+T	+T/+T:15:2:13:86.67%:8.7675E-7	Pass:1:1:7:6:1E0	0	0	1	0	+T/+T:15:2:13:86.67%:8.7675E-7
Chromosome	3225766	C	+T	+T/+T:14:0:14:100%:2.4927E-8	Pass:0:0:11:3:1E0	0	0	1	0	+T/+T:14:0:14:100%:2.4927E-8
Chromosome	3228425	G	-T	-T/-T:10:1:9:90%:5.9538E-5	Pass:1:0:6:3:1E0	0	0	1	0	-T/-T:10:1:9:90%:5.9538E-5
Chromosome	3232430	C	+T	+T/+T:16:0:16:100%:1.6637E-9	Pass:0:0:10:6:1E0	0	0	1	0	+T/+T:16:0:16:100%:1.6637E-9
Chromosome	3239493	T	+C	+C/+C:27:0:27:100%:5.1363E-16	Pass:0:0:15:12:1E0	0	0	1	0	+C/+C:27:0:27:100%:5.1363E-16
Chromosome	3239558	G	+C	+C/+C:16:0:16:100%:1.6637E-9	Pass:0:0:14:2:1E0	0	0	1	0	+C/+C:16:0:16:100%:1.6637E-9
Chromosome	3239563	C	+A	+A/+A:22:2:20:90.91%:1.3117E-10	Pass:1:1:15:5:1E0	0	0	1	0	+A/+A:22:2:20:90.91%:1.3117E-10
Chromosome	3239602	T	+A	+A/+A:23:3:20:86.96%:3.1579E-10	Pass:3:0:13:7:1E0	0	0	1	0	+A/+A:23:3:20:86.96%:3.1579E-10
Chromosome	3244614	T	+A	+A/+A:8:1:7:87.5%:6.993E-4	Pass:1:0:3:4:1E0	0	0	1	0	+A/+A:8:1:7:87.5%:6.993E-4
Chromosome	3252786	C	+A	+A/+A:17:0:17:100%:4.2852E-10	Pass:0:0:12:5:1E0	0	0	1	0	+A/+A:17:0:17:100%:4.2852E-10
Chromosome	3252792	A	-C	-C/-C:17:1:16:94.12%:7.7134E-9	Pass:0:1:13:3:1E0	0	0	1	0	-C/-C:17:1:16:94.12%:7.7134E-9
Chromosome	3257063	G	-A	-A/-A:10:1:9:90%:5.9538E-5	Pass:1:0:8:1:1E0	0	0	1	0	-A/-A:10:1:9:90%:5.9538E-5
Chromosome	3257673	C	+TT	+TT/+TT:10:1:9:90%:5.9538E-5	Pass:0:1:8:1:1E0	0	0	1	0	+TT/+TT:10:1:9:90%:5.9538E-5
Chromosome	3264662	T	+G	+G/+G:11:0:11:100%:1.4176E-6	Pass:0:0:8:3:1E0	0	0	1	0	+G/+G:11:0:11:100%:1.4176E-6
Chromosome	3280252	A	+T	+T/+T:18:0:18:100%:1.1019E-10	Pass:0:0:14:4:1E0	0	0	1	0	+T/+T:18:0:18:100%:1.1019E-10
Chromosome	3292319	C	-T	-T/-T:9:0:10:100%:5.4125E-6	Pass:0:0:8:2:1E0	0	0	1	0	-T/-T:9:0:10:100%:5.4125E-6
Chromosome	3294870	T	+A	+A/+A:19:1:18:94.74%:5.6585E-10	Pass:1:0:10:8:1E0	0	0	1	0	+A/+A:19:1:18:94.74%:5.6585E-10
Chromosome	3296378	G	+A	+A/+A:9:0:9:100%:2.0568E-5	Pass:0:0:8:1:1E0	0	0	1	0	+A/+A:9:0:9:100%:2.0568E-5
Chromosome	3298551	T	-A	-A/-A:8:0:8:100%:7.77E-5	Pass:0:0:5:3:1E0	0	0	1	0	-A/-A:8:0:8:100%:7.77E-5
Chromosome	3299232	C	-A	-A/-A:12:1:11:91.67%:4.8074E-6	Pass:0:1:8:3:1E0	0	0	1	0	-A/-A:12:1:11:91.67%:4.8074E-6
Chromosome	3299874	C	+TT	+TT/+TT:14:1:13:92.86%:3.7391E-7	Pass:0:1:10:3:1E0	0	0	1	0	+TT/+TT:14:1:13:92.86%:3.7391E-7
Chromosome	3310307	T	-ATGTA	-ATGTA/-ATGTA:12:1:11:91.67%:4.8074E-6	Pass:1:0:9:2:1E0	0	0	1	0	-ATGTA/-ATGTA:12:1:11:91.67%:4.8074E-6
Chromosome	3310755	C	+T	+T/+T:8:0:8:100%:7.77E-5	Pass:0:0:5:3:1E0	0	0	1	0	+T/+T:8:0:8:100%:7.77E-5
Chromosome	3319572	C	-T	-T/-T:10:0:10:100%:5.4125E-6	Pass:0:0:9:1:1E0	0	0	1	0	-T/-T:10:0:10:100%:5.4125E-6
Chromosome	3322499	G	+TCT	+TCT/+TCT:13:0:13:100%:9.6148E-8	Pass:0:0:9:4:1E0	0	0	1	0	+TCT/+TCT:13:0:13:100%:9.6148E-8
Chromosome	3335631	G	+A	+A/+A:13:1:12:92.31%:1.3461E-6	Pass:1:0:10:2:1E0	0	0	1	0	+A/+A:13:1:12:92.31%:1.3461E-6
Chromosome	3341131	C	-GT	-GT/-GT:13:1:12:92.31%:1.3461E-6	Pass:1:0:8:4:1E0	0	0	1	0	-GT/-GT:13:1:12:92.31%:1.3461E-6
Chromosome	3355544	A	-GTTGAT	-GTTGAT/-GTTGAT:9:0:9:100%:2.0568E-5	Pass:0:0:8:1:1E0	0	0	1	0	-GTTGAT/-GTTGAT:9:0:9:100%:2.0568E-5
Chromosome	3361730	G	-A	-A/-A:12:0:12:100%:3.698E-7	Pass:0.9166666666666666:0:0:11:1:9.9771E-1	0	0	1	0	-A/-A:12:0:12:100%:3.698E-7
Chromosome	3373678	C	-A	-A/-A:18:0:18:100%:1.1019E-10	Pass:0:0:14:4:1E0	0	0	1	0	-A/-A:18:0:18:100%:1.1019E-10
Chromosome	3379959	C	+T	+T/+T:8:1:7:87.5%:6.993E-4	Pass:1:0:4:3:1E0	0	0	1	0	+T/+T:8:1:7:87.5%:6.993E-4
Chromosome	3380668	G	+A	+A/+A:13:0:13:100%:9.6148E-8	Pass:0:0:8:5:1E0	0	0	1	0	+A/+A:13:0:13:100%:9.6148E-8
Chromosome	3382209	G	+T	+T/+T:11:1:10:90.91%:1.7011E-5	Pass:0:1:7:3:1E0	0	0	1	0	+T/+T:11:1:10:90.91%:1.7011E-5
Chromosome	3382566	C	+T	+T/+T:15:0:15:100%:6.4467E-9	Pass:0:0:12:3:1E0	0	0	1	0	+T/+T:15:0:15:100%:6.4467E-9
Chromosome	3384025	A	-AC	-AC/-AC:16:2:14:87.5%:2.5454E-7	Pass:1:1:8:6:1E0	0	0	1	0	-AC/-AC:16:2:14:87.5%:2.5454E-7
Chromosome	3384062	G	+T	+T/+T:14:1:13:92.86%:3.7391E-7	Pass:0:1:7:6:1E0	0	0	1	0	+T/+T:14:1:13:92.86%:3.7391E-7
Chromosome	3389014	G	+TTCT	+TTCT/+TTCT:13:1:12:92.31%:1.3461E-6	Pass:1:0:8:4:1E0	0	0	1	0	+TTCT/+TTCT:13:1:12:92.31%:1.3461E-6
Chromosome	3405629	T	-A	-A/-A:10:1:9:90%:5.9538E-5	Pass:1:0:7:2:1E0	0	0	1	0	-A/-A:10:1:9:90%:5.9538E-5
Chromosome	3405657	G	-T	-T/-T:8:1:7:87.5%:6.993E-4	Pass:1:0:4:3:1E0	0	0	1	0	-T/-T:8:1:7:87.5%:6.993E-4
Chromosome	3409147	G	-C	-C/-C:17:0:15:88.24%:6.4467E-9	Pass:0:0:12:3:1E0	0	0	1	0	-C/-C:17:0:15:88.24%:6.4467E-9
Chromosome	3410147	C	+T	+T/+T:14:0:14:100%:2.4927E-8	Pass:0:0:10:4:1E0	0	0	1	0	+T/+T:14:0:14:100%:2.4927E-8
Chromosome	3412092	T	-A	-A/-A:15:1:14:93.33%:1.0315E-7	Pass:0:1:10:4:1E0	0	0	1	0	-A/-A:15:1:14:93.33%:1.0315E-7
Chromosome	3422254	A	+AC	+AC/+AC:12:2:10:83.33%:3.3652E-5	Pass:1:1:8:2:1E0	0	0	1	0	+AC/+AC:12:2:10:83.33%:3.3652E-5
Chromosome	3428289	A	-T	-T/-T:17:1:15:88.24%:2.8282E-8	Pass:1:0:12:3:1E0	0	0	1	0	-T/-T:17:1:15:88.24%:2.8282E-8
Chromosome	3430591	T	+A	+A/+A:18:2:17:89.47%:5.9414E-9	Pass:2:0:15:2:1E0	0	0	1	0	+A/+A:18:2:17:89.47%:5.9414E-9
Chromosome	3441021	T	+A	+A/+A:17:0:16:94.12%:1.6637E-9	Pass:0:0:11:5:1E0	0	0	1	0	+A/+A:17:0:16:94.12%:1.6637E-9
Chromosome	3443079	T	+AGC	+AGC/+AGC:16:3:13:81.25%:1.6121E-6	Pass:2:1:8:5:1E0	0	0	1	0	+AGC/+AGC:16:3:13:81.25%:1.6121E-6
Chromosome	3443822	T	+A	+A/+A:11:0:11:100%:1.4176E-6	Pass:0.9090909090909091:0:0:10:1:9.9807E-1	0	0	1	0	+A/+A:11:0:11:100%:1.4176E-6
Chromosome	3443885	T	+A	+A/+A:21:0:21:100%:1.8578E-12	Pass:0:0:14:7:1E0	0	0	1	0	+A/+A:21:0:21:100%:1.8578E-12
Chromosome	3446226	T	-C	-C/-C:12:0:12:100%:3.698E-7	Pass:0:0:9:3:1E0	0	0	1	0	-C/-C:12:0:12:100%:3.698E-7
Chromosome	3448278	T	+ATC	+ATC/+ATC:9:2:7:77.78%:1.1312E-3	Pass:1:1:5:2:1E0	0	0	1	0	+ATC/+ATC:9:2:7:77.78%:1.1312E-3
Chromosome	3449704	T	-A	-A/-A:14:0:14:100%:2.4927E-8	Pass:0:0:11:3:1E0	0	0	1	0	-A/-A:14:0:14:100%:2.4927E-8
Chromosome	3456276	G	-T	-T/-T:14:1:13:92.86%:3.7391E-7	Pass:0:1:10:3:1E0	0	0	1	0	-T/-T:14:1:13:92.86%:3.7391E-7
Chromosome	3457078	T	-TG	-TG/-TG:9:0:9:100%:2.0568E-5	Pass:0:0:5:4:1E0	0	0	1	0	-TG/-TG:9:0:9:100%:2.0568E-5
Chromosome	3457092	A	+G	+G/+G:12:0:12:100%:3.698E-7	Pass:0:0:6:6:1E0	0	0	1	0	+G/+G:12:0:12:100%:3.698E-7
Chromosome	3473240	G	+C	+C/+C:11:0:11:100%:1.4176E-6	Pass:0:0:5:6:1E0	0	0	1	0	+C/+C:11:0:11:100%:1.4176E-6
Chromosome	3486792	C	+T	+T/+T:14:0:14:100%:2.4927E-8	Pass:0:0:12:2:1E0	0	0	1	0	+T/+T:14:0:14:100%:2.4927E-8
Chromosome	3499353	T	+C	+C/+C:10:0:10:100%:5.4125E-6	Pass:0:0:8:2:1E0	0	0	1	0	+C/+C:10:0:10:100%:5.4125E-6
Chromosome	3499362	C	+G	+G/+G:13:0:13:100%:9.6148E-8	Pass:0:0:7:6:1E0	0	0	1	0	+G/+G:13:0:13:100%:9.6148E-8
Chromosome	3508629	T	+A	+A/+A:10:0:10:100%:5.4125E-6	Pass:0:0:4:6:1E0	0	0	1	0	+A/+A:10:0:10:100%:5.4125E-6
Chromosome	3510522	A	+T	+T/+T:14:0:14:100%:2.4927E-8	Pass:0:0:6:8:1E0	0	0	1	0	+T/+T:14:0:14:100%:2.4927E-8
Chromosome	3529171	T	-C	-C/-C:14:0:14:100%:2.4927E-8	Pass:0:0:11:3:1E0	0	0	1	0	-C/-C:14:0:14:100%:2.4927E-8
Chromosome	3533308	G	+A	+A/+A:14:0:14:100%:2.4927E-8	Pass:0:0:9:5:1E0	0	0	1	0	+A/+A:14:0:14:100%:2.4927E-8
Chromosome	3535661	G	-A	-A/-A:18:1:17:94.44%:2.0936E-9	Pass:1:0:13:4:1E0	0	0	1	0	-A/-A:18:1:17:94.44%:2.0936E-9
Chromosome	3535675	T	-A	-A/-A:15:1:14:93.33%:1.0315E-7	Pass:1:0:11:3:1E0	0	0	1	0	-A/-A:15:1:14:93.33%:1.0315E-7
Chromosome	3539078	G	-C	-C/-C:12:0:12:100%:3.698E-7	Pass:0:0:7:5:1E0	0	0	1	0	-C/-C:12:0:12:100%:3.698E-7
Chromosome	3558884	A	-T	-T/-T:25:3:22:88%:2.5916E-11	Pass:2:1:19:3:1E0	0	0	1	0	-T/-T:25:3:22:88%:2.5916E-11
Chromosome	3558890	A	-CGCTAGGTGGCAG	-CGCTAGGTGGCAG/-CGCTAGGTGGCAG:24:1:23:95.83%:7.7525E-13	Pass:1:0:19:4:1E0	0	0	1	0	-CGCTAGGTGGCAG/-CGCTAGGTGGCAG:24:1:23:95.83%:7.7525E-13
Chromosome	3562493	A	+G	+G/+G:13:0:13:100%:9.6148E-8	Pass:0:0:10:3:1E0	0	0	1	0	+G/+G:13:0:13:100%:9.6148E-8
Chromosome	3563577	C	-A	-A/-A:16:0:16:100%:1.6637E-9	Pass:0:0:12:4:1E0	0	0	1	0	-A/-A:16:0:16:100%:1.6637E-9
Chromosome	3573028	C	+A	+A/+A:14:0:14:100%:2.4927E-8	Pass:0:0:11:3:1E0	0	0	1	0	+A/+A:14:0:14:100%:2.4927E-8
Chromosome	3574281	C	+ATTTTTTTCGA	+ATTTTTTTCGA/+ATTTTTTTCGA:8:0:8:100%:7.77E-5	Pass:0:0:5:3:1E0	0	0	1	0	+ATTTTTTTCGA/+ATTTTTTTCGA:8:0:8:100%:7.77E-5
Chromosome	3574310	A	+TG	+TG/+TG:9:2:7:77.78%:1.1312E-3	Pass:1:1:2:5:1E0	0	0	1	0	+TG/+TG:9:2:7:77.78%:1.1312E-3
Chromosome	3574858	A	-GAAGAATTGTCT	-GAAGAATTGTCT/-GAAGAATTGTCT:15:2:12:80%:2.9913E-6	Pass:2:0:9:3:1E0	0	0	1	0	-GAAGAATTGTCT/-GAAGAATTGTCT:15:2:12:80%:2.9913E-6
Chromosome	3579642	A	+G	+G/+G:12:1:11:91.67%:4.8074E-6	Pass:1:0:7:4:1E0	0	0	1	0	+G/+G:12:1:11:91.67%:4.8074E-6
Chromosome	3579670	A	+T	+T/+T:15:0:15:100%:6.4467E-9	Pass:0:0:7:8:1E0	0	0	1	0	+T/+T:15:0:15:100%:6.4467E-9
Chromosome	3603581	A	-G	-G/-G:14:0:14:100%:2.4927E-8	Pass:0:0:12:2:1E0	0	0	1	0	-G/-G:14:0:14:100%:2.4927E-8
Chromosome	3615429	T	-A	-A/-A:13:2:11:84.62%:1.0096E-5	Pass:2:0:9:2:1E0	0	0	1	0	-A/-A:13:2:11:84.62%:1.0096E-5
Chromosome	3627099	T	+A	+A/+A:16:0:16:100%:1.6637E-9	Pass:0:0:11:5:1E0	0	0	1	0	+A/+A:16:0:16:100%:1.6637E-9
Chromosome	3658405	C	+CCAGCCGCTCAATCCTGGTTTAACAG	+CCAGCCGCTCAATCCTGGTTTAACAG/+CCAGCCGCTCAATCCTGGTTTAACAG:9:1:8:88.89%:2.0568E-4	Pass:1:0:4:4:1E0	0	0	1	0	+CCAGCCGCTCAATCCTGGTTTAACAG/+CCAGCCGCTCAATCCTGGTTTAACAG:9:1:8:88.89%:2.0568E-4
Chromosome	3671437	C	+A	+A/+A:18:0:18:100%:1.1019E-10	Pass:0:0:13:5:1E0	0	0	1	0	+A/+A:18:0:18:100%:1.1019E-10
Chromosome	3671633	A	+TG	+TG/+TG:15:0:14:93.33%:2.4927E-8	Pass:0:0:10:4:1E0	0	0	1	0	+TG/+TG:15:0:14:93.33%:2.4927E-8
Chromosome	3671642	T	-AA	-AA/-AA:13:0:13:100%:9.6148E-8	Pass:0:0:10:3:1E0	0	0	1	0	-AA/-AA:13:0:13:100%:9.6148E-8
Chromosome	3687565	T	+A	+A/+A:19:0:19:100%:2.8292E-11	Pass:0:0:16:3:1E0	0	0	1	0	+A/+A:19:0:19:100%:2.8292E-11
Chromosome	3688624	G	+T	+T/+T:14:0:14:100%:2.4927E-8	Pass:0.9285714285714286:0:0:13:1:1.6425E-2	0	0	1	0	+T/+T:14:0:14:100%:2.4927E-8
Chromosome	3708773	G	-C	-C/-C:15:0:15:100%:6.4467E-9	Pass:0:0:13:2:1E0	0	0	1	0	-C/-C:15:0:15:100%:6.4467E-9
Chromosome	3715988	C	+A	+A/+A:13:0:13:100%:9.6148E-8	Pass:0:0:10:3:1E0	0	0	1	0	+A/+A:13:0:13:100%:9.6148E-8
Chromosome	3718669	A	+T	+T/+T:8:1:7:87.5%:6.993E-4	Pass:1:0:4:3:1E0	0	0	1	0	+T/+T:8:1:7:87.5%:6.993E-4
Chromosome	3729323	C	+AATTATTTTTGG	+AATTATTTTTGG/+AATTATTTTTGG:14:1:13:92.86%:3.7391E-7	Pass:1:0:7:6:1E0	0	0	1	0	+AATTATTTTTGG/+AATTATTTTTGG:14:1:13:92.86%:3.7391E-7
Chromosome	3731824	A	-T	-T/-T:19:1:18:94.74%:5.6585E-10	Pass:1:0:12:6:1E0	0	0	1	0	-T/-T:19:1:18:94.74%:5.6585E-10
Chromosome	3740199	A	+G	+G/+G:11:1:10:90.91%:1.7011E-5	Pass:0:1:8:2:1E0	0	0	1	0	+G/+G:11:1:10:90.91%:1.7011E-5
Chromosome	3741606	T	+G	+G/+G:9:0:9:100%:2.0568E-5	Pass:0:0:8:1:1E0	0	0	1	0	+G/+G:9:0:9:100%:2.0568E-5
Chromosome	3743354	C	+TCT	*/+TCT:9:3:6:66.67%:4.5249E-3	Pass:2:1:4:2:1E0	0	1	0	0	*/+TCT:9:3:6:66.67%:4.5249E-3
Chromosome	3746260	G	-T	-T/-T:19:1:18:94.74%:5.6585E-10	Pass:0:1:14:4:1E0	0	0	1	0	-T/-T:19:1:18:94.74%:5.6585E-10
Chromosome	3750680	T	-G	-G/-G:19:0:20:100%:7.2544E-12	Pass:0:0:15:5:1E0	0	0	1	0	-G/-G:19:0:20:100%:7.2544E-12
Chromosome	3750718	T	+A	+A/+A:22:0:22:100%:4.7526E-13	Pass:0:0:12:10:1E0	0	0	1	0	+A/+A:22:0:22:100%:4.7526E-13
Chromosome	3752243	A	-T	-T/-T:17:0:17:100%:4.2852E-10	Pass:0:0:10:7:1E0	0	0	1	0	-T/-T:17:0:17:100%:4.2852E-10
Chromosome	3759864	A	+GCTTTTTCTTCAGCAGCTGCT	*/+GCTTTTTCTTCAGCAGCTGCT:18:4:13:72.22%:2.5647E-6	Pass:3:1:9:4:1E0	0	1	0	0	*/+GCTTTTTCTTCAGCAGCTGCT:18:4:13:72.22%:2.5647E-6
Chromosome	3770059	A	+AC	+AC/+AC:9:0:9:100%:2.0568E-5	Pass:1.0:0:0:9:0:1.4706E-2	0	0	1	0	+AC/+AC:9:0:9:100%:2.0568E-5
Chromosome	3770965	T	-A	-A/-A:17:2:15:88.24%:7.3277E-8	Pass:2:0:10:5:1E0	0	0	1	0	-A/-A:17:2:15:88.24%:7.3277E-8
Chromosome	3774615	T	+A	+A/+A:13:2:11:84.62%:1.0096E-5	Pass:1:1:8:3:1E0	0	0	1	0	+A/+A:13:2:11:84.62%:1.0096E-5
Chromosome	3780142	T	+TAATGA	+TAATGA/+TAATGA:14:1:13:92.86%:3.7391E-7	Pass:0:1:10:3:1E0	0	0	1	0	+TAATGA/+TAATGA:14:1:13:92.86%:3.7391E-7
Chromosome	3791688	T	+TTA	+TTA/+TTA:10:0:10:100%:5.4125E-6	Pass:0:0:8:2:1E0	0	0	1	0	+TTA/+TTA:10:0:10:100%:5.4125E-6
Chromosome	3819246	C	+CGCTTGT	+CGCTTGT/+CGCTTGT:15:0:13:100%:9.6148E-8	Pass:0:0:10:3:1E0	0	0	1	0	+CGCTTGT/+CGCTTGT:15:0:13:100%:9.6148E-8
Chromosome	3823433	T	-G	-G/-G:16:1:15:93.75%:2.8282E-8	Pass:1:0:12:3:1E0	0	0	1	0	-G/-G:16:1:15:93.75%:2.8282E-8
Chromosome	3823465	C	+CGTTTTATT	+CGTTTTATT/+CGTTTTATT:20:2:18:90%:1.6758E-9	Pass:1:1:10:8:1E0	0	0	1	0	+CGTTTTATT/+CGTTTTATT:20:2:18:90%:1.6758E-9
Chromosome	3832318	G	-C	-C/-C:15:0:15:100%:6.4467E-9	Pass:0:0:7:8:1E0	0	0	1	0	-C/-C:15:0:15:100%:6.4467E-9
Chromosome	3847819	T	-A	-A/-A:15:0:15:100%:6.4467E-9	Pass:0:0:9:6:1E0	0	0	1	0	-A/-A:15:0:15:100%:6.4467E-9
Chromosome	3857021	A	+T	+T/+T:8:1:7:87.5%:6.993E-4	Pass:0:1:6:1:1E0	0	0	1	0	+T/+T:8:1:7:87.5%:6.993E-4
Chromosome	3865291	A	-G	-G/-G:10:0:10:100%:5.4125E-6	Pass:0:0:7:3:1E0	0	0	1	0	-G/-G:10:0:10:100%:5.4125E-6
Chromosome	3867375	C	-T	-T/-T:21:0:21:100%:1.8578E-12	Pass:0:0:13:8:1E0	0	0	1	0	-T/-T:21:0:21:100%:1.8578E-12
Chromosome	3875745	T	-A	-A/-A:20:1:19:95%:1.5234E-10	Pass:1:0:12:7:1E0	0	0	1	0	-A/-A:20:1:19:95%:1.5234E-10
Chromosome	3882142	C	+A	+A/+A:11:1:10:90.91%:1.7011E-5	Pass:1:0:8:2:1E0	0	0	1	0	+A/+A:11:1:10:90.91%:1.7011E-5
Chromosome	3913698	G	-A	-A/-A:22:1:21:95.45%:1.0931E-11	Pass:1:0:13:8:1E0	0	0	1	0	-A/-A:22:1:21:95.45%:1.0931E-11
Chromosome	3913836	C	+A	+A/+A:28:2:26:92.86%:5.6872E-14	Pass:0:2:19:7:1E0	0	0	1	0	+A/+A:28:2:26:92.86%:5.6872E-14
Chromosome	3914305	G	-T	-T/-T:17:0:17:100%:4.2852E-10	Pass:0:0:14:3:1E0	0	0	1	0	-T/-T:17:0:17:100%:4.2852E-10
Chromosome	3923246	T	-C	-C/-C:12:0:12:100%:3.698E-7	Pass:0:0:10:2:1E0	0	0	1	0	-C/-C:12:0:12:100%:3.698E-7
Chromosome	3926462	T	+A	+A/+A:15:0:15:100%:6.4467E-9	Pass:0:0:13:2:1E0	0	0	1	0	+A/+A:15:0:15:100%:6.4467E-9
Chromosome	3934923	C	+GAA	+GAA/+GAA:10:0:11:100%:1.4176E-6	Pass:0:0:7:4:1E0	0	0	1	0	+GAA/+GAA:10:0:11:100%:1.4176E-6
Chromosome	3935822	A	-T	-T/-T:15:1:14:93.33%:1.0315E-7	Pass:0:1:8:6:1E0	0	0	1	0	-T/-T:15:1:14:93.33%:1.0315E-7
Chromosome	3936872	T	-CGC	-CGC/-CGC:8:1:7:87.5%:6.993E-4	Pass:1:0:5:2:1E0	0	0	1	0	-CGC/-CGC:8:1:7:87.5%:6.993E-4
Chromosome	3938079	T	-A	-A/-A:23:1:22:95.65%:2.9149E-12	Pass:0:1:18:4:1E0	0	0	1	0	-A/-A:23:1:22:95.65%:2.9149E-12
Chromosome	3938259	C	+T	+T/+T:11:1:10:90.91%:1.7011E-5	Pass:1:0:7:3:1E0	0	0	1	0	+T/+T:11:1:10:90.91%:1.7011E-5
Chromosome	3938325	C	+G	+G/+G:12:0:12:100%:3.698E-7	Pass:0:0:8:4:1E0	0	0	1	0	+G/+G:12:0:12:100%:3.698E-7
Chromosome	3939818	C	-T	-T/-T:20:0:20:100%:7.2544E-12	Pass:0:0:12:8:1E0	0	0	1	0	-T/-T:20:0:20:100%:7.2544E-12
Chromosome	3942109	T	+CGTCG	+CGTCG/+CGTCG:13:0:13:100%:9.6148E-8	Pass:0.9230769230769231:0:0:12:1:1.5103E-2	0	0	1	0	+CGTCG/+CGTCG:13:0:13:100%:9.6148E-8
Chromosome	3944551	T	+TA	+TA/+TA:23:0:23:100%:1.2146E-13	Pass:0:0:13:10:1E0	0	0	1	0	+TA/+TA:23:0:23:100%:1.2146E-13
Chromosome	3946303	C	-A	-A/-A:15:0:15:100%:6.4467E-9	Pass:0:0:9:6:1E0	0	0	1	0	-A/-A:15:0:15:100%:6.4467E-9
Chromosome	3946982	A	-G	-G/-G:17:0:17:100%:4.2852E-10	Pass:0:0:14:3:1E0	0	0	1	0	-G/-G:17:0:17:100%:4.2852E-10
Chromosome	3947024	T	+AAA	+AAA/+AAA:23:1:22:95.65%:2.9149E-12	Pass:1:0:15:7:1E0	0	0	1	0	+AAA/+AAA:23:1:22:95.65%:2.9149E-12
Chromosome	3950661	A	+T	+T/+T:15:1:14:93.33%:1.0315E-7	Pass:1:0:10:4:1E0	0	0	1	0	+T/+T:15:1:14:93.33%:1.0315E-7
Chromosome	3979226	G	-T	-T/-T:14:1:13:92.86%:3.7391E-7	Pass:0:1:11:2:1E0	0	0	1	0	-T/-T:14:1:13:92.86%:3.7391E-7
Chromosome	3979562	G	-C	-C/-C:14:1:13:92.86%:3.7391E-7	Pass:1:0:7:6:1E0	0	0	1	0	-C/-C:14:1:13:92.86%:3.7391E-7
Chromosome	3982981	G	-ATC	-ATC/-ATC:18:3:15:83.33%:1.4655E-7	Pass:2:1:11:4:1E0	0	0	1	0	-ATC/-ATC:18:3:15:83.33%:1.4655E-7
Chromosome	3996544	A	+T	+T/+T:21:1:20:95.24%:4.0873E-11	Pass:1:0:11:9:1E0	0	0	1	0	+T/+T:21:1:20:95.24%:4.0873E-11
Chromosome	4000492	G	-A	-A/-A:15:0:15:100%:6.4467E-9	Pass:0:0:11:4:1E0	0	0	1	0	-A/-A:15:0:15:100%:6.4467E-9
Chromosome	4005139	T	-A	-A/-A:11:1:10:90.91%:1.7011E-5	Pass:1:0:8:2:1E0	0	0	1	0	-A/-A:11:1:10:90.91%:1.7011E-5
Chromosome	4007375	T	-C	-C/-C:13:0:13:100%:9.6148E-8	Pass:0:0:9:4:1E0	0	0	1	0	-C/-C:13:0:13:100%:9.6148E-8
Chromosome	4007440	C	+A	+A/+A:19:0:19:100%:2.8292E-11	Pass:0:0:10:9:1E0	0	0	1	0	+A/+A:19:0:19:100%:2.8292E-11
Chromosome	4007939	G	+T	+T/+T:22:1:21:95.45%:1.0931E-11	Pass:1:0:15:6:1E0	0	0	1	0	+T/+T:22:1:21:95.45%:1.0931E-11
Chromosome	4017495	G	+A	+A/+A:9:1:8:88.89%:2.0568E-4	Pass:1:0:5:3:1E0	0	0	1	0	+A/+A:9:1:8:88.89%:2.0568E-4
Chromosome	4019136	A	+AC	+AC/+AC:15:0:15:100%:6.4467E-9	Pass:0:0:11:4:1E0	0	0	1	0	+AC/+AC:15:0:15:100%:6.4467E-9
Chromosome	4033778	T	-C	-C/-C:10:1:9:90%:5.9538E-5	Pass:1:0:7:2:1E0	0	0	1	0	-C/-C:10:1:9:90%:5.9538E-5
Chromosome	4037800	C	+CTG	+CTG/+CTG:21:1:19:90.48%:1.5234E-10	Pass:1:0:15:4:1E0	0	0	1	0	+CTG/+CTG:21:1:19:90.48%:1.5234E-10
Chromosome	4040905	A	+T	+T/+T:11:1:10:90.91%:1.7011E-5	Pass:1:0:7:3:1E0	0	0	1	0	+T/+T:11:1:10:90.91%:1.7011E-5
Chromosome	4040995	C	+TG	+TG/+TG:12:0:12:100%:3.698E-7	Pass:0:0:4:8:1E0	0	0	1	0	+TG/+TG:12:0:12:100%:3.698E-7
Chromosome	4049004	A	-T	-T/-T:14:0:14:100%:2.4927E-8	Pass:0:0:11:3:1E0	0	0	1	0	-T/-T:14:0:14:100%:2.4927E-8
Chromosome	4053438	C	-G	-G/-G:12:0:12:100%:3.698E-7	Pass:0:0:9:3:1E0	0	0	1	0	-G/-G:12:0:12:100%:3.698E-7
Chromosome	4065519	T	+C	+C/+C:15:0:15:100%:6.4467E-9	Pass:0:0:11:4:1E0	0	0	1	0	+C/+C:15:0:15:100%:6.4467E-9
Chromosome	4065973	G	-A	-A/-A:17:2:15:88.24%:7.3277E-8	Pass:1:1:10:5:1E0	0	0	1	0	-A/-A:17:2:15:88.24%:7.3277E-8
Chromosome	4084719	A	+T	+T/+T:12:0:12:100%:3.698E-7	Pass:0:0:8:4:1E0	0	0	1	0	+T/+T:12:0:12:100%:3.698E-7
Chromosome	4087777	C	+A	+A/+A:23:1:22:95.65%:2.9149E-12	Pass:1:0:16:6:1E0	0	0	1	0	+A/+A:23:1:22:95.65%:2.9149E-12
Chromosome	4104217	C	-T	-T/-T:8:1:7:87.5%:6.993E-4	Pass:0:1:1:6:1E0	0	0	1	0	-T/-T:8:1:7:87.5%:6.993E-4
Chromosome	4123035	A	+T	+T/+T:13:0:13:100%:9.6148E-8	Pass:0:0:10:3:1E0	0	0	1	0	+T/+T:13:0:13:100%:9.6148E-8
Chromosome	4138799	C	-T	-T/-T:15:0:15:100%:6.4467E-9	Pass:0:0:10:5:1E0	0	0	1	0	-T/-T:15:0:15:100%:6.4467E-9
Chromosome	4139666	C	-A	-A/-A:11:0:11:100%:1.4176E-6	Pass:0:0:6:5:1E0	0	0	1	0	-A/-A:11:0:11:100%:1.4176E-6
Chromosome	4142671	G	-T	-T/-T:20:0:20:100%:7.2544E-12	Pass:0:0:14:6:1E0	0	0	1	0	-T/-T:20:0:20:100%:7.2544E-12
Chromosome	4147517	G	-T	-T/-T:10:0:10:100%:5.4125E-6	Pass:0:0:8:2:1E0	0	0	1	0	-T/-T:10:0:10:100%:5.4125E-6
Chromosome	4155390	C	+A	+A/+A:9:0:9:100%:2.0568E-5	Pass:0:0:5:4:1E0	0	0	1	0	+A/+A:9:0:9:100%:2.0568E-5
Chromosome	4160996	T	+A	+A/+A:17:1:16:94.12%:7.7134E-9	Pass:1:0:14:2:1E0	0	0	1	0	+A/+A:17:1:16:94.12%:7.7134E-9
Chromosome	4162116	C	-GGCGGA	-GGCGGA/-GGCGGA:18:1:17:94.44%:2.0936E-9	Pass:0:1:10:7:1E0	0	0	1	0	-GGCGGA/-GGCGGA:18:1:17:94.44%:2.0936E-9
Chromosome	4166671	C	+T	+T/+T:16:0:16:100%:1.6637E-9	Pass:0:0:11:5:1E0	0	0	1	0	+T/+T:16:0:16:100%:1.6637E-9
Chromosome	4169134	G	-C	-C/-C:12:0:12:100%:3.698E-7	Pass:0:0:5:7:1E0	0	0	1	0	-C/-C:12:0:12:100%:3.698E-7
Chromosome	4169845	C	+A	+A/+A:10:0:10:100%:5.4125E-6	Pass:0:0:7:3:1E0	0	0	1	0	+A/+A:10:0:10:100%:5.4125E-6
Chromosome	4180548	T	+A	+A/+A:9:0:9:100%:2.0568E-5	Pass:0:0:5:4:1E0	0	0	1	0	+A/+A:9:0:9:100%:2.0568E-5
Chromosome	4181449	T	-TCA	-TCA/-TCA:14:0:14:100%:2.4927E-8	Pass:0:0:7:7:1E0	0	0	1	0	-TCA/-TCA:14:0:14:100%:2.4927E-8
Chromosome	4184451	G	-A	-A/-A:15:3:12:80%:5.2605E-6	Pass:1:2:8:4:1E0	0	0	1	0	-A/-A:15:3:12:80%:5.2605E-6
Chromosome	4194365	C	+T	+T/+T:12:0:12:100%:3.698E-7	Pass:0:0:10:2:1E0	0	0	1	0	+T/+T:12:0:12:100%:3.698E-7
Chromosome	4196344	C	-AG	-AG/-AG:17:1:16:94.12%:7.7134E-9	Pass:1:0:9:7:1E0	0	0	1	0	-AG/-AG:17:1:16:94.12%:7.7134E-9
Chromosome	4197740	T	+A	+A/+A:13:1:12:92.31%:1.3461E-6	Pass:1:0:6:6:1E0	0	0	1	0	+A/+A:13:1:12:92.31%:1.3461E-6
Chromosome	4204848	C	+GA	+GA/+GA:11:0:11:100%:1.4176E-6	Pass:0:0:8:3:1E0	0	0	1	0	+GA/+GA:11:0:11:100%:1.4176E-6
Chromosome	4212932	A	-T	-T/-T:8:0:8:100%:7.77E-5	Pass:0:0:6:2:1E0	0	0	1	0	-T/-T:8:0:8:100%:7.77E-5
