# Supplementary material for: Comparative Analysis of Structural Variations Due to Genome Shuffling of Bacillus Subtilis VS15 for Improved Cellulase Production
Source: Int J Mol Sci. 2020 Feb 14;21(4):1299. doi: 10.3390/ijms21041299 (PMC7072954; doi:10.3390/ijms21041299)
Supplement: Supplementary file 1 [file ijms-21-01299-s001.zip › supplementary/Supplementary_table_S2.xlsx]

## Sheet: SNP Summary
Paramters	Values
Total Number of Input Bases	3894325
Variant Positions	47878
Failed by the Strand-filter	977
Variant Positions Reported	45797 (45797 SNP, 0 indel)
Min coverage	8
Min. Varient Frequency	0.2
Min. Average Quality	15
P-value Threshold	0.01

## Sheet: SNP
Chrom	Position	Reference	Variation	Cons:Cov:Reads1:Reads2:Freq:P-value	StrandFilter:R1+:R1-:R2+:R2-:pval	SamplesRef	SamplesHet	SamplesHom	SamplesNC	Cons:Cov:Reads1:Reads2:Freq:P-value
Chromosome	883	A	G	G:181:0:179:98.9%:4.0417E-107	Pass:0:0:82:97:1E0	0	0	1	0	G:181:0:179:98.9%:4.0417E-107
Chromosome	1117	A	G	G:213:0:213:100%:1.4936E-127	Pass:0:0:110:103:1E0	0	0	1	0	G:213:0:213:100%:1.4936E-127
Chromosome	1156	G	A	A:214:0:214:100%:3.7428E-128	Pass:0:0:110:104:1E0	0	0	1	0	A:214:0:214:100%:3.7428E-128
Chromosome	1183	A	G	G:205:0:205:100%:9.6033E-123	Pass:0:0:99:106:1E0	0	0	1	0	G:205:0:205:100%:9.6033E-123
Chromosome	1273	G	A	A:182:0:181:99.45%:2.5401E-108	Pass:0:0:81:100:1E0	0	0	1	0	A:182:0:181:99.45%:2.5401E-108
Chromosome	1285	G	A	A:212:0:211:99.53%:2.3786E-126	Pass:0:0:104:107:1E0	0	0	1	0	A:212:0:211:99.53%:2.3786E-126
Chromosome	1480	A	G	G:202:0:201:99.5%:2.4344E-120	Pass:0:0:97:104:1E0	0	0	1	0	G:202:0:201:99.5%:2.4344E-120
Chromosome	2226	T	C	C:196:0:196:100%:2.4616E-117	Pass:0:0:98:98:1E0	0	0	1	0	C:196:0:196:100%:2.4616E-117
Chromosome	2304	A	G	G:193:1:191:98.96%:1.2038E-112	Pass:0:1:88:103:1E0	0	0	1	0	G:193:1:191:98.96%:1.2038E-112
Chromosome	2571	C	T	T:220:0:220:100%:9.2648E-132	Pass:0:0:133:87:1E0	0	0	1	0	T:220:0:220:100%:9.2648E-132
Chromosome	2817	C	T	T:209:0:209:100%:3.7876E-125	Pass:0:0:83:126:1E0	0	0	1	0	T:209:0:209:100%:3.7876E-125
Chromosome	2853	T	C	C:218:1:216:99.08%:1.2838E-127	Pass:1:0:87:129:1E0	0	0	1	0	C:218:1:216:99.08%:1.2838E-127
Chromosome	2856	G	A	A:209:1:207:99.04%:3.1589E-122	Pass:1:0:83:124:1E0	0	0	1	0	A:209:1:207:99.04%:3.1589E-122
Chromosome	2859	A	G	G:210:0:210:100%:9.4917E-126	Pass:0:0:85:125:1E0	0	0	1	0	G:210:0:210:100%:9.4917E-126
Chromosome	2888	T	C	C:220:0:218:99.09%:1.4756E-130	Pass:0:0:95:123:1E0	0	0	1	0	C:220:0:218:99.09%:1.4756E-130
Chromosome	3096	C	T	T:199:0:199:100%:3.8756E-119	Pass:0:0:109:90:1E0	0	0	1	0	T:199:0:199:100%:3.8756E-119
Chromosome	4102	C	G	G:166:1:165:99.4%:4.3623E-97	Pass:1:0:67:98:1E0	0	0	1	0	G:166:1:165:99.4%:4.3623E-97
Chromosome	4971	C	T	T:200:0:200:100%:9.7132E-120	Pass:0:0:96:104:1E0	0	0	1	0	T:200:0:200:100%:9.7132E-120
Chromosome	4987	T	C	C:193:0:193:100%:1.5634E-115	Pass:0:0:93:100:1E0	0	0	1	0	C:193:0:193:100%:1.5634E-115
Chromosome	5040	T	C	C:198:0:197:99.49%:6.1697E-118	Pass:0:0:98:99:1E0	0	0	1	0	C:198:0:197:99.49%:6.1697E-118
Chromosome	5886	A	G	G:199:0:199:100%:3.8756E-119	Pass:0:0:99:100:1E0	0	0	1	0	G:199:0:199:100%:3.8756E-119
Chromosome	6003	T	C	C:170:0:170:100%:1.0326E-101	Pass:0:0:77:93:1E0	0	0	1	0	C:170:0:170:100%:1.0326E-101
Chromosome	6042	G	C	C:160:0:160:100%:1.0505E-95	Pass:0:0:68:92:1E0	0	0	1	0	C:160:0:160:100%:1.0505E-95
Chromosome	6057	C	T	T:181:0:181:100%:2.5401E-108	Pass:0:0:79:102:1E0	0	0	1	0	T:181:0:181:100%:2.5401E-108
Chromosome	6081	A	C	C:171:0:171:100%:2.589E-102	Pass:0:0:73:98:1E0	0	0	1	0	C:171:0:171:100%:2.589E-102
Chromosome	6085	C	T	T:176:0:176:100%:2.565E-105	Pass:0:0:76:100:1E0	0	0	1	0	T:176:0:176:100%:2.565E-105
Chromosome	6312	C	T	T:156:0:156:100%:2.6554E-93	Pass:0:0:87:69:1E0	0	0	1	0	T:156:0:156:100%:2.6554E-93
Chromosome	6315	A	G	G:154:0:154:100%:4.2213E-92	Pass:0:0:86:68:1E0	0	0	1	0	G:154:0:154:100%:4.2213E-92
Chromosome	6513	A	G	G:178:0:178:100%:1.6122E-106	Pass:0:0:103:75:1E0	0	0	1	0	G:178:0:178:100%:1.6122E-106
Chromosome	6531	T	G	G:186:0:186:100%:2.5146E-111	Pass:0:0:110:76:1E0	0	0	1	0	G:186:0:186:100%:2.5146E-111
Chromosome	6642	C	T	T:155:0:154:99.35%:4.2213E-92	Pass:0:0:79:75:1E0	0	0	1	0	T:155:0:154:99.35%:4.2213E-92
Chromosome	6690	T	C	C:189:0:189:100%:3.9605E-113	Pass:0:0:84:105:1E0	0	0	1	0	C:189:0:189:100%:3.9605E-113
Chromosome	6846	G	A	A:191:1:189:98.95%:1.8961E-111	Pass:0:1:89:100:1E0	0	0	1	0	A:191:1:189:98.95%:1.8961E-111
Chromosome	6851	C	T	T:194:0:194:100%:3.9185E-116	Pass:0:0:90:104:1E0	0	0	1	0	T:194:0:194:100%:3.9185E-116
Chromosome	7110	T	A	A:179:0:179:100%:4.0417E-107	Pass:0:0:78:101:1E0	0	0	1	0	A:179:0:179:100%:4.0417E-107
Chromosome	7314	C	T	T:156:0:156:100%:2.6554E-93	Pass:0:0:72:84:1E0	0	0	1	0	T:156:0:156:100%:2.6554E-93
Chromosome	7603	A	G	G:161:0:160:99.38%:1.0505E-95	Pass:0:0:93:67:1E0	0	0	1	0	G:161:0:160:99.38%:1.0505E-95
Chromosome	7608	A	C	C:170:0:169:99.41%:4.1181E-101	Pass:0:0:97:72:1E0	0	0	1	0	C:170:0:169:99.41%:4.1181E-101
Chromosome	7932	G	A	A:214:0:213:99.53%:1.4936E-127	Pass:0:0:109:104:1E0	0	0	1	0	A:214:0:213:99.53%:1.4936E-127
Chromosome	7938	T	C	C:217:0:216:99.54%:2.3501E-129	Pass:0:0:114:102:1E0	0	0	1	0	C:217:0:216:99.54%:2.3501E-129
Chromosome	8001	G	A	A:213:0:213:100%:1.4936E-127	Pass:0:0:103:110:1E0	0	0	1	0	A:213:0:213:100%:1.4936E-127
Chromosome	8328	G	A	A:228:0:227:99.56%:5.7439E-136	Pass:0:0:116:111:1E0	0	0	1	0	A:228:0:227:99.56%:5.7439E-136
Chromosome	8832	C	T	T:208:0:205:99.03%:9.6033E-123	Pass:0:0:94:111:1E0	0	0	1	0	T:208:0:205:99.03%:9.6033E-123
Chromosome	9006	T	C	C:214:0:212:99.07%:5.9605E-127	Pass:0:0:110:102:1E0	0	0	1	0	C:214:0:212:99.07%:5.9605E-127
Chromosome	9051	G	A	A:233:0:233:100%:1.4207E-139	Pass:0:0:118:115:1E0	0	0	1	0	A:233:0:233:100%:1.4207E-139
Chromosome	9276	T	C	C:207:0:207:100%:6.0312E-124	Pass:0:0:122:85:1E0	0	0	1	0	C:207:0:207:100%:6.0312E-124
Chromosome	9277	C	T	T:207:0:207:100%:6.0312E-124	Pass:0:0:122:85:1E0	0	0	1	0	T:207:0:207:100%:6.0312E-124
Chromosome	9411	T	A	A:176:0:176:100%:2.565E-105	Pass:0:0:64:112:1E0	0	0	1	0	A:176:0:176:100%:2.565E-105
Chromosome	9484	C	T	T:175:0:174:99.43%:4.0806E-104	Pass:0:0:40:134:1E0	0	0	1	0	T:175:0:174:99.43%:4.0806E-104
Chromosome	9579	G	T	T:182:1:181:99.45%:1.1653E-106	Pass:0:1:54:127:1E0	0	0	1	0	T:182:1:181:99.45%:1.1653E-106
Chromosome	9592	C	T	T:181:0:181:100%:2.5401E-108	Pass:0:0:64:117:1E0	0	0	1	0	T:181:0:181:100%:2.5401E-108
Chromosome	9644	T	C	C:207:0:206:99.52%:2.4067E-123	Pass:0:0:82:124:1E0	0	0	1	0	C:207:0:206:99.52%:2.4067E-123
Chromosome	9665	T	A	A:226:23:202:89.38%:1.4595E-102	Pass:23:0:73:129:1E0	0	0	1	0	A:226:23:202:89.38%:1.4595E-102
Chromosome	9710	T	A	W:204:112:91:44.61%:7.7525E-34	Pass:112:0:26:65:1E0	0	1	0	0	W:204:112:91:44.61%:7.7525E-34
Chromosome	10955	C	T	Y:140:100:40:28.57%:3.4985E-14	Pass:56:44:17:23:1E0	0	1	0	0	Y:140:100:40:28.57%:3.4985E-14
Chromosome	11373	T	A	W:147:87:59:40.14%:1.0538E-21	Pass:38:49:43:16:1E0	0	1	0	0	W:147:87:59:40.14%:1.0538E-21
Chromosome	14595	A	G	R:212:126:85:40.09%:5.8797E-31	Pass:0.9647058823529412:12:114:82:3:3.7319E-41	0	1	0	0	R:212:126:85:40.09%:5.8797E-31
Chromosome	14636	T	C	Y:222:122:97:43.69%:6.2736E-36	Pass:0.9278350515463918:6:116:90:7:6.0488E-45	0	1	0	0	Y:222:122:97:43.69%:6.2736E-36
Chromosome	14811	C	T	T:191:19:171:89.53%:4.2483E-87	Pass:0:19:98:73:1E0	0	0	1	0	T:191:19:171:89.53%:4.2483E-87
Chromosome	15084	C	T	T:220:0:220:100%:9.2648E-132	Pass:0:0:109:111:1E0	0	0	1	0	T:220:0:220:100%:9.2648E-132
Chromosome	15306	C	A	A:229:0:228:99.56%:1.4391E-136	Pass:0:0:115:113:1E0	0	0	1	0	A:229:0:228:99.56%:1.4391E-136
Chromosome	15416	C	T	T:218:0:216:99.08%:2.3501E-129	Pass:0:0:113:103:1E0	0	0	1	0	T:218:0:216:99.08%:2.3501E-129
Chromosome	15429	C	T	T:218:0:218:100%:1.4756E-130	Pass:0:0:112:106:1E0	0	0	1	0	T:218:0:218:100%:1.4756E-130
Chromosome	15450	G	A	A:225:0:224:99.56%:3.6518E-134	Pass:0:0:107:117:1E0	0	0	1	0	A:225:0:224:99.56%:3.6518E-134
Chromosome	15701	T	C	C:216:0:216:100%:2.3501E-129	Pass:0:0:105:111:1E0	0	0	1	0	C:216:0:216:100%:2.3501E-129
Chromosome	15715	A	G	G:219:0:219:100%:3.6975E-131	Pass:0:0:104:115:1E0	0	0	1	0	G:219:0:219:100%:3.6975E-131
Chromosome	15862	G	T	T:224:0:224:100%:3.6518E-134	Pass:0:0:100:124:1E0	0	0	1	0	T:224:0:224:100%:3.6518E-134
Chromosome	16379	C	T	T:206:0:205:99.51%:9.6033E-123	Pass:0:0:95:110:1E0	0	0	1	0	T:206:0:205:99.51%:9.6033E-123
Chromosome	16484	T	C	C:219:0:219:100%:3.6975E-131	Pass:0:0:117:102:1E0	0	0	1	0	C:219:0:219:100%:3.6975E-131
Chromosome	16544	C	T	T:200:0:199:99.5%:3.8756E-119	Pass:0:0:107:92:1E0	0	0	1	0	T:200:0:199:99.5%:3.8756E-119
Chromosome	16823	G	A	A:216:1:214:99.07%:2.0258E-126	Pass:0:1:82:132:1E0	0	0	1	0	A:216:1:214:99.07%:2.0258E-126
Chromosome	16862	G	C	C:181:0:181:100%:2.5401E-108	Pass:0:0:70:111:1E0	0	0	1	0	C:181:0:181:100%:2.5401E-108
Chromosome	16925	A	T	T:189:0:189:100%:3.9605E-113	Pass:0:0:86:103:1E0	0	0	1	0	T:189:0:189:100%:3.9605E-113
Chromosome	16931	C	A	A:182:0:182:100%:6.3678E-109	Pass:0:0:85:97:1E0	0	0	1	0	A:182:0:182:100%:6.3678E-109
Chromosome	16937	C	T	T:178:0:178:100%:1.6122E-106	Pass:0:0:80:98:1E0	0	0	1	0	T:178:0:178:100%:1.6122E-106
Chromosome	16973	A	G	G:180:0:180:100%:1.0132E-107	Pass:0:0:73:107:1E0	0	0	1	0	G:180:0:180:100%:1.0132E-107
Chromosome	17192	G	A	A:174:0:172:98.85%:6.4914E-103	Pass:0:0:96:76:1E0	0	0	1	0	A:174:0:172:98.85%:6.4914E-103
Chromosome	17228	C	T	T:176:0:176:100%:2.565E-105	Pass:0:0:100:76:1E0	0	0	1	0	T:176:0:176:100%:2.565E-105
Chromosome	17620	G	A	A:183:0:182:99.45%:6.3678E-109	Pass:0:0:94:88:1E0	0	0	1	0	A:183:0:182:99.45%:6.3678E-109
Chromosome	17767	G	A	A:184:0:184:100%:4.0017E-110	Pass:0:0:106:78:1E0	0	0	1	0	A:184:0:184:100%:4.0017E-110
Chromosome	18109	A	G	G:174:0:174:100%:4.0806E-104	Pass:0:0:78:96:1E0	0	0	1	0	G:174:0:174:100%:4.0806E-104
Chromosome	18137	G	A	A:169:0:169:100%:4.1181E-101	Pass:0:0:81:88:1E0	0	0	1	0	A:169:0:169:100%:4.1181E-101
Chromosome	18154	G	A	A:172:0:171:99.42%:2.589E-102	Pass:0:0:88:83:1E0	0	0	1	0	A:172:0:171:99.42%:2.589E-102
Chromosome	18163	C	T	T:168:0:167:99.4%:6.55E-100	Pass:0:0:90:77:1E0	0	0	1	0	T:168:0:167:99.4%:6.55E-100
Chromosome	18175	A	T	T:181:0:181:100%:2.5401E-108	Pass:0:0:99:82:1E0	0	0	1	0	T:181:0:181:100%:2.5401E-108
Chromosome	18235	C	T	T:194:1:192:98.97%:3.0329E-113	Pass:1:0:104:88:1E0	0	0	1	0	T:194:1:192:98.97%:3.0329E-113
Chromosome	18250	T	C	C:181:0:181:100%:2.5401E-108	Pass:0:0:97:84:1E0	0	0	1	0	C:181:0:181:100%:2.5401E-108
Chromosome	18433	A	G	G:200:0:198:99%:1.5463E-118	Pass:0:0:102:96:1E0	0	0	1	0	G:200:0:198:99%:1.5463E-118
Chromosome	18983	G	C	C:196:0:195:99.49%:9.8214E-117	Pass:0:0:96:99:1E0	0	0	1	0	C:196:0:195:99.49%:9.8214E-117
Chromosome	19439	C	A	A:215:0:215:100%:9.3788E-129	Pass:0:0:137:78:1E0	0	0	1	0	A:215:0:215:100%:9.3788E-129
Chromosome	19604	G	A	A:231:0:230:99.57%:9.0339E-138	Pass:0:0:124:106:1E0	0	0	1	0	A:231:0:230:99.57%:9.0339E-138
Chromosome	19625	C	T	T:219:0:219:100%:3.6975E-131	Pass:0:0:111:108:1E0	0	0	1	0	T:219:0:219:100%:3.6975E-131
Chromosome	19778	T	C	C:199:0:197:98.99%:6.1697E-118	Pass:0:0:83:114:1E0	0	0	1	0	C:199:0:197:98.99%:6.1697E-118
Chromosome	19850	A	G	G:221:0:221:100%:2.3214E-132	Pass:0:0:93:128:1E0	0	0	1	0	G:221:0:221:100%:2.3214E-132
Chromosome	20339	C	A	A:202:0:202:100%:6.101E-121	Pass:0:0:103:99:1E0	0	0	1	0	A:202:0:202:100%:6.101E-121
Chromosome	20357	T	A	A:212:1:211:99.53%:1.2696E-124	Pass:0:1:110:101:1E0	0	0	1	0	A:212:1:211:99.53%:1.2696E-124
Chromosome	20412	C	T	T:205:0:205:100%:9.6033E-123	Pass:0:0:121:84:1E0	0	0	1	0	T:205:0:205:100%:9.6033E-123
Chromosome	20507	G	A	A:198:0:198:100%:1.5463E-118	Pass:0:0:101:97:1E0	0	0	1	0	A:198:0:198:100%:1.5463E-118
Chromosome	20722	G	A	A:206:0:205:99.51%:9.6033E-123	Pass:0:0:108:97:1E0	0	0	1	0	A:206:0:205:99.51%:9.6033E-123
Chromosome	20724	G	A	A:206:0:206:100%:2.4067E-123	Pass:0:0:109:97:1E0	0	0	1	0	A:206:0:206:100%:2.4067E-123
Chromosome	20852	T	C	C:226:0:226:100%:2.2925E-135	Pass:0:0:120:106:1E0	0	0	1	0	C:226:0:226:100%:2.2925E-135
Chromosome	21083	C	A	A:223:0:223:100%:1.4574E-133	Pass:0:0:109:114:1E0	0	0	1	0	A:223:0:223:100%:1.4574E-133
Chromosome	21137	C	T	T:219:0:219:100%:3.6975E-131	Pass:0:0:97:122:1E0	0	0	1	0	T:219:0:219:100%:3.6975E-131
Chromosome	21149	A	G	G:216:0:216:100%:2.3501E-129	Pass:0:0:91:125:1E0	0	0	1	0	G:216:0:216:100%:2.3501E-129
Chromosome	21152	G	A	A:224:0:224:100%:3.6518E-134	Pass:0:0:91:133:1E0	0	0	1	0	A:224:0:224:100%:3.6518E-134
Chromosome	21182	G	T	T:215:0:215:100%:9.3788E-129	Pass:0:0:89:126:1E0	0	0	1	0	T:215:0:215:100%:9.3788E-129
Chromosome	21782	A	G	G:194:0:194:100%:3.9185E-116	Pass:0:0:112:82:1E0	0	0	1	0	G:194:0:194:100%:3.9185E-116
Chromosome	21857	C	T	T:232:0:231:99.57%:2.2634E-138	Pass:0:0:131:100:1E0	0	0	1	0	T:232:0:231:99.57%:2.2634E-138
Chromosome	21980	T	A	A:242:0:242:100%:5.5232E-145	Pass:0:0:147:95:1E0	0	0	1	0	A:242:0:242:100%:5.5232E-145
Chromosome	22031	C	T	T:224:0:223:99.55%:1.4574E-133	Pass:0:0:116:107:1E0	0	0	1	0	T:224:0:223:99.55%:1.4574E-133
Chromosome	22061	T	C	C:213:0:212:99.53%:5.9605E-127	Pass:0:0:101:111:1E0	0	0	1	0	C:213:0:212:99.53%:5.9605E-127
Chromosome	22277	T	A	A:244:0:244:100%:3.4662E-146	Pass:0:0:125:119:1E0	0	0	1	0	A:244:0:244:100%:3.4662E-146
Chromosome	22669	G	T	T:220:0:220:100%:9.2648E-132	Pass:0:0:117:103:1E0	0	0	1	0	T:220:0:220:100%:9.2648E-132
Chromosome	22760	A	G	G:208:0:207:99.52%:6.0312E-124	Pass:0:0:94:113:1E0	0	0	1	0	G:208:0:207:99.52%:6.0312E-124
Chromosome	22859	G	A	A:214:0:213:100%:1.4936E-127	Pass:0:0:87:126:1E0	0	0	1	0	A:214:0:213:100%:1.4936E-127
Chromosome	23009	A	G	G:192:0:192:100%:6.2372E-115	Pass:0:0:89:103:1E0	0	0	1	0	G:192:0:192:100%:6.2372E-115
Chromosome	23126	C	G	G:196:1:195:99.49%:4.8494E-115	Pass:1:0:111:84:1E0	0	0	1	0	G:196:1:195:99.49%:4.8494E-115
Chromosome	23247	C	T	T:206:0:206:100%:2.4067E-123	Pass:0:0:97:109:1E0	0	0	1	0	T:206:0:206:100%:2.4067E-123
Chromosome	23332	A	G	G:187:0:187:100%:6.3033E-112	Pass:0:0:106:81:1E0	0	0	1	0	G:187:0:187:100%:6.3033E-112
Chromosome	23476	T	G	G:192:0:192:100%:6.2372E-115	Pass:0:0:89:103:1E0	0	0	1	0	G:192:0:192:100%:6.2372E-115
Chromosome	23619	T	C	C:187:0:187:100%:6.3033E-112	Pass:0:0:86:101:1E0	0	0	1	0	C:187:0:187:100%:6.3033E-112
Chromosome	23691	T	C	C:203:0:202:99.51%:6.101E-121	Pass:0:0:108:94:1E0	0	0	1	0	C:203:0:202:99.51%:6.101E-121
Chromosome	24297	T	C	C:150:0:150:100%:1.0666E-89	Pass:0:0:85:65:1E0	0	0	1	0	C:150:0:150:100%:1.0666E-89
Chromosome	24350	C	G	G:151:0:151:100%:2.6752E-90	Pass:0:0:72:79:1E0	0	0	1	0	G:151:0:151:100%:2.6752E-90
Chromosome	24357	T	C	C:144:1:143:99.31%:6.2067E-84	Pass:1:0:67:76:1E0	0	0	1	0	C:144:1:143:99.31%:6.2067E-84
Chromosome	24384	C	T	T:140:0:140:100%:1.0805E-83	Pass:0:0:61:79:1E0	0	0	1	0	T:140:0:140:100%:1.0805E-83
Chromosome	24420	A	T	T:139:0:139:100%:4.3066E-83	Pass:0:0:64:75:1E0	0	0	1	0	T:139:0:139:100%:4.3066E-83
Chromosome	24450	G	A	A:159:0:156:98.11%:2.6554E-93	Pass:0:0:78:78:1E0	0	0	1	0	A:159:0:156:98.11%:2.6554E-93
Chromosome	24474	G	A	A:163:0:162:99.39%:6.6062E-97	Pass:0:0:89:73:1E0	0	0	1	0	A:163:0:162:99.39%:6.6062E-97
Chromosome	24549	T	C	C:158:0:158:100%:1.6702E-94	Pass:0:0:88:70:1E0	0	0	1	0	C:158:0:158:100%:1.6702E-94
Chromosome	24550	C	T	T:158:0:158:100%:1.6702E-94	Pass:0:0:88:70:1E0	0	0	1	0	T:158:0:158:100%:1.6702E-94
Chromosome	24561	G	C	C:172:0:172:100%:6.4914E-103	Pass:0:0:97:75:1E0	0	0	1	0	C:172:0:172:100%:6.4914E-103
Chromosome	24581	G	T	T:161:0:161:100%:2.6343E-96	Pass:0:0:96:65:1E0	0	0	1	0	T:161:0:161:100%:2.6343E-96
Chromosome	24627	G	A	A:170:0:170:100%:1.0326E-101	Pass:0:0:97:73:1E0	0	0	1	0	A:170:0:170:100%:1.0326E-101
Chromosome	24630	G	A	A:169:0:169:100%:4.1181E-101	Pass:0:0:96:73:1E0	0	0	1	0	A:169:0:169:100%:4.1181E-101
Chromosome	24768	A	C	C:176:0:175:99.43%:1.0231E-104	Pass:0:0:87:88:1E0	0	0	1	0	C:176:0:175:99.43%:1.0231E-104
Chromosome	25017	A	G	G:207:0:207:100%:6.0312E-124	Pass:0:0:111:96:1E0	0	0	1	0	G:207:0:207:100%:6.0312E-124
Chromosome	25089	G	C	C:200:1:199:99.5%:1.9524E-117	Pass:0:1:103:96:1E0	0	0	1	0	C:200:1:199:99.5%:1.9524E-117
Chromosome	25097	T	C	C:194:0:193:99.48%:1.5634E-115	Pass:0:0:95:98:1E0	0	0	1	0	C:194:0:193:99.48%:1.5634E-115
Chromosome	25231	A	G	G:210:0:209:99.52%:3.7876E-125	Pass:0:0:123:86:1E0	0	0	1	0	G:210:0:209:99.52%:3.7876E-125
Chromosome	25281	G	A	A:215:0:213:99.07%:1.4936E-127	Pass:0:0:127:86:1E0	0	0	1	0	A:215:0:213:99.07%:1.4936E-127
Chromosome	25386	G	A	A:203:0:202:99.51%:6.101E-121	Pass:0:0:97:105:1E0	0	0	1	0	A:203:0:202:99.51%:6.101E-121
Chromosome	25412	T	A	A:203:0:201:99.01%:2.4344E-120	Pass:0:0:97:104:1E0	0	0	1	0	A:203:0:201:99.01%:2.4344E-120
Chromosome	25458	T	A	A:203:0:203:100%:1.529E-121	Pass:0:0:99:104:1E0	0	0	1	0	A:203:0:203:100%:1.529E-121
Chromosome	25482	C	T	T:209:0:209:100%:3.7876E-125	Pass:0:0:92:117:1E0	0	0	1	0	T:209:0:209:100%:3.7876E-125
Chromosome	25510	A	T	T:218:0:216:99.08%:2.3501E-129	Pass:0:0:103:113:1E0	0	0	1	0	T:218:0:216:99.08%:2.3501E-129
Chromosome	25515	A	G	G:220:1:219:99.55%:2.0475E-129	Pass:1:0:104:115:1E0	0	0	1	0	G:220:1:219:99.55%:2.0475E-129
Chromosome	25524	T	A	A:220:0:220:100%:9.2648E-132	Pass:0:0:107:113:1E0	0	0	1	0	A:220:0:220:100%:9.2648E-132
Chromosome	25566	T	A	A:222:0:222:100%:5.8167E-133	Pass:0:0:112:110:1E0	0	0	1	0	A:222:0:222:100%:5.8167E-133
Chromosome	25701	C	T	T:178:0:178:100%:1.6122E-106	Pass:0:0:87:91:1E0	0	0	1	0	T:178:0:178:100%:1.6122E-106
Chromosome	25750	T	G	G:173:0:173:100%:1.6275E-103	Pass:0:0:86:87:1E0	0	0	1	0	G:173:0:173:100%:1.6275E-103
Chromosome	25945	A	G	G:165:1:163:98.79%:6.8545E-96	Pass:1:0:88:75:1E0	0	0	1	0	G:165:1:163:98.79%:6.8545E-96
Chromosome	25952	G	A	A:162:0:162:100%:6.6062E-97	Pass:0:0:89:73:1E0	0	0	1	0	A:162:0:162:100%:6.6062E-97
Chromosome	25971	G	A	A:156:0:154:98.72%:4.2213E-92	Pass:0:0:87:67:1E0	0	0	1	0	A:156:0:154:98.72%:4.2213E-92
Chromosome	25992	A	G	G:154:0:152:98.7%:6.7102E-91	Pass:0:0:79:73:1E0	0	0	1	0	G:154:0:152:98.7%:6.7102E-91
Chromosome	25995	G	A	A:155:0:154:99.35%:4.2213E-92	Pass:0:0:81:73:1E0	0	0	1	0	A:155:0:154:99.35%:4.2213E-92
Chromosome	26025	A	G	G:187:0:186:99.47%:2.5146E-111	Pass:0:0:97:89:1E0	0	0	1	0	G:187:0:186:99.47%:2.5146E-111
Chromosome	26049	C	G	G:180:0:179:99.44%:4.0417E-107	Pass:0:0:91:88:1E0	0	0	1	0	G:180:0:179:99.44%:4.0417E-107
Chromosome	26202	T	C	C:157:0:157:100%:6.6597E-94	Pass:0:0:75:82:1E0	0	0	1	0	C:157:0:157:100%:6.6597E-94
Chromosome	26247	G	A	A:157:0:155:98.73%:1.0587E-92	Pass:0:0:74:81:1E0	0	0	1	0	A:157:0:155:98.73%:1.0587E-92
Chromosome	26313	C	T	T:168:0:167:99.4%:6.55E-100	Pass:0:0:74:93:1E0	0	0	1	0	T:168:0:167:99.4%:6.55E-100
Chromosome	26951	T	A	A:179:0:179:100%:4.0417E-107	Pass:0:0:92:87:1E0	0	0	1	0	A:179:0:179:100%:4.0417E-107
Chromosome	27158	A	G	G:174:0:173:99.43%:1.6275E-103	Pass:0:0:69:104:1E0	0	0	1	0	G:174:0:173:99.43%:1.6275E-103
Chromosome	27290	G	A	A:167:0:167:100%:6.55E-100	Pass:0:0:82:85:1E0	0	0	1	0	A:167:0:167:100%:6.55E-100
Chromosome	27356	A	G	G:154:0:154:100%:4.2213E-92	Pass:0:0:80:74:1E0	0	0	1	0	G:154:0:154:100%:4.2213E-92
Chromosome	27425	A	T	T:153:0:153:100%:1.683E-91	Pass:0:0:81:72:1E0	0	0	1	0	T:153:0:153:100%:1.683E-91
Chromosome	27573	A	C	C:159:0:159:100%:4.1887E-95	Pass:0:0:86:73:1E0	0	0	1	0	C:159:0:159:100%:4.1887E-95
Chromosome	28043	C	T	T:157:0:155:98.73%:1.0587E-92	Pass:0:0:85:70:1E0	0	0	1	0	T:157:0:155:98.73%:1.0587E-92
Chromosome	28307	G	A	A:201:0:201:100%:2.4344E-120	Pass:0:0:134:67:1E0	0	0	1	0	A:201:0:201:100%:2.4344E-120
Chromosome	28429	A	T	T:210:0:210:100%:9.4917E-126	Pass:0:0:98:112:1E0	0	0	1	0	T:210:0:210:100%:9.4917E-126
Chromosome	28801	C	T	T:229:0:229:100%:3.6057E-137	Pass:0:0:122:107:1E0	0	0	1	0	T:229:0:229:100%:3.6057E-137
Chromosome	29549	G	A	A:202:0:201:99.5%:2.4344E-120	Pass:0:0:106:95:1E0	0	0	1	0	A:202:0:201:99.5%:2.4344E-120
Chromosome	29603	G	A	A:214:1:213:99.53%:8.047E-126	Pass:0:1:114:99:1E0	0	0	1	0	A:214:1:213:99.53%:8.047E-126
Chromosome	29840	A	T	T:177:0:177:100%:6.4306E-106	Pass:0:0:94:83:1E0	0	0	1	0	T:177:0:177:100%:6.4306E-106
Chromosome	29888	A	G	G:172:1:170:98.84%:4.4531E-100	Pass:0:1:66:104:1E0	0	0	1	0	G:172:1:170:98.84%:4.4531E-100
Chromosome	29891	T	C	C:155:0:155:100%:1.0587E-92	Pass:0:0:55:100:1E0	0	0	1	0	C:155:0:155:100%:1.0587E-92
Chromosome	30242	T	A	A:144:33:111:77.08%:3.1111E-50	Pass:33:0:36:75:1E0	0	0	1	0	A:144:33:111:77.08%:3.1111E-50
Chromosome	30255	A	G	R:146:40:106:72.6%:2.1546E-46	Pass:40:0:33:73:1E0	0	1	0	0	R:146:40:106:72.6%:2.1546E-46
Chromosome	31423	C	T	Y:153:109:44:28.76%:1.5217E-15	Pass:61:48:22:22:1E0	0	1	0	0	Y:153:109:44:28.76%:1.5217E-15
Chromosome	31841	T	A	W:132:82:49:37.12%:6.8605E-18	Pass:29:53:33:16:1E0	0	1	0	0	W:132:82:49:37.12%:6.8605E-18
Chromosome	32146	C	T	Y:268:209:58:21.64%:1.0715E-19	Pass:159:50:19:39:1E0	0	1	0	0	Y:268:209:58:21.64%:1.0715E-19
Chromosome	35104	C	T	Y:302:137:165:54.64%:4.2582E-64	Pass:14:123:98:67:1E0	0	1	0	0	Y:302:137:165:54.64%:4.2582E-64
Chromosome	35221	A	G	G:276:69:207:75%:1.0143E-91	Pass:0:69:114:93:1E0	0	0	1	0	G:276:69:207:75%:1.0143E-91
Chromosome	35369	T	C	C:196:1:195:99.49%:4.8494E-115	Pass:0:1:104:91:1E0	0	0	1	0	C:196:1:195:99.49%:4.8494E-115
Chromosome	35371	A	T	T:197:4:191:96.95%:6.2259E-109	Pass:0:4:103:88:1E0	0	0	1	0	T:197:4:191:96.95%:6.2259E-109
Chromosome	35438	T	C	C:183:0:183:100%:1.5963E-109	Pass:0:0:91:92:1E0	0	0	1	0	C:183:0:183:100%:1.5963E-109
Chromosome	35456	A	C	C:192:0:192:100%:6.2372E-115	Pass:0:0:99:93:1E0	0	0	1	0	C:192:0:192:100%:6.2372E-115
Chromosome	35464	A	G	G:191:0:191:100%:2.4884E-114	Pass:0:0:98:93:1E0	0	0	1	0	G:191:0:191:100%:2.4884E-114
Chromosome	35470	G	A	A:203:0:203:100%:1.529E-121	Pass:0:0:105:98:1E0	0	0	1	0	A:203:0:203:100%:1.529E-121
Chromosome	35512	C	T	T:217:0:216:99.54%:2.3501E-129	Pass:0:0:124:92:1E0	0	0	1	0	T:217:0:216:99.54%:2.3501E-129
Chromosome	35577	A	T	T:233:0:231:99.14%:2.2634E-138	Pass:0:0:119:112:1E0	0	0	1	0	T:233:0:231:99.14%:2.2634E-138
Chromosome	35680	C	T	T:210:0:210:100%:9.4917E-126	Pass:0:0:120:90:1E0	0	0	1	0	T:210:0:210:100%:9.4917E-126
Chromosome	35869	G	A	A:229:0:225:98.25%:9.1498E-135	Pass:0:0:102:123:1E0	0	0	1	0	A:229:0:225:98.25%:9.1498E-135
Chromosome	35941	A	C	C:246:0:246:100%:2.1752E-147	Pass:0:0:114:132:1E0	0	0	1	0	C:246:0:246:100%:2.1752E-147
Chromosome	36097	G	A	A:233:0:233:100%:1.4207E-139	Pass:0:0:122:111:1E0	0	0	1	0	A:233:0:233:100%:1.4207E-139
Chromosome	36390	A	G	G:231:0:231:100%:2.2634E-138	Pass:0:0:117:114:1E0	0	0	1	0	G:231:0:231:100%:2.2634E-138
Chromosome	36398	G	A	A:220:0:220:100%:9.2648E-132	Pass:0:0:111:109:1E0	0	0	1	0	A:220:0:220:100%:9.2648E-132
Chromosome	36841	T	A	A:181:0:181:100%:2.5401E-108	Pass:0:0:78:103:1E0	0	0	1	0	A:181:0:181:100%:2.5401E-108
Chromosome	37017	C	T	T:188:0:188:100%:1.58E-112	Pass:0:0:102:86:1E0	0	0	1	0	T:188:0:188:100%:1.58E-112
Chromosome	37020	A	C	C:196:1:195:99.49%:4.8494E-115	Pass:0:1:107:88:1E0	0	0	1	0	C:196:1:195:99.49%:4.8494E-115
Chromosome	37074	A	G	G:163:0:162:99.39%:6.6062E-97	Pass:0:0:85:77:1E0	0	0	1	0	G:163:0:162:99.39%:6.6062E-97
Chromosome	37080	G	A	A:179:0:178:99.44%:1.6122E-106	Pass:0:0:92:86:1E0	0	0	1	0	A:179:0:178:99.44%:1.6122E-106
Chromosome	37195	C	T	T:195:0:195:100%:9.8214E-117	Pass:0:0:96:99:1E0	0	0	1	0	T:195:0:195:100%:9.8214E-117
Chromosome	37218	C	T	T:212:0:211:99.53%:2.3786E-126	Pass:0:0:116:95:1E0	0	0	1	0	T:212:0:211:99.53%:2.3786E-126
Chromosome	37332	A	G	G:217:0:217:100%:5.8889E-130	Pass:0:0:120:97:1E0	0	0	1	0	G:217:0:217:100%:5.8889E-130
Chromosome	37371	G	A	A:209:0:209:100%:3.7876E-125	Pass:0:0:115:94:1E0	0	0	1	0	A:209:0:209:100%:3.7876E-125
Chromosome	37899	T	C	C:182:0:182:100%:6.3678E-109	Pass:0:0:87:95:1E0	0	0	1	0	C:182:0:182:100%:6.3678E-109
Chromosome	37928	C	T	T:182:0:182:100%:6.3678E-109	Pass:0:0:84:98:1E0	0	0	1	0	T:182:0:182:100%:6.3678E-109
Chromosome	38080	T	G	G:182:0:182:100%:6.3678E-109	Pass:0:0:91:91:1E0	0	0	1	0	G:182:0:182:100%:6.3678E-109
Chromosome	38089	G	A	A:178:0:178:100%:1.6122E-106	Pass:0:0:93:85:1E0	0	0	1	0	A:178:0:178:100%:1.6122E-106
Chromosome	38199	G	A	A:166:0:165:99.4%:1.0417E-98	Pass:0:0:76:89:1E0	0	0	1	0	A:166:0:165:99.4%:1.0417E-98
Chromosome	38394	A	T	T:172:0:172:100%:6.4914E-103	Pass:0:0:88:84:1E0	0	0	1	0	T:172:0:172:100%:6.4914E-103
Chromosome	38424	C	T	T:157:0:156:99.36%:2.6554E-93	Pass:0:0:82:74:1E0	0	0	1	0	T:157:0:156:99.36%:2.6554E-93
Chromosome	38505	T	A	A:185:0:184:99.46%:4.0017E-110	Pass:0:0:99:85:1E0	0	0	1	0	A:185:0:184:99.46%:4.0017E-110
Chromosome	38587	G	C	C:195:0:195:100%:9.8214E-117	Pass:0:0:120:75:1E0	0	0	1	0	C:195:0:195:100%:9.8214E-117
Chromosome	38664	T	C	C:175:0:175:100%:1.0231E-104	Pass:0:0:101:74:1E0	0	0	1	0	C:175:0:175:100%:1.0231E-104
Chromosome	38670	A	G	G:174:0:174:100%:4.0806E-104	Pass:0:0:97:77:1E0	0	0	1	0	G:174:0:174:100%:4.0806E-104
Chromosome	38724	T	A	A:198:0:198:100%:1.5463E-118	Pass:0:0:107:91:1E0	0	0	1	0	A:198:0:198:100%:1.5463E-118
Chromosome	38772	T	A	A:206:0:205:99.51%:9.6033E-123	Pass:0:0:101:104:1E0	0	0	1	0	A:206:0:205:99.51%:9.6033E-123
Chromosome	38811	C	T	T:176:0:176:100%:2.565E-105	Pass:0:0:85:91:1E0	0	0	1	0	T:176:0:176:100%:2.565E-105
Chromosome	38819	T	C	C:179:0:179:100%:4.0417E-107	Pass:0:0:77:102:1E0	0	0	1	0	C:179:0:179:100%:4.0417E-107
Chromosome	38840	A	G	G:176:0:176:100%:2.565E-105	Pass:0:0:73:103:1E0	0	0	1	0	G:176:0:176:100%:2.565E-105
Chromosome	38841	G	A	A:176:0:175:99.43%:1.0231E-104	Pass:0:0:72:103:1E0	0	0	1	0	A:176:0:175:99.43%:1.0231E-104
Chromosome	38982	T	G	G:204:0:204:100%:3.8319E-122	Pass:0:0:109:95:1E0	0	0	1	0	G:204:0:204:100%:3.8319E-122
Chromosome	39165	G	T	T:198:0:198:100%:1.5463E-118	Pass:0:0:119:79:1E0	0	0	1	0	T:198:0:198:100%:1.5463E-118
Chromosome	39203	G	A	A:192:0:191:99.48%:2.4884E-114	Pass:0:0:108:83:1E0	0	0	1	0	A:192:0:191:99.48%:2.4884E-114
Chromosome	39306	A	C	C:201:0:201:100%:2.4344E-120	Pass:0:0:105:96:1E0	0	0	1	0	C:201:0:201:100%:2.4344E-120
Chromosome	39334	T	C	C:210:0:210:100%:9.4917E-126	Pass:0:0:111:99:1E0	0	0	1	0	C:210:0:210:100%:9.4917E-126
Chromosome	39488	G	A	A:223:1:222:99.55%:3.2647E-131	Pass:0:1:107:115:1E0	0	0	1	0	A:223:1:222:99.55%:3.2647E-131
Chromosome	39963	A	G	G:194:0:194:100%:3.9185E-116	Pass:0:0:92:102:1E0	0	0	1	0	G:194:0:194:100%:3.9185E-116
Chromosome	40104	T	C	C:169:0:169:100%:4.1181E-101	Pass:0:0:83:86:1E0	0	0	1	0	C:169:0:169:100%:4.1181E-101
Chromosome	40368	A	G	G:203:0:202:99.51%:6.101E-121	Pass:0:0:105:97:1E0	0	0	1	0	G:203:0:202:99.51%:6.101E-121
Chromosome	40374	T	C	C:197:0:196:99.49%:2.4616E-117	Pass:0:0:100:96:1E0	0	0	1	0	C:197:0:196:99.49%:2.4616E-117
Chromosome	40467	T	C	C:189:0:189:100%:3.9605E-113	Pass:0:0:103:86:1E0	0	0	1	0	C:189:0:189:100%:3.9605E-113
Chromosome	40596	T	A	A:246:0:246:100%:2.1752E-147	Pass:0:0:115:131:1E0	0	0	1	0	A:246:0:246:100%:2.1752E-147
Chromosome	40837	G	A	A:185:0:185:100%:1.0031E-110	Pass:0:0:88:97:1E0	0	0	1	0	A:185:0:185:100%:1.0031E-110
Chromosome	41192	C	T	T:188:0:188:100%:1.58E-112	Pass:0:0:112:76:1E0	0	0	1	0	T:188:0:188:100%:1.58E-112
Chromosome	41249	T	C	C:221:0:221:100%:2.3214E-132	Pass:0:0:125:96:1E0	0	0	1	0	C:221:0:221:100%:2.3214E-132
Chromosome	41857	A	T	T:213:0:213:100%:1.4936E-127	Pass:0:0:96:117:1E0	0	0	1	0	T:213:0:213:100%:1.4936E-127
Chromosome	41863	T	G	G:211:0:211:100%:2.3786E-126	Pass:0:0:94:117:1E0	0	0	1	0	G:211:0:211:100%:2.3786E-126
Chromosome	42121	C	A	A:232:0:232:100%:5.6707E-139	Pass:0:0:121:111:1E0	0	0	1	0	A:232:0:232:100%:5.6707E-139
Chromosome	42720	A	G	G:230:0:230:100%:9.0339E-138	Pass:0:0:120:110:1E0	0	0	1	0	G:230:0:230:100%:9.0339E-138
Chromosome	42985	C	T	T:200:1:199:99.5%:1.9524E-117	Pass:1:0:92:107:1E0	0	0	1	0	T:200:1:199:99.5%:1.9524E-117
Chromosome	43208	C	G	G:193:0:191:98.96%:2.4884E-114	Pass:0:0:87:104:1E0	0	0	1	0	G:193:0:191:98.96%:2.4884E-114
Chromosome	44553	C	G	G:214:0:214:100%:3.7428E-128	Pass:0:0:117:97:1E0	0	0	1	0	G:214:0:214:100%:3.7428E-128
Chromosome	44559	T	C	C:210:0:210:100%:9.4917E-126	Pass:0:0:116:94:1E0	0	0	1	0	C:210:0:210:100%:9.4917E-126
Chromosome	44613	C	T	T:203:0:203:100%:1.529E-121	Pass:0:0:107:96:1E0	0	0	1	0	T:203:0:203:100%:1.529E-121
Chromosome	44700	T	C	C:218:0:218:100%:1.4756E-130	Pass:0:0:114:104:1E0	0	0	1	0	C:218:0:218:100%:1.4756E-130
Chromosome	44727	T	C	C:229:0:229:100%:3.6057E-137	Pass:0:0:112:117:1E0	0	0	1	0	C:229:0:229:100%:3.6057E-137
Chromosome	45297	G	A	A:198:0:197:99.49%:6.1697E-118	Pass:0:0:117:80:1E0	0	0	1	0	A:198:0:197:99.49%:6.1697E-118
Chromosome	45725	A	G	G:186:0:185:99.46%:1.0031E-110	Pass:0:0:82:103:1E0	0	0	1	0	G:186:0:185:99.46%:1.0031E-110
Chromosome	47585	A	G	G:280:0:280:100%:7.8623E-168	Pass:0:0:115:165:1E0	0	0	1	0	G:280:0:280:100%:7.8623E-168
Chromosome	47906	T	A	A:207:0:206:99.52%:2.4067E-123	Pass:0:0:105:101:1E0	0	0	1	0	A:207:0:206:99.52%:2.4067E-123
Chromosome	47972	G	C	C:195:0:193:98.97%:1.5634E-115	Pass:0:0:89:104:1E0	0	0	1	0	C:195:0:193:98.97%:1.5634E-115
Chromosome	48044	T	A	A:200:0:200:100%:9.7132E-120	Pass:0:0:90:110:1E0	0	0	1	0	A:200:0:200:100%:9.7132E-120
Chromosome	48152	C	T	T:203:0:203:100%:1.529E-121	Pass:0:0:78:125:1E0	0	0	1	0	T:203:0:203:100%:1.529E-121
Chromosome	49495	T	C	C:240:0:240:100%:8.8005E-144	Pass:0:0:111:129:1E0	0	0	1	0	C:240:0:240:100%:8.8005E-144
Chromosome	49537	A	G	G:216:1:215:99.54%:5.0998E-127	Pass:1:0:86:129:1E0	0	0	1	0	G:216:1:215:99.54%:5.0998E-127
Chromosome	49582	T	C	C:215:0:213:99.07%:1.4936E-127	Pass:0:0:77:136:1E0	0	0	1	0	C:215:0:213:99.07%:1.4936E-127
Chromosome	49589	T	G	G:221:2:218:98.64%:2.2727E-127	Pass:0:2:84:134:1E0	0	0	1	0	G:221:2:218:98.64%:2.2727E-127
Chromosome	49777	T	C	C:248:0:248:100%:1.365E-148	Pass:0:0:148:100:1E0	0	0	1	0	C:248:0:248:100%:1.365E-148
Chromosome	49879	C	T	T:166:0:166:100%:2.6121E-99	Pass:0:0:89:77:1E0	0	0	1	0	T:166:0:166:100%:2.6121E-99
Chromosome	49942	G	A	A:186:0:185:99.46%:1.0031E-110	Pass:0:0:102:83:1E0	0	0	1	0	A:186:0:185:99.46%:1.0031E-110
Chromosome	50230	G	C	C:201:0:200:99.5%:9.7132E-120	Pass:0:0:100:100:1E0	0	0	1	0	C:201:0:200:99.5%:9.7132E-120
Chromosome	50294	G	A	A:212:0:212:100%:5.9605E-127	Pass:0:0:111:101:1E0	0	0	1	0	A:212:0:212:100%:5.9605E-127
Chromosome	50432	G	A	A:175:0:175:100%:1.0231E-104	Pass:0:0:97:78:1E0	0	0	1	0	A:175:0:175:100%:1.0231E-104
Chromosome	50488	G	A	A:180:1:178:98.89%:7.2751E-105	Pass:1:0:101:77:1E0	0	0	1	0	A:180:1:178:98.89%:7.2751E-105
Chromosome	50501	T	C	C:185:0:184:99.46%:4.0017E-110	Pass:0:0:100:84:1E0	0	0	1	0	C:185:0:184:99.46%:4.0017E-110
Chromosome	50551	C	T	T:204:0:204:100%:3.8319E-122	Pass:0:0:102:102:1E0	0	0	1	0	T:204:0:204:100%:3.8319E-122
Chromosome	50780	G	T	T:202:2:200:99.01%:1.2633E-116	Pass:0:2:99:101:1E0	0	0	1	0	T:202:2:200:99.01%:1.2633E-116
Chromosome	50906	A	G	G:223:0:223:100%:1.4574E-133	Pass:0:0:108:115:1E0	0	0	1	0	G:223:0:223:100%:1.4574E-133
Chromosome	50921	A	C	C:227:1:226:99.56%:1.3096E-133	Pass:0:1:109:117:1E0	0	0	1	0	C:227:1:226:99.56%:1.3096E-133
Chromosome	51095	T	C	C:207:0:207:100%:6.0312E-124	Pass:0:0:104:103:1E0	0	0	1	0	C:207:0:207:100%:6.0312E-124
Chromosome	51209	C	T	T:171:0:171:100%:2.589E-102	Pass:0:0:77:94:1E0	0	0	1	0	T:171:0:171:100%:2.589E-102
Chromosome	51257	T	C	C:158:0:158:100%:1.6702E-94	Pass:0:0:69:89:1E0	0	0	1	0	C:158:0:158:100%:1.6702E-94
Chromosome	51264	A	G	G:166:0:166:100%:2.6121E-99	Pass:0:0:76:90:1E0	0	0	1	0	G:166:0:166:100%:2.6121E-99
Chromosome	51278	C	T	T:171:0:171:100%:2.589E-102	Pass:0:0:79:92:1E0	0	0	1	0	T:171:0:171:100%:2.589E-102
Chromosome	51395	A	G	G:193:0:193:100%:1.5634E-115	Pass:0:0:99:94:1E0	0	0	1	0	G:193:0:193:100%:1.5634E-115
Chromosome	51407	G	A	A:186:0:185:99.46%:1.0031E-110	Pass:0:0:96:89:1E0	0	0	1	0	A:186:0:185:99.46%:1.0031E-110
Chromosome	51413	A	G	G:180:0:180:100%:1.0132E-107	Pass:0:0:95:85:1E0	0	0	1	0	G:180:0:180:100%:1.0132E-107
Chromosome	51476	A	G	G:176:0:176:100%:2.565E-105	Pass:0:0:86:90:1E0	0	0	1	0	G:176:0:176:100%:2.565E-105
Chromosome	51763	A	G	G:188:0:187:99.47%:6.3033E-112	Pass:0:0:88:99:1E0	0	0	1	0	G:188:0:187:99.47%:6.3033E-112
Chromosome	51776	T	G	G:201:0:201:100%:2.4344E-120	Pass:0:0:96:105:1E0	0	0	1	0	G:201:0:201:100%:2.4344E-120
Chromosome	51841	G	A	A:211:0:209:99.05%:3.7876E-125	Pass:0:0:102:107:1E0	0	0	1	0	A:211:0:209:99.05%:3.7876E-125
Chromosome	51853	G	A	A:212:0:211:99.53%:2.3786E-126	Pass:0:0:104:107:1E0	0	0	1	0	A:212:0:211:99.53%:2.3786E-126
Chromosome	51922	A	G	G:173:0:173:100%:1.6275E-103	Pass:0:0:88:85:1E0	0	0	1	0	G:173:0:173:100%:1.6275E-103
Chromosome	51931	G	A	A:163:0:163:100%:1.6566E-97	Pass:0:0:85:78:1E0	0	0	1	0	A:163:0:163:100%:1.6566E-97
Chromosome	51946	G	A	A:154:0:154:100%:4.2213E-92	Pass:0:0:80:74:1E0	0	0	1	0	A:154:0:154:100%:4.2213E-92
Chromosome	52040	T	C	C:169:0:169:100%:4.1181E-101	Pass:0:0:76:93:1E0	0	0	1	0	C:169:0:169:100%:4.1181E-101
Chromosome	52131	T	A	A:179:0:177:98.88%:6.4306E-106	Pass:0:0:84:93:1E0	0	0	1	0	A:179:0:177:98.88%:6.4306E-106
Chromosome	52156	C	T	T:199:0:198:99.5%:1.5463E-118	Pass:0:0:100:98:1E0	0	0	1	0	T:199:0:198:99.5%:1.5463E-118
Chromosome	52186	C	T	T:188:0:188:100%:1.58E-112	Pass:0:0:95:93:1E0	0	0	1	0	T:188:0:188:100%:1.58E-112
Chromosome	52252	A	T	T:168:0:167:99.4%:6.55E-100	Pass:0:0:88:79:1E0	0	0	1	0	T:168:0:167:99.4%:6.55E-100
Chromosome	52351	G	A	A:154:1:153:99.35%:6.5431E-90	Pass:0:1:74:79:1E0	0	0	1	0	A:154:1:153:99.35%:6.5431E-90
Chromosome	53078	A	G	G:204:0:203:99.51%:1.529E-121	Pass:0:0:99:104:1E0	0	0	1	0	G:204:0:203:99.51%:1.529E-121
Chromosome	53172	A	G	G:191:0:191:100%:2.4884E-114	Pass:0:0:86:105:1E0	0	0	1	0	G:191:0:191:100%:2.4884E-114
Chromosome	53269	A	C	C:174:0:173:99.43%:1.6275E-103	Pass:0:0:81:92:1E0	0	0	1	0	C:174:0:173:99.43%:1.6275E-103
Chromosome	53278	T	C	C:170:0:170:100%:1.0326E-101	Pass:0:0:84:86:1E0	0	0	1	0	C:170:0:170:100%:1.0326E-101
Chromosome	53290	C	T	T:159:0:159:100%:4.1887E-95	Pass:0:0:78:81:1E0	0	0	1	0	T:159:0:159:100%:4.1887E-95
Chromosome	53311	G	A	A:177:0:177:100%:6.4306E-106	Pass:0:0:84:93:1E0	0	0	1	0	A:177:0:177:100%:6.4306E-106
Chromosome	54040	T	A	A:192:0:192:100%:6.2372E-115	Pass:0:0:104:88:1E0	0	0	1	0	A:192:0:192:100%:6.2372E-115
Chromosome	54394	G	A	A:201:0:201:100%:2.4344E-120	Pass:0:0:92:109:1E0	0	0	1	0	A:201:0:201:100%:2.4344E-120
Chromosome	54435	G	A	A:200:0:200:100%:9.7132E-120	Pass:0:0:105:95:1E0	0	0	1	0	A:200:0:200:100%:9.7132E-120
Chromosome	54632	A	G	G:183:0:183:100%:1.5963E-109	Pass:0:0:97:86:1E0	0	0	1	0	G:183:0:183:100%:1.5963E-109
Chromosome	54824	G	A	A:183:0:182:99.45%:6.3678E-109	Pass:0:0:85:97:1E0	0	0	1	0	A:183:0:182:99.45%:6.3678E-109
Chromosome	54878	C	T	T:196:0:194:98.98%:3.9185E-116	Pass:0:0:91:103:1E0	0	0	1	0	T:196:0:194:98.98%:3.9185E-116
Chromosome	55339	G	A	A:186:0:185:99.46%:1.0031E-110	Pass:0:0:94:91:1E0	0	0	1	0	A:186:0:185:99.46%:1.0031E-110
Chromosome	55387	C	T	T:217:1:216:99.54%:1.2838E-127	Pass:1:0:132:84:1E0	0	0	1	0	T:217:1:216:99.54%:1.2838E-127
Chromosome	55423	T	C	C:245:0:245:100%:8.6832E-147	Pass:0:0:132:113:1E0	0	0	1	0	C:245:0:245:100%:8.6832E-147
Chromosome	56046	A	G	G:194:0:194:100%:3.9185E-116	Pass:0:0:109:85:1E0	0	0	1	0	G:194:0:194:100%:3.9185E-116
Chromosome	56574	A	G	G:194:0:194:100%:3.9185E-116	Pass:0:0:111:83:1E0	0	0	1	0	G:194:0:194:100%:3.9185E-116
Chromosome	56762	T	C	C:197:0:195:98.98%:9.8214E-117	Pass:0:0:100:95:1E0	0	0	1	0	C:197:0:195:98.98%:9.8214E-117
Chromosome	56810	A	C	C:222:1:221:99.55%:1.2971E-130	Pass:1:0:107:114:1E0	0	0	1	0	C:222:1:221:99.55%:1.2971E-130
Chromosome	56842	G	T	T:231:1:230:99.57%:5.251E-136	Pass:0:1:116:114:1E0	0	0	1	0	T:231:1:230:99.57%:5.251E-136
Chromosome	56930	A	C	C:205:0:205:100%:9.6033E-123	Pass:0:0:100:105:1E0	0	0	1	0	C:205:0:205:100%:9.6033E-123
Chromosome	57119	T	C	C:227:0:227:100%:5.7439E-136	Pass:0:0:120:107:1E0	0	0	1	0	C:227:0:227:100%:5.7439E-136
Chromosome	58530	T	A	A:216:0:216:100%:2.3501E-129	Pass:0:0:104:112:1E0	0	0	1	0	A:216:0:216:100%:2.3501E-129
Chromosome	58650	G	A	A:197:0:196:99.49%:2.4616E-117	Pass:0:0:92:104:1E0	0	0	1	0	A:197:0:196:99.49%:2.4616E-117
Chromosome	58767	G	T	T:182:1:181:99.45%:1.1653E-106	Pass:0:1:80:101:1E0	0	0	1	0	T:182:1:181:99.45%:1.1653E-106
Chromosome	59250	G	A	A:202:0:202:100%:6.101E-121	Pass:0:0:113:89:1E0	0	0	1	0	A:202:0:202:100%:6.101E-121
Chromosome	59376	T	A	A:218:0:218:100%:1.4756E-130	Pass:0:0:123:95:1E0	0	0	1	0	A:218:0:218:100%:1.4756E-130
Chromosome	59773	C	T	T:209:0:208:99.52%:1.5114E-124	Pass:0:0:104:104:1E0	0	0	1	0	T:209:0:208:99.52%:1.5114E-124
Chromosome	59869	A	T	T:168:0:166:98.81%:2.6121E-99	Pass:0:0:85:81:1E0	0	0	1	0	T:168:0:166:98.81%:2.6121E-99
Chromosome	59872	G	A	A:169:0:169:100%:4.1181E-101	Pass:0:0:88:81:1E0	0	0	1	0	A:169:0:169:100%:4.1181E-101
Chromosome	60122	A	T	T:205:0:205:100%:9.6033E-123	Pass:0:0:108:97:1E0	0	0	1	0	T:205:0:205:100%:9.6033E-123
Chromosome	60405	G	A	A:205:0:205:100%:9.6033E-123	Pass:0:0:91:114:1E0	0	0	1	0	A:205:0:205:100%:9.6033E-123
Chromosome	60985	C	T	T:163:0:162:99.39%:6.6062E-97	Pass:0:0:79:83:1E0	0	0	1	0	T:163:0:162:99.39%:6.6062E-97
Chromosome	61180	T	C	C:156:0:156:100%:2.6554E-93	Pass:0:0:73:83:1E0	0	0	1	0	C:156:0:156:100%:2.6554E-93
Chromosome	61347	T	C	C:180:0:179:99.44%:4.0417E-107	Pass:0:0:85:94:1E0	0	0	1	0	C:180:0:179:99.44%:4.0417E-107
Chromosome	61419	A	C	C:169:2:166:98.22%:2.3593E-96	Pass:2:0:85:81:1E0	0	0	1	0	C:169:2:166:98.22%:2.3593E-96
Chromosome	61455	C	T	T:170:0:170:100%:1.0326E-101	Pass:0:0:91:79:1E0	0	0	1	0	T:170:0:170:100%:1.0326E-101
Chromosome	61479	A	G	G:164:0:163:99.39%:1.6566E-97	Pass:0:0:89:74:1E0	0	0	1	0	G:164:0:163:99.39%:1.6566E-97
Chromosome	61563	C	T	T:190:0:188:98.95%:1.58E-112	Pass:0:0:91:97:1E0	0	0	1	0	T:190:0:188:98.95%:1.58E-112
Chromosome	61689	G	A	A:212:0:211:99.53%:2.3786E-126	Pass:0:0:110:101:1E0	0	0	1	0	A:212:0:211:99.53%:2.3786E-126
Chromosome	61735	A	G	G:183:0:183:100%:1.5963E-109	Pass:0:0:107:76:1E0	0	0	1	0	G:183:0:183:100%:1.5963E-109
Chromosome	61800	G	A	A:184:0:184:100%:4.0017E-110	Pass:0:0:101:83:1E0	0	0	1	0	A:184:0:184:100%:4.0017E-110
Chromosome	61836	C	T	T:175:0:175:100%:1.0231E-104	Pass:0:0:89:86:1E0	0	0	1	0	T:175:0:175:100%:1.0231E-104
Chromosome	61905	G	A	A:187:0:186:99.47%:2.5146E-111	Pass:0:0:99:87:1E0	0	0	1	0	A:187:0:186:99.47%:2.5146E-111
Chromosome	61986	T	C	C:217:0:216:99.54%:2.3501E-129	Pass:0:0:93:123:1E0	0	0	1	0	C:217:0:216:99.54%:2.3501E-129
Chromosome	62097	T	C	C:185:0:185:100%:1.0031E-110	Pass:0:0:90:95:1E0	0	0	1	0	C:185:0:185:100%:1.0031E-110
Chromosome	62196	T	C	C:206:0:206:100%:2.4067E-123	Pass:0:0:102:104:1E0	0	0	1	0	C:206:0:206:100%:2.4067E-123
Chromosome	62322	T	G	G:196:0:195:99.49%:9.8214E-117	Pass:0:0:93:102:1E0	0	0	1	0	G:196:0:195:99.49%:9.8214E-117
Chromosome	62601	T	C	C:169:0:169:100%:4.1181E-101	Pass:0:0:88:81:1E0	0	0	1	0	C:169:0:169:100%:4.1181E-101
Chromosome	63066	C	T	T:172:0:172:100%:6.4914E-103	Pass:0:0:94:78:1E0	0	0	1	0	T:172:0:172:100%:6.4914E-103
Chromosome	63132	A	G	G:167:0:167:100%:6.55E-100	Pass:0:0:90:77:1E0	0	0	1	0	G:167:0:167:100%:6.55E-100
Chromosome	63313	T	C	C:194:0:194:100%:3.9185E-116	Pass:0:0:115:79:1E0	0	0	1	0	C:194:0:194:100%:3.9185E-116
Chromosome	63363	C	T	T:203:1:202:99.51%:3.1192E-119	Pass:1:0:129:73:1E0	0	0	1	0	T:203:1:202:99.51%:3.1192E-119
Chromosome	63783	G	A	A:209:0:209:100%:3.7876E-125	Pass:0:0:94:115:1E0	0	0	1	0	A:209:0:209:100%:3.7876E-125
Chromosome	63808	C	A	A:194:0:192:98.97%:6.2372E-115	Pass:0:0:87:105:1E0	0	0	1	0	A:194:0:192:98.97%:6.2372E-115
Chromosome	63939	A	G	G:193:0:193:100%:1.5634E-115	Pass:0:0:96:97:1E0	0	0	1	0	G:193:0:193:100%:1.5634E-115
Chromosome	64503	A	C	C:175:0:175:100%:1.0231E-104	Pass:0:0:87:88:1E0	0	0	1	0	C:175:0:175:100%:1.0231E-104
Chromosome	64545	G	A	A:199:0:198:99.5%:1.5463E-118	Pass:0:0:90:108:1E0	0	0	1	0	A:199:0:198:99.5%:1.5463E-118
Chromosome	64873	A	G	G:171:0:171:100%:2.589E-102	Pass:0:0:82:89:1E0	0	0	1	0	G:171:0:171:100%:2.589E-102
Chromosome	64975	C	T	T:178:0:178:100%:1.6122E-106	Pass:0:0:88:90:1E0	0	0	1	0	T:178:0:178:100%:1.6122E-106
Chromosome	65092	G	A	A:198:0:198:100%:1.5463E-118	Pass:0:0:95:103:1E0	0	0	1	0	A:198:0:198:100%:1.5463E-118
Chromosome	65167	A	G	G:174:0:174:100%:4.0806E-104	Pass:0:0:100:74:1E0	0	0	1	0	G:174:0:174:100%:4.0806E-104
Chromosome	65203	A	G	G:167:0:167:100%:6.55E-100	Pass:0:0:84:83:1E0	0	0	1	0	G:167:0:167:100%:6.55E-100
Chromosome	65218	T	G	G:163:0:162:99.39%:6.6062E-97	Pass:0:0:78:84:1E0	0	0	1	0	G:163:0:162:99.39%:6.6062E-97
Chromosome	65233	G	A	A:151:0:151:100%:2.6752E-90	Pass:0:0:67:84:1E0	0	0	1	0	A:151:0:151:100%:2.6752E-90
Chromosome	65239	A	T	T:159:0:159:100%:4.1887E-95	Pass:0:0:71:88:1E0	0	0	1	0	T:159:0:159:100%:4.1887E-95
Chromosome	65257	G	C	C:149:0:149:100%:4.252E-89	Pass:0:0:64:85:1E0	0	0	1	0	C:149:0:149:100%:4.252E-89
Chromosome	65536	C	T	T:179:0:178:99.44%:1.6122E-106	Pass:0:0:100:78:1E0	0	0	1	0	T:179:0:178:99.44%:1.6122E-106
Chromosome	65639	T	C	C:166:0:166:100%:2.6121E-99	Pass:0:0:85:81:1E0	0	0	1	0	C:166:0:166:100%:2.6121E-99
Chromosome	65665	A	G	G:169:0:169:100%:4.1181E-101	Pass:0:0:82:87:1E0	0	0	1	0	G:169:0:169:100%:4.1181E-101
Chromosome	65675	T	C	C:185:0:185:100%:1.0031E-110	Pass:0:0:89:96:1E0	0	0	1	0	C:185:0:185:100%:1.0031E-110
Chromosome	65686	T	C	C:180:0:179:99.44%:4.0417E-107	Pass:0:0:89:90:1E0	0	0	1	0	C:180:0:179:99.44%:4.0417E-107
Chromosome	65791	G	A	A:175:0:175:100%:1.0231E-104	Pass:0:0:83:92:1E0	0	0	1	0	A:175:0:175:100%:1.0231E-104
Chromosome	65806	G	A	A:171:0:171:100%:2.589E-102	Pass:0:0:86:85:1E0	0	0	1	0	A:171:0:171:100%:2.589E-102
Chromosome	65884	G	A	A:190:0:189:99.47%:3.9605E-113	Pass:0:0:92:97:1E0	0	0	1	0	A:190:0:189:99.47%:3.9605E-113
Chromosome	65920	G	A	A:188:0:188:100%:1.58E-112	Pass:0:0:98:90:1E0	0	0	1	0	A:188:0:188:100%:1.58E-112
Chromosome	66010	G	A	A:196:0:196:100%:2.4616E-117	Pass:0:0:99:97:1E0	0	0	1	0	A:196:0:196:100%:2.4616E-117
Chromosome	66013	G	A	A:197:0:196:99.49%:2.4616E-117	Pass:0:0:99:97:1E0	0	0	1	0	A:197:0:196:99.49%:2.4616E-117
Chromosome	66151	A	C	C:186:0:186:100%:2.5146E-111	Pass:0:0:99:87:1E0	0	0	1	0	C:186:0:186:100%:2.5146E-111
Chromosome	66199	T	C	C:194:0:194:100%:3.9185E-116	Pass:0:0:107:87:1E0	0	0	1	0	C:194:0:194:100%:3.9185E-116
Chromosome	66213	C	T	T:188:0:188:100%:1.58E-112	Pass:0:0:100:88:1E0	0	0	1	0	T:188:0:188:100%:1.58E-112
Chromosome	66218	C	T	T:200:0:199:99.5%:3.8756E-119	Pass:0:0:105:94:1E0	0	0	1	0	T:200:0:199:99.5%:3.8756E-119
Chromosome	66225	C	A	A:214:0:214:100%:3.7428E-128	Pass:0:0:110:104:1E0	0	0	1	0	A:214:0:214:100%:3.7428E-128
Chromosome	66229	C	T	T:203:0:203:100%:1.529E-121	Pass:0:0:102:101:1E0	0	0	1	0	T:203:0:203:100%:1.529E-121
Chromosome	66241	A	T	T:217:0:216:99.54%:2.3501E-129	Pass:0:0:113:103:1E0	0	0	1	0	T:217:0:216:99.54%:2.3501E-129
Chromosome	66286	C	A	A:217:0:217:100%:5.8889E-130	Pass:0:0:117:100:1E0	0	0	1	0	A:217:0:217:100%:5.8889E-130
Chromosome	66428	C	G	G:176:0:176:100%:2.565E-105	Pass:0:0:79:97:1E0	0	0	1	0	G:176:0:176:100%:2.565E-105
Chromosome	66455	A	G	G:188:0:187:99.47%:6.3033E-112	Pass:0:0:88:99:1E0	0	0	1	0	G:188:0:187:99.47%:6.3033E-112
Chromosome	66480	C	T	T:200:0:199:99.5%:3.8756E-119	Pass:0:0:94:105:1E0	0	0	1	0	T:200:0:199:99.5%:3.8756E-119
Chromosome	66623	A	T	T:197:0:196:99.49%:2.4616E-117	Pass:0:0:95:101:1E0	0	0	1	0	T:197:0:196:99.49%:2.4616E-117
Chromosome	66665	C	T	T:182:0:182:100%:6.3678E-109	Pass:0:0:89:93:1E0	0	0	1	0	T:182:0:182:100%:6.3678E-109
Chromosome	66677	A	G	G:181:0:181:100%:2.5401E-108	Pass:0:0:83:98:1E0	0	0	1	0	G:181:0:181:100%:2.5401E-108
Chromosome	66751	T	C	C:170:0:169:99.41%:4.1181E-101	Pass:0:0:83:86:1E0	0	0	1	0	C:170:0:169:99.41%:4.1181E-101
Chromosome	66758	G	T	T:161:1:160:99.38%:4.2676E-94	Pass:0:1:78:82:1E0	0	0	1	0	T:161:1:160:99.38%:4.2676E-94
Chromosome	66790	T	C	C:163:0:163:100%:1.6566E-97	Pass:0:0:82:81:1E0	0	0	1	0	C:163:0:163:100%:1.6566E-97
Chromosome	66848	G	A	A:159:0:158:99.37%:1.6702E-94	Pass:0:0:76:82:1E0	0	0	1	0	A:159:0:158:99.37%:1.6702E-94
Chromosome	66851	T	G	G:166:0:165:99.4%:1.0417E-98	Pass:0:0:79:86:1E0	0	0	1	0	G:166:0:165:99.4%:1.0417E-98
Chromosome	67037	T	C	C:165:0:165:100%:1.0417E-98	Pass:0:0:94:71:1E0	0	0	1	0	C:165:0:165:100%:1.0417E-98
Chromosome	67424	A	G	G:215:0:215:100%:9.3788E-129	Pass:0:0:110:105:1E0	0	0	1	0	G:215:0:215:100%:9.3788E-129
Chromosome	67475	A	G	G:222:1:221:99.55%:1.2971E-130	Pass:0:1:108:113:1E0	0	0	1	0	G:222:1:221:99.55%:1.2971E-130
Chromosome	67520	A	T	T:237:0:236:99.58%:2.2341E-141	Pass:0:0:112:124:1E0	0	0	1	0	T:237:0:236:99.58%:2.2341E-141
Chromosome	67760	G	C	C:197:0:197:100%:6.1697E-118	Pass:0:0:85:112:1E0	0	0	1	0	C:197:0:197:100%:6.1697E-118
Chromosome	67791	G	A	A:220:0:220:100%:9.2648E-132	Pass:0:0:103:117:1E0	0	0	1	0	A:220:0:220:100%:9.2648E-132
Chromosome	67987	T	A	A:190:0:189:99.47%:3.9605E-113	Pass:0:0:101:88:1E0	0	0	1	0	A:190:0:189:99.47%:3.9605E-113
Chromosome	68032	C	T	T:183:0:183:100%:1.5963E-109	Pass:0:0:91:92:1E0	0	0	1	0	T:183:0:183:100%:1.5963E-109
Chromosome	68154	C	T	T:195:0:195:100%:9.8214E-117	Pass:0:0:84:111:1E0	0	0	1	0	T:195:0:195:100%:9.8214E-117
Chromosome	68413	G	C	C:185:0:185:100%:1.0031E-110	Pass:0:0:84:101:1E0	0	0	1	0	C:185:0:185:100%:1.0031E-110
Chromosome	68446	A	G	G:196:0:196:100%:2.4616E-117	Pass:0:0:92:104:1E0	0	0	1	0	G:196:0:196:100%:2.4616E-117
Chromosome	68547	A	G	G:168:0:168:100%:1.6424E-100	Pass:0:0:87:81:1E0	0	0	1	0	G:168:0:168:100%:1.6424E-100
Chromosome	68665	A	G	G:193:1:192:99.48%:3.0329E-113	Pass:0:1:101:91:1E0	0	0	1	0	G:193:1:192:99.48%:3.0329E-113
Chromosome	68806	G	T	T:173:2:171:98.84%:2.4779E-99	Pass:0:2:91:80:1E0	0	0	1	0	T:173:2:171:98.84%:2.4779E-99
Chromosome	68880	G	A	A:200:0:200:100%:9.7132E-120	Pass:0:0:108:92:1E0	0	0	1	0	A:200:0:200:100%:9.7132E-120
Chromosome	69129	C	T	T:225:0:225:100%:9.1498E-135	Pass:0:0:135:90:1E0	0	0	1	0	T:225:0:225:100%:9.1498E-135
Chromosome	69146	G	A	A:225:0:224:99.56%:3.6518E-134	Pass:0:0:134:90:1E0	0	0	1	0	A:225:0:224:99.56%:3.6518E-134
Chromosome	69333	G	A	A:188:0:186:98.94%:2.5146E-111	Pass:0:0:79:107:1E0	0	0	1	0	A:188:0:186:98.94%:2.5146E-111
Chromosome	69335	A	C	C:189:0:189:100%:3.9605E-113	Pass:0:0:81:108:1E0	0	0	1	0	C:189:0:189:100%:3.9605E-113
Chromosome	69341	C	T	T:213:0:212:99.53%:5.9605E-127	Pass:0:0:93:119:1E0	0	0	1	0	T:213:0:212:99.53%:5.9605E-127
Chromosome	69479	C	T	T:246:0:246:100%:2.1752E-147	Pass:0:0:109:137:1E0	0	0	1	0	T:246:0:246:100%:2.1752E-147
Chromosome	70081	T	C	C:207:0:207:100%:6.0312E-124	Pass:0:0:103:104:1E0	0	0	1	0	C:207:0:207:100%:6.0312E-124
Chromosome	70345	C	A	A:203:0:203:100%:1.529E-121	Pass:0:0:101:102:1E0	0	0	1	0	A:203:0:203:100%:1.529E-121
Chromosome	70408	T	C	C:232:0:232:100%:5.6707E-139	Pass:0:0:111:121:1E0	0	0	1	0	C:232:0:232:100%:5.6707E-139
Chromosome	70447	C	A	A:239:1:238:99.58%:8.4309E-141	Pass:1:0:117:121:1E0	0	0	1	0	A:239:1:238:99.58%:8.4309E-141
Chromosome	70574	G	A	A:199:0:199:100%:3.8756E-119	Pass:0:0:77:122:1E0	0	0	1	0	A:199:0:199:100%:3.8756E-119
Chromosome	70894	C	T	T:171:0:169:98.83%:4.1181E-101	Pass:0:0:87:82:1E0	0	0	1	0	T:171:0:169:98.83%:4.1181E-101
Chromosome	70918	G	A	A:167:0:167:100%:6.55E-100	Pass:0:0:79:88:1E0	0	0	1	0	A:167:0:167:100%:6.55E-100
Chromosome	71164	T	C	C:160:0:160:100%:1.0505E-95	Pass:0:0:99:61:1E0	0	0	1	0	C:160:0:160:100%:1.0505E-95
Chromosome	71218	G	A	A:145:0:144:99.31%:4.2805E-86	Pass:0:0:75:69:1E0	0	0	1	0	A:145:0:144:99.31%:4.2805E-86
Chromosome	71266	G	T	T:153:0:153:100%:1.683E-91	Pass:0:0:74:79:1E0	0	0	1	0	T:153:0:153:100%:1.683E-91
Chromosome	71480	T	G	G:225:0:225:100%:9.1498E-135	Pass:0:0:128:97:1E0	0	0	1	0	G:225:0:225:100%:9.1498E-135
Chromosome	71614	A	G	G:187:0:186:99.47%:2.5146E-111	Pass:0:0:109:77:1E0	0	0	1	0	G:187:0:186:99.47%:2.5146E-111
Chromosome	71662	T	C	C:206:0:206:100%:2.4067E-123	Pass:0:0:105:101:1E0	0	0	1	0	C:206:0:206:100%:2.4067E-123
Chromosome	71668	A	G	G:205:0:205:100%:9.6033E-123	Pass:0:0:110:95:1E0	0	0	1	0	G:205:0:205:100%:9.6033E-123
Chromosome	71734	C	T	T:231:0:229:99.13%:3.6057E-137	Pass:0:0:101:128:1E0	0	0	1	0	T:231:0:229:99.13%:3.6057E-137
Chromosome	71843	C	A	A:225:0:225:100%:9.1498E-135	Pass:0:0:105:120:1E0	0	0	1	0	A:225:0:225:100%:9.1498E-135
Chromosome	71870	T	C	C:226:0:226:100%:2.2925E-135	Pass:0:0:118:108:1E0	0	0	1	0	C:226:0:226:100%:2.2925E-135
Chromosome	71884	C	A	A:219:1:218:99.54%:8.1345E-129	Pass:1:0:113:105:1E0	0	0	1	0	A:219:1:218:99.54%:8.1345E-129
Chromosome	72049	A	G	G:190:0:190:100%:9.9275E-114	Pass:0:0:92:98:1E0	0	0	1	0	G:190:0:190:100%:9.9275E-114
Chromosome	72226	G	A	A:200:0:200:100%:9.7132E-120	Pass:0:0:94:106:1E0	0	0	1	0	A:200:0:200:100%:9.7132E-120
Chromosome	72364	T	C	C:189:0:189:100%:3.9605E-113	Pass:0:0:95:94:1E0	0	0	1	0	C:189:0:189:100%:3.9605E-113
Chromosome	72499	C	A	A:173:0:173:100%:1.6275E-103	Pass:0:0:83:90:1E0	0	0	1	0	A:173:0:173:100%:1.6275E-103
Chromosome	72610	C	T	T:217:1:215:99.08%:5.0998E-127	Pass:1:0:118:97:1E0	0	0	1	0	T:217:1:215:99.08%:5.0998E-127
Chromosome	72640	C	T	T:217:0:217:100%:5.8889E-130	Pass:0:0:111:106:1E0	0	0	1	0	T:217:0:217:100%:5.8889E-130
Chromosome	72740	C	T	T:175:1:174:99.43%:1.8006E-102	Pass:1:0:92:82:1E0	0	0	1	0	T:175:1:174:99.43%:1.8006E-102
Chromosome	73357	G	A	A:194:1:191:98.45%:1.2038E-112	Pass:0:1:93:98:1E0	0	0	1	0	A:194:1:191:98.45%:1.2038E-112
Chromosome	73606	T	C	C:168:0:168:100%:1.6424E-100	Pass:0:0:75:93:1E0	0	0	1	0	C:168:0:168:100%:1.6424E-100
Chromosome	73947	A	G	G:140:0:140:100%:1.0805E-83	Pass:0:0:71:69:1E0	0	0	1	0	G:140:0:140:100%:1.0805E-83
Chromosome	74186	G	T	T:160:1:159:99.38%:1.6912E-93	Pass:0:1:84:75:1E0	0	0	1	0	T:160:1:159:99.38%:1.6912E-93
Chromosome	74622	G	T	T:170:0:169:99.41%:4.1181E-101	Pass:0:0:93:76:1E0	0	0	1	0	T:170:0:169:99.41%:4.1181E-101
Chromosome	74629	G	A	A:156:1:155:99.36%:4.1689E-91	Pass:1:0:81:74:1E0	0	0	1	0	A:156:1:155:99.36%:4.1689E-91
Chromosome	74683	A	T	T:174:0:174:100%:4.0806E-104	Pass:0:0:81:93:1E0	0	0	1	0	T:174:0:174:100%:4.0806E-104
Chromosome	74830	T	C	C:173:0:173:100%:1.6275E-103	Pass:0:0:97:76:1E0	0	0	1	0	C:173:0:173:100%:1.6275E-103
Chromosome	75035	C	T	T:150:0:150:100%:1.0666E-89	Pass:0:0:69:81:1E0	0	0	1	0	T:150:0:150:100%:1.0666E-89
Chromosome	75357	T	C	C:149:0:149:100%:4.252E-89	Pass:0:0:90:59:1E0	0	0	1	0	C:149:0:149:100%:4.252E-89
Chromosome	75402	A	G	G:145:0:145:100%:1.0738E-86	Pass:0:0:73:72:1E0	0	0	1	0	G:145:0:145:100%:1.0738E-86
Chromosome	75427	A	C	C:155:0:155:100%:1.0587E-92	Pass:0:0:78:77:1E0	0	0	1	0	C:155:0:155:100%:1.0587E-92
Chromosome	75461	A	G	G:170:0:170:100%:1.0326E-101	Pass:0:0:85:85:1E0	0	0	1	0	G:170:0:170:100%:1.0326E-101
Chromosome	75835	G	A	A:206:0:206:100%:2.4067E-123	Pass:0:0:106:100:1E0	0	0	1	0	A:206:0:206:100%:2.4067E-123
Chromosome	75867	G	A	A:212:0:211:99.53%:2.3786E-126	Pass:0:0:99:112:1E0	0	0	1	0	A:212:0:211:99.53%:2.3786E-126
Chromosome	75978	G	A	A:209:0:208:99.52%:1.5114E-124	Pass:0:0:102:106:1E0	0	0	1	0	A:209:0:208:99.52%:1.5114E-124
Chromosome	76007	G	A	A:208:0:208:100%:1.5114E-124	Pass:0:0:99:109:1E0	0	0	1	0	A:208:0:208:100%:1.5114E-124
Chromosome	76074	A	G	G:208:0:208:100%:1.5114E-124	Pass:0:0:109:99:1E0	0	0	1	0	G:208:0:208:100%:1.5114E-124
Chromosome	76174	T	C	C:226:0:226:100%:2.2925E-135	Pass:0:0:142:84:1E0	0	0	1	0	C:226:0:226:100%:2.2925E-135
Chromosome	77787	G	A	A:169:0:169:100%:4.1181E-101	Pass:0:0:92:77:1E0	0	0	1	0	A:169:0:169:100%:4.1181E-101
Chromosome	77961	C	T	T:137:0:137:100%:6.8409E-82	Pass:0:0:63:74:1E0	0	0	1	0	T:137:0:137:100%:6.8409E-82
Chromosome	77973	C	T	T:139:0:138:99.28%:1.7164E-82	Pass:0:0:63:75:1E0	0	0	1	0	T:139:0:138:99.28%:1.7164E-82
Chromosome	78081	A	G	G:183:0:183:100%:1.5963E-109	Pass:0:0:90:93:1E0	0	0	1	0	G:183:0:183:100%:1.5963E-109
Chromosome	78519	A	G	G:159:0:159:100%:4.1887E-95	Pass:0:0:93:66:1E0	0	0	1	0	G:159:0:159:100%:4.1887E-95
Chromosome	78957	T	G	G:202:0:202:100%:6.101E-121	Pass:0:0:115:87:1E0	0	0	1	0	G:202:0:202:100%:6.101E-121
Chromosome	78958	G	T	T:202:0:202:100%:6.101E-121	Pass:0:0:115:87:1E0	0	0	1	0	T:202:0:202:100%:6.101E-121
Chromosome	78965	C	G	G:208:0:208:100%:1.5114E-124	Pass:0:0:119:89:1E0	0	0	1	0	G:208:0:208:100%:1.5114E-124
Chromosome	79346	T	G	G:192:0:192:100%:6.2372E-115	Pass:0:0:92:100:1E0	0	0	1	0	G:192:0:192:100%:6.2372E-115
Chromosome	79394	C	T	T:178:0:178:100%:1.6122E-106	Pass:0:0:81:97:1E0	0	0	1	0	T:178:0:178:100%:1.6122E-106
Chromosome	79409	A	G	G:173:0:173:100%:1.6275E-103	Pass:0:0:84:89:1E0	0	0	1	0	G:173:0:173:100%:1.6275E-103
Chromosome	79598	T	G	G:158:1:157:99.37%:2.6556E-92	Pass:0:1:89:68:1E0	0	0	1	0	G:158:1:157:99.37%:2.6556E-92
Chromosome	79664	A	G	G:166:0:165:99.4%:1.0417E-98	Pass:0:0:83:82:1E0	0	0	1	0	G:166:0:165:99.4%:1.0417E-98
Chromosome	79769	C	T	T:155:0:155:100%:1.0587E-92	Pass:0:0:76:79:1E0	0	0	1	0	T:155:0:155:100%:1.0587E-92
Chromosome	79993	A	G	G:189:0:189:100%:3.9605E-113	Pass:0:0:97:92:1E0	0	0	1	0	G:189:0:189:100%:3.9605E-113
Chromosome	80003	C	T	T:186:0:186:100%:2.5146E-111	Pass:0:0:90:96:1E0	0	0	1	0	T:186:0:186:100%:2.5146E-111
Chromosome	80005	A	G	G:187:0:186:98.94%:2.5146E-111	Pass:0:0:92:94:1E0	0	0	1	0	G:187:0:186:98.94%:2.5146E-111
Chromosome	80011	T	C	C:188:0:188:100%:1.58E-112	Pass:0:0:92:96:1E0	0	0	1	0	C:188:0:188:100%:1.58E-112
Chromosome	80122	C	G	G:176:0:176:100%:2.565E-105	Pass:0:0:96:80:1E0	0	0	1	0	G:176:0:176:100%:2.565E-105
Chromosome	80131	A	G	G:179:0:179:100%:4.0417E-107	Pass:0:0:95:84:1E0	0	0	1	0	G:179:0:179:100%:4.0417E-107
Chromosome	80185	T	C	C:192:0:190:98.96%:9.9275E-114	Pass:0:0:100:90:1E0	0	0	1	0	C:192:0:190:98.96%:9.9275E-114
Chromosome	80299	A	C	C:194:0:194:100%:3.9185E-116	Pass:0:0:98:96:1E0	0	0	1	0	C:194:0:194:100%:3.9185E-116
Chromosome	80308	T	C	C:191:0:191:100%:2.4884E-114	Pass:0:0:95:96:1E0	0	0	1	0	C:191:0:191:100%:2.4884E-114
Chromosome	80368	A	G	G:182:0:182:100%:6.3678E-109	Pass:0:0:83:99:1E0	0	0	1	0	G:182:0:182:100%:6.3678E-109
Chromosome	80930	A	G	G:256:1:255:99.61%:5.4385E-151	Pass:0:1:145:110:1E0	0	0	1	0	G:256:1:255:99.61%:5.4385E-151
Chromosome	80992	C	T	T:235:0:235:100%:8.9175E-141	Pass:0:0:128:107:1E0	0	0	1	0	T:235:0:235:100%:8.9175E-141
Chromosome	81041	G	A	A:220:0:219:99.55%:3.6975E-131	Pass:0:0:119:100:1E0	0	0	1	0	A:220:0:219:99.55%:3.6975E-131
Chromosome	81047	A	C	C:231:0:231:100%:2.2634E-138	Pass:0:0:122:109:1E0	0	0	1	0	C:231:0:231:100%:2.2634E-138
Chromosome	81182	T	A	A:250:0:250:100%:8.5657E-150	Pass:0:0:102:148:1E0	0	0	1	0	A:250:0:250:100%:8.5657E-150
Chromosome	81222	G	A	A:252:0:252:100%:5.3749E-151	Pass:0:0:105:147:1E0	0	0	1	0	A:252:0:252:100%:5.3749E-151
Chromosome	81311	A	G	G:251:0:249:99.2%:3.4194E-149	Pass:0:0:127:122:1E0	0	0	1	0	G:251:0:249:99.2%:3.4194E-149
Chromosome	81365	C	T	T:236:0:235:99.58%:8.9175E-141	Pass:0:0:113:122:1E0	0	0	1	0	T:236:0:235:99.58%:8.9175E-141
Chromosome	81374	T	C	C:226:0:224:99.12%:3.6518E-134	Pass:0:0:111:113:1E0	0	0	1	0	C:226:0:224:99.12%:3.6518E-134
Chromosome	81377	A	T	T:222:0:221:99.55%:2.3214E-132	Pass:0:0:110:111:1E0	0	0	1	0	T:222:0:221:99.55%:2.3214E-132
Chromosome	81471	C	A	A:236:0:236:100%:2.2341E-141	Pass:0:0:124:112:1E0	0	0	1	0	A:236:0:236:100%:2.2341E-141
Chromosome	81815	G	A	A:215:0:213:99.07%:1.4936E-127	Pass:0:0:93:120:1E0	0	0	1	0	A:215:0:213:99.07%:1.4936E-127
Chromosome	81923	T	C	C:192:0:191:99.48%:2.4884E-114	Pass:0:0:74:117:1E0	0	0	1	0	C:192:0:191:99.48%:2.4884E-114
Chromosome	81966	A	G	G:183:1:182:99.45%:2.9372E-107	Pass:0:1:76:106:1E0	0	0	1	0	G:183:1:182:99.45%:2.9372E-107
Chromosome	82043	C	T	T:168:0:168:100%:1.6424E-100	Pass:0:0:82:86:1E0	0	0	1	0	T:168:0:168:100%:1.6424E-100
Chromosome	82100	T	C	C:194:0:194:100%:3.9185E-116	Pass:0:0:85:109:1E0	0	0	1	0	C:194:0:194:100%:3.9185E-116
Chromosome	82148	T	C	C:185:0:185:100%:1.0031E-110	Pass:0:0:86:99:1E0	0	0	1	0	C:185:0:185:100%:1.0031E-110
Chromosome	82223	C	A	A:163:0:163:100%:1.6566E-97	Pass:0:0:94:69:1E0	0	0	1	0	A:163:0:163:100%:1.6566E-97
Chromosome	82277	T	C	C:161:0:159:98.76%:4.1887E-95	Pass:0:0:87:72:1E0	0	0	1	0	C:161:0:159:98.76%:4.1887E-95
Chromosome	82334	C	T	T:143:0:143:100%:1.7063E-85	Pass:0:0:65:78:1E0	0	0	1	0	T:143:0:143:100%:1.7063E-85
Chromosome	82373	T	C	C:155:0:155:100%:1.0587E-92	Pass:0:0:78:77:1E0	0	0	1	0	C:155:0:155:100%:1.0587E-92
Chromosome	82448	A	T	T:220:0:220:100%:9.2648E-132	Pass:0:0:112:108:1E0	0	0	1	0	T:220:0:220:100%:9.2648E-132
Chromosome	82496	C	T	T:177:0:176:99.44%:2.565E-105	Pass:0:0:89:87:1E0	0	0	1	0	T:177:0:176:99.44%:2.565E-105
Chromosome	82685	C	T	T:189:1:188:99.47%:7.525E-111	Pass:1:0:100:88:1E0	0	0	1	0	T:189:1:188:99.47%:7.525E-111
Chromosome	82718	T	C	C:193:0:193:100%:1.5634E-115	Pass:0:0:97:96:1E0	0	0	1	0	C:193:0:193:100%:1.5634E-115
Chromosome	82894	A	G	G:197:0:197:100%:6.1697E-118	Pass:0:0:109:88:1E0	0	0	1	0	G:197:0:197:100%:6.1697E-118
Chromosome	82950	G	A	A:201:0:200:99.5%:9.7132E-120	Pass:0:0:101:99:1E0	0	0	1	0	A:201:0:200:99.5%:9.7132E-120
Chromosome	82992	T	C	C:182:0:182:100%:6.3678E-109	Pass:0:0:87:95:1E0	0	0	1	0	C:182:0:182:100%:6.3678E-109
Chromosome	83121	A	G	G:185:0:185:100%:1.0031E-110	Pass:0:0:89:96:1E0	0	0	1	0	G:185:0:185:100%:1.0031E-110
Chromosome	83236	T	C	C:198:0:198:100%:1.5463E-118	Pass:0:0:90:108:1E0	0	0	1	0	C:198:0:198:100%:1.5463E-118
Chromosome	83340	G	T	T:180:0:180:100%:1.0132E-107	Pass:0:0:94:86:1E0	0	0	1	0	T:180:0:180:100%:1.0132E-107
Chromosome	83357	A	G	G:170:0:169:99.41%:4.1181E-101	Pass:0:0:85:84:1E0	0	0	1	0	G:170:0:169:99.41%:4.1181E-101
Chromosome	83383	T	C	C:149:0:149:100%:4.252E-89	Pass:0:0:78:71:1E0	0	0	1	0	C:149:0:149:100%:4.252E-89
Chromosome	83404	A	T	T:164:0:164:100%:4.1542E-98	Pass:0:0:76:88:1E0	0	0	1	0	T:164:0:164:100%:4.1542E-98
Chromosome	83413	G	A	A:160:0:160:100%:1.0505E-95	Pass:0:0:74:86:1E0	0	0	1	0	A:160:0:160:100%:1.0505E-95
Chromosome	83423	C	A	A:168:1:167:99.4%:2.7756E-98	Pass:1:0:78:89:1E0	0	0	1	0	A:168:1:167:99.4%:2.7756E-98
Chromosome	83432	C	A	A:164:1:163:99.39%:6.8545E-96	Pass:1:0:69:94:1E0	0	0	1	0	A:164:1:163:99.39%:6.8545E-96
Chromosome	83439	T	C	C:156:0:155:99.36%:1.0587E-92	Pass:0:0:68:87:1E0	0	0	1	0	C:156:0:155:99.36%:1.0587E-92
Chromosome	83561	T	C	C:174:0:172:98.85%:6.4914E-103	Pass:0:0:88:84:1E0	0	0	1	0	C:174:0:172:98.85%:6.4914E-103
Chromosome	83847	T	G	G:150:1:149:99.33%:1.6105E-87	Pass:0:1:75:74:1E0	0	0	1	0	G:150:1:149:99.33%:1.6105E-87
Chromosome	83949	T	C	C:181:1:180:99.45%:4.623E-106	Pass:0:1:101:79:1E0	0	0	1	0	C:181:1:180:99.45%:4.623E-106
Chromosome	84075	A	G	G:169:0:169:100%:4.1181E-101	Pass:0:0:93:76:1E0	0	0	1	0	G:169:0:169:100%:4.1181E-101
Chromosome	84111	C	T	T:165:0:165:100%:1.0417E-98	Pass:0:0:103:62:1E0	0	0	1	0	T:165:0:165:100%:1.0417E-98
Chromosome	84162	T	C	C:160:0:160:100%:1.0505E-95	Pass:0:0:91:69:1E0	0	0	1	0	C:160:0:160:100%:1.0505E-95
Chromosome	84253	G	A	A:210:0:210:100%:9.4917E-126	Pass:0:0:100:110:1E0	0	0	1	0	A:210:0:210:100%:9.4917E-126
Chromosome	84400	T	A	A:194:0:193:99.48%:1.5634E-115	Pass:0:0:106:87:1E0	0	0	1	0	A:194:0:193:99.48%:1.5634E-115
Chromosome	84442	C	T	T:176:0:175:99.43%:1.0231E-104	Pass:0:0:87:88:1E0	0	0	1	0	T:176:0:175:99.43%:1.0231E-104
Chromosome	84475	C	T	T:186:0:185:99.46%:1.0031E-110	Pass:0:0:88:97:1E0	0	0	1	0	T:186:0:185:99.46%:1.0031E-110
Chromosome	84559	T	C	C:180:1:179:99.44%:1.834E-105	Pass:1:0:89:90:1E0	0	0	1	0	C:180:1:179:99.44%:1.834E-105
Chromosome	84649	T	C	C:211:0:210:99.53%:9.4917E-126	Pass:0:0:105:105:1E0	0	0	1	0	C:211:0:210:99.53%:9.4917E-126
Chromosome	84705	G	A	A:177:0:176:99.44%:2.565E-105	Pass:0:0:91:85:1E0	0	0	1	0	A:177:0:176:99.44%:2.565E-105
Chromosome	84781	T	C	C:182:0:181:99.45%:2.5401E-108	Pass:0:0:98:83:1E0	0	0	1	0	C:182:0:181:99.45%:2.5401E-108
Chromosome	85017	G	A	A:185:1:184:99.46%:1.8658E-108	Pass:0:1:86:98:1E0	0	0	1	0	A:185:1:184:99.46%:1.8658E-108
Chromosome	85200	C	G	G:180:0:180:100%:1.0132E-107	Pass:0:0:80:100:1E0	0	0	1	0	G:180:0:180:100%:1.0132E-107
Chromosome	85522	G	A	A:188:0:188:100%:1.58E-112	Pass:0:0:102:86:1E0	0	0	1	0	A:188:0:188:100%:1.58E-112
Chromosome	85716	T	G	G:181:1:180:99.45%:4.623E-106	Pass:1:0:98:82:1E0	0	0	1	0	G:181:1:180:99.45%:4.623E-106
Chromosome	85717	C	T	T:181:0:180:99.45%:1.0132E-107	Pass:0:0:99:81:1E0	0	0	1	0	T:181:0:180:99.45%:1.0132E-107
Chromosome	85937	T	C	C:162:0:162:100%:6.6062E-97	Pass:0:0:70:92:1E0	0	0	1	0	C:162:0:162:100%:6.6062E-97
Chromosome	86162	A	T	T:158:0:158:100%:1.6702E-94	Pass:0:0:78:80:1E0	0	0	1	0	T:158:0:158:100%:1.6702E-94
Chromosome	86180	A	T	T:164:0:164:100%:4.1542E-98	Pass:0:0:87:77:1E0	0	0	1	0	T:164:0:164:100%:4.1542E-98
Chromosome	86268	G	A	A:177:0:176:99.44%:2.565E-105	Pass:0:0:101:75:1E0	0	0	1	0	A:177:0:176:99.44%:2.565E-105
Chromosome	86306	T	C	C:191:0:190:99.48%:9.9275E-114	Pass:0:0:109:81:1E0	0	0	1	0	C:191:0:190:99.48%:9.9275E-114
Chromosome	86642	C	A	A:213:1:212:99.53%:3.1964E-125	Pass:1:0:104:108:1E0	0	0	1	0	A:213:1:212:99.53%:3.1964E-125
Chromosome	86709	T	C	C:209:0:208:99.52%:1.5114E-124	Pass:0:0:111:97:1E0	0	0	1	0	C:209:0:208:99.52%:1.5114E-124
Chromosome	86715	G	A	A:199:0:199:100%:3.8756E-119	Pass:0:0:102:97:1E0	0	0	1	0	A:199:0:199:100%:3.8756E-119
Chromosome	86793	G	A	A:166:0:166:100%:2.6121E-99	Pass:0:0:83:83:1E0	0	0	1	0	A:166:0:166:100%:2.6121E-99
Chromosome	86802	G	A	A:168:0:168:100%:1.6424E-100	Pass:0:0:86:82:1E0	0	0	1	0	A:168:0:168:100%:1.6424E-100
Chromosome	86840	G	A	A:179:0:179:100%:4.0417E-107	Pass:0:0:98:81:1E0	0	0	1	0	A:179:0:179:100%:4.0417E-107
Chromosome	87141	T	C	C:197:0:197:100%:6.1697E-118	Pass:0:0:111:86:1E0	0	0	1	0	C:197:0:197:100%:6.1697E-118
Chromosome	87158	C	A	A:206:2:203:98.54%:2.0475E-118	Pass:2:0:107:96:1E0	0	0	1	0	A:206:2:203:98.54%:2.0475E-118
Chromosome	87207	G	T	T:205:0:204:99.51%:3.8319E-122	Pass:0:0:106:98:1E0	0	0	1	0	T:205:0:204:99.51%:3.8319E-122
Chromosome	87469	A	T	T:208:0:207:99.52%:6.0312E-124	Pass:0:0:99:108:1E0	0	0	1	0	T:208:0:207:99.52%:6.0312E-124
Chromosome	87538	T	A	A:219:0:218:99.54%:1.4756E-130	Pass:0:0:107:111:1E0	0	0	1	0	A:219:0:218:99.54%:1.4756E-130
Chromosome	87562	A	T	T:229:0:227:99.13%:5.7439E-136	Pass:0:0:108:119:1E0	0	0	1	0	T:229:0:227:99.13%:5.7439E-136
Chromosome	87825	T	C	C:195:0:195:100%:9.8214E-117	Pass:0:0:89:106:1E0	0	0	1	0	C:195:0:195:100%:9.8214E-117
Chromosome	87990	T	C	C:184:1:182:98.91%:2.9372E-107	Pass:0:1:94:88:1E0	0	0	1	0	C:184:1:182:98.91%:2.9372E-107
Chromosome	88041	G	A	A:177:0:177:100%:6.4306E-106	Pass:0:0:94:83:1E0	0	0	1	0	A:177:0:177:100%:6.4306E-106
Chromosome	88206	A	T	T:188:0:186:98.94%:2.5146E-111	Pass:0:0:96:90:1E0	0	0	1	0	T:188:0:186:98.94%:2.5146E-111
Chromosome	88326	T	C	C:192:0:191:99.48%:2.4884E-114	Pass:0:0:83:108:1E0	0	0	1	0	C:192:0:191:99.48%:2.4884E-114
Chromosome	88372	A	G	G:193:0:193:100%:1.5634E-115	Pass:0:0:91:102:1E0	0	0	1	0	G:193:0:193:100%:1.5634E-115
Chromosome	88912	G	T	T:244:1:243:99.59%:8.4922E-144	Pass:0:1:138:105:1E0	0	0	1	0	T:244:1:243:99.59%:8.4922E-144
Chromosome	89125	T	C	C:214:0:213:99.53%:1.4936E-127	Pass:0:0:98:115:1E0	0	0	1	0	C:214:0:213:99.53%:1.4936E-127
Chromosome	89302	G	A	A:188:0:188:100%:1.58E-112	Pass:0:0:88:100:1E0	0	0	1	0	A:188:0:188:100%:1.58E-112
Chromosome	89758	G	A	A:190:0:188:98.95%:1.58E-112	Pass:0:0:87:101:1E0	0	0	1	0	A:190:0:188:98.95%:1.58E-112
Chromosome	89787	A	G	G:202:0:202:100%:6.101E-121	Pass:0:0:95:107:1E0	0	0	1	0	G:202:0:202:100%:6.101E-121
Chromosome	89818	C	G	G:209:0:209:100%:3.7876E-125	Pass:0:0:98:111:1E0	0	0	1	0	G:209:0:209:100%:3.7876E-125
Chromosome	89842	A	G	G:201:1:200:99.5%:4.9174E-118	Pass:1:0:90:110:1E0	0	0	1	0	G:201:1:200:99.5%:4.9174E-118
Chromosome	90077	T	C	C:181:0:180:99.45%:1.0132E-107	Pass:0:0:85:95:1E0	0	0	1	0	C:181:0:180:99.45%:1.0132E-107
Chromosome	90230	A	G	G:162:0:161:99.38%:2.6343E-96	Pass:0:0:76:85:1E0	0	0	1	0	G:162:0:161:99.38%:2.6343E-96
Chromosome	90231	A	G	G:162:0:162:100%:6.6062E-97	Pass:0:0:76:86:1E0	0	0	1	0	G:162:0:162:100%:6.6062E-97
Chromosome	90277	C	T	T:191:0:191:100%:2.4884E-114	Pass:0:0:96:95:1E0	0	0	1	0	T:191:0:191:100%:2.4884E-114
Chromosome	90499	A	T	W:219:87:132:60.27%:4.0416E-53	Pass:87:0:37:95:1E0	0	1	0	0	W:219:87:132:60.27%:4.0416E-53
Chromosome	90512	G	A	R:224:105:119:53.12%:5.1631E-46	Pass:105:0:28:91:1E0	0	1	0	0	R:224:105:119:53.12%:5.1631E-46
Chromosome	91680	C	T	Y:165:118:46:27.88%:3.5854E-16	Pass:55:63:18:28:1E0	0	1	0	0	Y:165:118:46:27.88%:3.5854E-16
Chromosome	95549	C	T	T:168:0:167:99.4%:6.55E-100	Pass:0:0:69:98:1E0	0	0	1	0	T:168:0:167:99.4%:6.55E-100
Chromosome	96053	A	G	R:144:44:100:69.44%:7.8208E-43	Pass:44:0:34:66:1E0	0	1	0	0	R:144:44:100:69.44%:7.8208E-43
Chromosome	96250	A	G	R:276:147:129:46.74%:3.6793E-48	Pass:90:57:113:16:1E0	0	1	0	0	R:276:147:129:46.74%:3.6793E-48
Chromosome	96260	G	A	R:289:179:110:38.06%:1.8953E-39	Pass:157:22:52:58:1E0	0	1	0	0	R:289:179:110:38.06%:1.8953E-39
Chromosome	96278	T	C	Y:289:184:104:35.99%:5.3681E-37	Pass:161:23:55:49:1E0	0	1	0	0	Y:289:184:104:35.99%:5.3681E-37
Chromosome	96367	C	T	Y:285:196:88:30.88%:1.0717E-30	Pass:172:24:44:44:1E0	0	1	0	0	Y:285:196:88:30.88%:1.0717E-30
Chromosome	97536	C	T	Y:179:131:48:26.82%:9.2603E-17	Pass:66:65:20:28:1E0	0	1	0	0	Y:179:131:48:26.82%:9.2603E-17
Chromosome	101227	A	T	T:238:10:228:95.8%:2.8297E-125	Pass:1:9:113:115:1E0	0	0	1	0	T:238:10:228:95.8%:2.8297E-125
Chromosome	101355	G	A	A:210:0:209:99.52%:3.7876E-125	Pass:0:0:111:98:1E0	0	0	1	0	A:210:0:209:99.52%:3.7876E-125
Chromosome	101410	A	T	T:184:0:184:100%:4.0017E-110	Pass:0:0:82:102:1E0	0	0	1	0	T:184:0:184:100%:4.0017E-110
Chromosome	102435	T	C	C:233:0:231:99.14%:2.2634E-138	Pass:0:0:118:113:1E0	0	0	1	0	C:233:0:231:99.14%:2.2634E-138
Chromosome	102585	A	G	G:194:0:193:99.48%:1.5634E-115	Pass:0:0:85:108:1E0	0	0	1	0	G:194:0:193:99.48%:1.5634E-115
Chromosome	102735	A	G	G:209:0:209:100%:3.7876E-125	Pass:0:0:104:105:1E0	0	0	1	0	G:209:0:209:100%:3.7876E-125
Chromosome	102768	C	T	T:191:0:188:98.43%:1.58E-112	Pass:0:0:93:95:1E0	0	0	1	0	T:191:0:188:98.43%:1.58E-112
Chromosome	102775	T	C	C:184:0:184:100%:4.0017E-110	Pass:0:0:93:91:1E0	0	0	1	0	C:184:0:184:100%:4.0017E-110
Chromosome	103002	T	A	A:215:0:215:100%:9.3788E-129	Pass:0:0:115:100:1E0	0	0	1	0	A:215:0:215:100%:9.3788E-129
Chromosome	103038	G	A	A:184:0:184:100%:4.0017E-110	Pass:0:0:91:93:1E0	0	0	1	0	A:184:0:184:100%:4.0017E-110
Chromosome	103299	G	A	A:215:0:215:100%:9.3788E-129	Pass:0:0:105:110:1E0	0	0	1	0	A:215:0:215:100%:9.3788E-129
Chromosome	103384	T	C	C:215:0:215:100%:9.3788E-129	Pass:0:0:111:104:1E0	0	0	1	0	C:215:0:215:100%:9.3788E-129
Chromosome	103392	A	T	T:214:0:213:99.53%:1.4936E-127	Pass:0:0:108:105:1E0	0	0	1	0	T:214:0:213:99.53%:1.4936E-127
Chromosome	103449	G	A	A:224:1:222:99.11%:3.2647E-131	Pass:1:0:112:110:1E0	0	0	1	0	A:224:1:222:99.11%:3.2647E-131
Chromosome	103482	A	T	T:216:0:216:100%:2.3501E-129	Pass:0:0:100:116:1E0	0	0	1	0	T:216:0:216:100%:2.3501E-129
Chromosome	103745	A	T	T:196:0:196:100%:2.4616E-117	Pass:0:0:91:105:1E0	0	0	1	0	T:196:0:196:100%:2.4616E-117
Chromosome	103880	G	T	T:189:0:188:99.47%:1.58E-112	Pass:0:0:103:85:1E0	0	0	1	0	T:189:0:188:99.47%:1.58E-112
Chromosome	104396	T	C	C:191:0:191:100%:2.4884E-114	Pass:0:0:70:121:1E0	0	0	1	0	C:191:0:191:100%:2.4884E-114
Chromosome	104405	C	T	T:189:0:188:99.47%:1.58E-112	Pass:0:0:71:117:1E0	0	0	1	0	T:189:0:188:99.47%:1.58E-112
Chromosome	104489	T	C	C:175:0:175:100%:1.0231E-104	Pass:0:0:97:78:1E0	0	0	1	0	C:175:0:175:100%:1.0231E-104
Chromosome	104516	G	A	A:181:0:180:99.45%:1.0132E-107	Pass:0:0:103:77:1E0	0	0	1	0	A:181:0:180:99.45%:1.0132E-107
Chromosome	104639	C	T	T:174:0:174:100%:4.0806E-104	Pass:0:0:97:77:1E0	0	0	1	0	T:174:0:174:100%:4.0806E-104
Chromosome	104765	G	A	A:168:0:167:99.4%:6.55E-100	Pass:0:0:83:84:1E0	0	0	1	0	A:168:0:167:99.4%:6.55E-100
Chromosome	105092	C	T	T:146:0:146:100%:2.6938E-87	Pass:0:0:69:77:1E0	0	0	1	0	T:146:0:146:100%:2.6938E-87
Chromosome	105098	T	C	C:148:0:148:100%:1.6951E-88	Pass:0:0:76:72:1E0	0	0	1	0	C:148:0:148:100%:1.6951E-88
Chromosome	105116	A	G	G:153:0:152:99.35%:6.7102E-91	Pass:0:0:81:71:1E0	0	0	1	0	G:153:0:152:99.35%:6.7102E-91
Chromosome	105128	G	T	T:158:0:158:100%:1.6702E-94	Pass:0:0:81:77:1E0	0	0	1	0	T:158:0:158:100%:1.6702E-94
Chromosome	105152	A	G	G:165:0:165:100%:1.0417E-98	Pass:0:0:85:80:1E0	0	0	1	0	G:165:0:165:100%:1.0417E-98
Chromosome	105164	G	A	A:168:0:168:100%:1.6424E-100	Pass:0:0:79:89:1E0	0	0	1	0	A:168:0:168:100%:1.6424E-100
Chromosome	105230	A	G	G:205:0:205:100%:9.6033E-123	Pass:0:0:91:114:1E0	0	0	1	0	G:205:0:205:100%:9.6033E-123
Chromosome	105314	T	C	C:183:0:183:100%:1.5963E-109	Pass:0:0:83:100:1E0	0	0	1	0	C:183:0:183:100%:1.5963E-109
Chromosome	106653	T	G	G:169:0:169:100%:4.1181E-101	Pass:0:0:77:92:1E0	0	0	1	0	G:169:0:169:100%:4.1181E-101
Chromosome	106689	C	T	T:175:0:175:100%:1.0231E-104	Pass:0:0:74:101:1E0	0	0	1	0	T:175:0:175:100%:1.0231E-104
Chromosome	106707	T	C	C:184:1:183:99.46%:7.4031E-108	Pass:0:1:86:97:1E0	0	0	1	0	C:184:1:183:99.46%:7.4031E-108
Chromosome	107034	A	G	G:179:0:179:100%:4.0417E-107	Pass:0:0:90:89:1E0	0	0	1	0	G:179:0:179:100%:4.0417E-107
Chromosome	107052	T	C	C:190:0:190:100%:9.9275E-114	Pass:0:0:86:104:1E0	0	0	1	0	C:190:0:190:100%:9.9275E-114
Chromosome	107229	T	C	C:183:0:183:100%:1.5963E-109	Pass:0:0:93:90:1E0	0	0	1	0	C:183:0:183:100%:1.5963E-109
Chromosome	107334	G	A	A:174:0:174:100%:4.0806E-104	Pass:0:0:86:88:1E0	0	0	1	0	A:174:0:174:100%:4.0806E-104
Chromosome	107391	T	C	C:203:0:203:100%:1.529E-121	Pass:0:0:107:96:1E0	0	0	1	0	C:203:0:203:100%:1.529E-121
Chromosome	107692	C	T	T:229:0:229:100%:3.6057E-137	Pass:0:0:125:104:1E0	0	0	1	0	T:229:0:229:100%:3.6057E-137
Chromosome	107730	T	G	G:197:0:197:100%:6.1697E-118	Pass:0:0:100:97:1E0	0	0	1	0	G:197:0:197:100%:6.1697E-118
Chromosome	107745	A	C	C:207:0:207:100%:6.0312E-124	Pass:0:0:99:108:1E0	0	0	1	0	C:207:0:207:100%:6.0312E-124
Chromosome	107775	C	T	T:194:0:194:100%:3.9185E-116	Pass:0:0:90:104:1E0	0	0	1	0	T:194:0:194:100%:3.9185E-116
Chromosome	107856	C	T	T:224:0:223:99.55%:1.4574E-133	Pass:0:0:127:96:1E0	0	0	1	0	T:224:0:223:99.55%:1.4574E-133
Chromosome	108039	C	T	T:196:0:195:99.49%:9.8214E-117	Pass:0:0:86:109:1E0	0	0	1	0	T:196:0:195:99.49%:9.8214E-117
Chromosome	108078	A	C	C:190:1:189:99.47%:1.8961E-111	Pass:1:0:77:112:1E0	0	0	1	0	C:190:1:189:99.47%:1.8961E-111
Chromosome	108132	G	A	A:212:0:212:100%:5.9605E-127	Pass:0:0:95:117:1E0	0	0	1	0	A:212:0:212:100%:5.9605E-127
Chromosome	108186	C	T	T:218:0:217:99.54%:5.8889E-130	Pass:0:0:100:117:1E0	0	0	1	0	T:218:0:217:99.54%:5.8889E-130
Chromosome	108468	A	G	G:205:0:205:100%:9.6033E-123	Pass:0:0:100:105:1E0	0	0	1	0	G:205:0:205:100%:9.6033E-123
Chromosome	109549	T	C	C:190:0:190:100%:9.9275E-114	Pass:0:0:83:107:1E0	0	0	1	0	C:190:0:190:100%:9.9275E-114
Chromosome	109669	G	C	C:168:0:168:100%:1.6424E-100	Pass:0:0:74:94:1E0	0	0	1	0	C:168:0:168:100%:1.6424E-100
Chromosome	109783	G	A	A:194:0:192:98.97%:6.2372E-115	Pass:0:0:100:92:1E0	0	0	1	0	A:194:0:192:98.97%:6.2372E-115
Chromosome	109821	A	T	T:184:0:182:98.91%:6.3678E-109	Pass:0:0:89:93:1E0	0	0	1	0	T:184:0:182:98.91%:6.3678E-109
Chromosome	109872	G	A	A:168:0:167:99.4%:6.55E-100	Pass:0:0:85:82:1E0	0	0	1	0	A:168:0:167:99.4%:6.55E-100
Chromosome	109929	T	A	A:152:0:152:100%:6.7102E-91	Pass:0:0:74:78:1E0	0	0	1	0	A:152:0:152:100%:6.7102E-91
Chromosome	109938	T	C	C:154:0:154:100%:4.2213E-92	Pass:0:0:79:75:1E0	0	0	1	0	C:154:0:154:100%:4.2213E-92
Chromosome	109978	T	A	A:174:0:173:99.43%:1.6275E-103	Pass:0:0:89:84:1E0	0	0	1	0	A:174:0:173:99.43%:1.6275E-103
Chromosome	109985	C	G	G:175:0:175:100%:1.0231E-104	Pass:0:0:89:86:1E0	0	0	1	0	G:175:0:175:100%:1.0231E-104
Chromosome	110037	A	T	T:181:0:181:100%:2.5401E-108	Pass:0:0:81:100:1E0	0	0	1	0	T:181:0:181:100%:2.5401E-108
Chromosome	110109	T	C	C:165:0:165:100%:1.0417E-98	Pass:0:0:69:96:1E0	0	0	1	0	C:165:0:165:100%:1.0417E-98
Chromosome	110603	T	C	C:160:0:160:100%:1.0505E-95	Pass:0:0:77:83:1E0	0	0	1	0	C:160:0:160:100%:1.0505E-95
Chromosome	110611	C	T	T:164:0:164:100%:4.1542E-98	Pass:0:0:83:81:1E0	0	0	1	0	T:164:0:164:100%:4.1542E-98
Chromosome	110653	A	C	C:172:1:171:99.42%:1.123E-100	Pass:0:1:78:93:1E0	0	0	1	0	C:172:1:171:99.42%:1.123E-100
Chromosome	110851	T	A	A:171:0:171:100%:2.589E-102	Pass:0:0:96:75:1E0	0	0	1	0	A:171:0:171:100%:2.589E-102
Chromosome	110946	A	G	G:180:0:180:100%:1.0132E-107	Pass:0:0:96:84:1E0	0	0	1	0	G:180:0:180:100%:1.0132E-107
Chromosome	111181	T	C	C:201:0:201:100%:2.4344E-120	Pass:0:0:115:86:1E0	0	0	1	0	C:201:0:201:100%:2.4344E-120
Chromosome	111184	T	A	A:201:0:201:100%:2.4344E-120	Pass:0:0:115:86:1E0	0	0	1	0	A:201:0:201:100%:2.4344E-120
Chromosome	111289	T	C	C:213:0:212:99.53%:5.9605E-127	Pass:0:0:101:111:1E0	0	0	1	0	C:213:0:212:99.53%:5.9605E-127
Chromosome	111490	C	T	T:196:0:196:100%:2.4616E-117	Pass:0:0:87:109:1E0	0	0	1	0	T:196:0:196:100%:2.4616E-117
Chromosome	111520	T	C	C:187:1:186:99.47%:1.185E-109	Pass:0:1:82:104:1E0	0	0	1	0	C:187:1:186:99.47%:1.185E-109
Chromosome	111536	G	A	A:191:1:189:98.95%:1.8961E-111	Pass:0:1:82:107:1E0	0	0	1	0	A:191:1:189:98.95%:1.8961E-111
Chromosome	111538	C	T	T:191:0:190:100%:9.9275E-114	Pass:0:0:83:107:1E0	0	0	1	0	T:191:0:190:100%:9.9275E-114
Chromosome	111550	C	T	T:208:0:208:100%:1.5114E-124	Pass:0:0:92:116:1E0	0	0	1	0	T:208:0:208:100%:1.5114E-124
Chromosome	111553	C	T	T:205:0:204:99.51%:3.8319E-122	Pass:0:0:92:112:1E0	0	0	1	0	T:205:0:204:99.51%:3.8319E-122
Chromosome	111601	C	T	T:217:1:215:99.08%:5.0998E-127	Pass:1:0:115:100:1E0	0	0	1	0	T:217:1:215:99.08%:5.0998E-127
Chromosome	111628	T	G	G:216:0:216:100%:2.3501E-129	Pass:0:0:110:106:1E0	0	0	1	0	G:216:0:216:100%:2.3501E-129
Chromosome	111634	T	C	C:214:0:213:99.53%:1.4936E-127	Pass:0:0:107:106:1E0	0	0	1	0	C:214:0:213:99.53%:1.4936E-127
Chromosome	111649	T	G	G:204:1:203:99.51%:7.8555E-120	Pass:1:0:94:109:1E0	0	0	1	0	G:204:1:203:99.51%:7.8555E-120
Chromosome	111730	C	T	T:174:0:174:100%:4.0806E-104	Pass:0:0:82:92:1E0	0	0	1	0	T:174:0:174:100%:4.0806E-104
Chromosome	111745	G	A	A:179:0:179:100%:4.0417E-107	Pass:0:0:89:90:1E0	0	0	1	0	A:179:0:179:100%:4.0417E-107
Chromosome	111781	T	C	C:193:0:191:98.96%:2.4884E-114	Pass:0:0:91:100:1E0	0	0	1	0	C:193:0:191:98.96%:2.4884E-114
Chromosome	111808	C	T	T:196:1:195:99.49%:4.8494E-115	Pass:0:1:105:90:1E0	0	0	1	0	T:196:1:195:99.49%:4.8494E-115
Chromosome	111874	G	A	A:198:0:198:100%:1.5463E-118	Pass:0:0:96:102:1E0	0	0	1	0	A:198:0:198:100%:1.5463E-118
Chromosome	111893	T	C	C:211:0:211:100%:2.3786E-126	Pass:0:0:94:117:1E0	0	0	1	0	C:211:0:211:100%:2.3786E-126
Chromosome	112090	C	G	G:179:0:178:99.44%:1.6122E-106	Pass:0:0:92:86:1E0	0	0	1	0	G:179:0:178:99.44%:1.6122E-106
Chromosome	112129	A	G	G:186:0:186:100%:2.5146E-111	Pass:0:0:89:97:1E0	0	0	1	0	G:186:0:186:100%:2.5146E-111
Chromosome	112318	C	T	T:196:0:194:98.98%:3.9185E-116	Pass:0:0:104:90:1E0	0	0	1	0	T:196:0:194:98.98%:3.9185E-116
Chromosome	112342	G	A	A:199:0:199:100%:3.8756E-119	Pass:0:0:95:104:1E0	0	0	1	0	A:199:0:199:100%:3.8756E-119
Chromosome	112550	G	A	A:244:0:244:100%:3.4662E-146	Pass:0:0:133:111:1E0	0	0	1	0	A:244:0:244:100%:3.4662E-146
Chromosome	112556	T	C	C:247:0:247:100%:5.4491E-148	Pass:0:0:138:109:1E0	0	0	1	0	C:247:0:247:100%:5.4491E-148
Chromosome	112631	T	C	C:201:0:200:99.5%:9.7132E-120	Pass:0:0:102:98:1E0	0	0	1	0	C:201:0:200:99.5%:9.7132E-120
Chromosome	113672	T	C	C:186:0:184:98.92%:4.0017E-110	Pass:0:0:95:89:1E0	0	0	1	0	C:186:0:184:98.92%:4.0017E-110
Chromosome	113938	A	T	T:202:1:200:99.01%:4.9174E-118	Pass:1:0:90:110:1E0	0	0	1	0	T:202:1:200:99.01%:4.9174E-118
Chromosome	113959	G	A	A:191:0:191:100%:2.4884E-114	Pass:0:0:82:109:1E0	0	0	1	0	A:191:0:191:100%:2.4884E-114
Chromosome	114052	G	A	A:162:0:162:100%:6.6062E-97	Pass:0:0:84:78:1E0	0	0	1	0	A:162:0:162:100%:6.6062E-97
Chromosome	114399	G	A	A:177:0:177:100%:6.4306E-106	Pass:0:0:92:85:1E0	0	0	1	0	A:177:0:177:100%:6.4306E-106
Chromosome	114487	G	A	A:190:0:190:100%:9.9275E-114	Pass:0:0:80:110:1E0	0	0	1	0	A:190:0:190:100%:9.9275E-114
Chromosome	114519	A	C	C:169:0:169:100%:4.1181E-101	Pass:0:0:74:95:1E0	0	0	1	0	C:169:0:169:100%:4.1181E-101
Chromosome	114635	A	C	C:167:0:166:99.4%:2.6121E-99	Pass:0:0:82:84:1E0	0	0	1	0	C:167:0:166:99.4%:2.6121E-99
Chromosome	115392	A	G	G:170:0:170:100%:1.0326E-101	Pass:0:0:86:84:1E0	0	0	1	0	G:170:0:170:100%:1.0326E-101
Chromosome	115819	T	A	A:185:0:185:100%:1.0031E-110	Pass:0:0:105:80:1E0	0	0	1	0	A:185:0:185:100%:1.0031E-110
Chromosome	115895	G	A	A:187:0:187:100%:6.3033E-112	Pass:0:0:96:91:1E0	0	0	1	0	A:187:0:187:100%:6.3033E-112
Chromosome	116007	G	C	C:175:0:175:100%:1.0231E-104	Pass:0:0:106:69:1E0	0	0	1	0	C:175:0:175:100%:1.0231E-104
Chromosome	116397	C	T	T:204:0:204:100%:3.8319E-122	Pass:0:0:87:117:1E0	0	0	1	0	T:204:0:204:100%:3.8319E-122
Chromosome	116866	T	C	C:199:0:199:100%:3.8756E-119	Pass:0:0:114:85:1E0	0	0	1	0	C:199:0:199:100%:3.8756E-119
Chromosome	116949	C	T	T:234:0:234:100%:3.5594E-140	Pass:0:0:131:103:1E0	0	0	1	0	T:234:0:234:100%:3.5594E-140
Chromosome	116968	C	T	T:229:0:227:99.13%:5.7439E-136	Pass:0:0:119:108:1E0	0	0	1	0	T:229:0:227:99.13%:5.7439E-136
Chromosome	116993	C	T	T:234:0:234:100%:3.5594E-140	Pass:0:0:120:114:1E0	0	0	1	0	T:234:0:234:100%:3.5594E-140
Chromosome	117241	C	T	T:254:0:253:99.61%:1.3464E-151	Pass:0:0:107:146:1E0	0	0	1	0	T:254:0:253:99.61%:1.3464E-151
Chromosome	117390	C	T	T:203:0:203:100%:1.529E-121	Pass:0:0:96:107:1E0	0	0	1	0	T:203:0:203:100%:1.529E-121
Chromosome	118414	T	C	C:201:0:201:100%:2.4344E-120	Pass:0:0:101:100:1E0	0	0	1	0	C:201:0:201:100%:2.4344E-120
Chromosome	119332	C	T	T:215:0:213:99.07%:1.4936E-127	Pass:0:0:100:113:1E0	0	0	1	0	T:215:0:213:99.07%:1.4936E-127
Chromosome	119524	G	A	A:207:0:206:99.52%:2.4067E-123	Pass:0:0:96:110:1E0	0	0	1	0	A:207:0:206:99.52%:2.4067E-123
Chromosome	119566	T	G	G:218:0:218:100%:1.4756E-130	Pass:0:0:112:106:1E0	0	0	1	0	G:218:0:218:100%:1.4756E-130
Chromosome	119602	C	T	T:229:0:228:99.56%:1.4391E-136	Pass:0:0:124:104:1E0	0	0	1	0	T:229:0:228:99.56%:1.4391E-136
Chromosome	119743	C	T	T:199:1:198:99.5%:7.7511E-117	Pass:1:0:106:92:1E0	0	0	1	0	T:199:1:198:99.5%:7.7511E-117
Chromosome	120747	T	A	A:232:0:231:99.57%:2.2634E-138	Pass:0:0:104:127:1E0	0	0	1	0	A:232:0:231:99.57%:2.2634E-138
Chromosome	120870	G	A	A:219:0:218:99.54%:1.4756E-130	Pass:0:0:95:123:1E0	0	0	1	0	A:219:0:218:99.54%:1.4756E-130
Chromosome	121256	A	G	G:190:0:190:100%:9.9275E-114	Pass:0:0:98:92:1E0	0	0	1	0	G:190:0:190:100%:9.9275E-114
Chromosome	121271	A	G	G:190:0:190:100%:9.9275E-114	Pass:0:0:100:90:1E0	0	0	1	0	G:190:0:190:100%:9.9275E-114
Chromosome	121319	C	T	T:187:0:187:100%:6.3033E-112	Pass:0:0:97:90:1E0	0	0	1	0	T:187:0:187:100%:6.3033E-112
Chromosome	121379	G	A	A:220:0:220:100%:9.2648E-132	Pass:0:0:117:103:1E0	0	0	1	0	A:220:0:220:100%:9.2648E-132
Chromosome	122860	G	A	A:217:0:217:100%:5.8889E-130	Pass:0:0:96:121:1E0	0	0	1	0	A:217:0:217:100%:5.8889E-130
Chromosome	123001	C	T	T:210:0:210:100%:9.4917E-126	Pass:0:0:89:121:1E0	0	0	1	0	T:210:0:210:100%:9.4917E-126
Chromosome	123089	C	T	T:180:1:178:98.89%:7.2751E-105	Pass:1:0:90:88:1E0	0	0	1	0	T:180:1:178:98.89%:7.2751E-105
Chromosome	123166	C	T	T:175:0:175:100%:1.0231E-104	Pass:0:0:87:88:1E0	0	0	1	0	T:175:0:175:100%:1.0231E-104
Chromosome	123721	C	T	T:190:0:188:98.95%:1.58E-112	Pass:0:0:89:99:1E0	0	0	1	0	T:190:0:188:98.95%:1.58E-112
Chromosome	123736	T	C	C:184:0:184:100%:4.0017E-110	Pass:0:0:85:99:1E0	0	0	1	0	C:184:0:184:100%:4.0017E-110
Chromosome	123883	G	T	T:168:0:168:100%:1.6424E-100	Pass:0:0:75:93:1E0	0	0	1	0	T:168:0:168:100%:1.6424E-100
Chromosome	123979	C	G	G:194:1:193:99.48%:7.641E-114	Pass:1:0:87:106:1E0	0	0	1	0	G:194:1:193:99.48%:7.641E-114
Chromosome	124213	G	A	A:192:0:192:100%:6.2372E-115	Pass:0:0:113:79:1E0	0	0	1	0	A:192:0:192:100%:6.2372E-115
Chromosome	124486	C	A	A:189:0:189:100%:3.9605E-113	Pass:0:0:85:104:1E0	0	0	1	0	A:189:0:189:100%:3.9605E-113
Chromosome	124510	C	T	T:194:0:194:100%:3.9185E-116	Pass:0:0:89:105:1E0	0	0	1	0	T:194:0:194:100%:3.9185E-116
Chromosome	124561	T	C	C:159:0:159:100%:4.1887E-95	Pass:0:0:69:90:1E0	0	0	1	0	C:159:0:159:100%:4.1887E-95
Chromosome	124774	A	G	G:188:0:188:100%:1.58E-112	Pass:0:0:106:82:1E0	0	0	1	0	G:188:0:188:100%:1.58E-112
Chromosome	125038	G	A	A:199:0:199:100%:3.8756E-119	Pass:0:0:99:100:1E0	0	0	1	0	A:199:0:199:100%:3.8756E-119
Chromosome	125723	G	T	T:196:0:196:100%:2.4616E-117	Pass:0:0:97:99:1E0	0	0	1	0	T:196:0:196:100%:2.4616E-117
Chromosome	126116	A	C	C:233:0:233:100%:1.4207E-139	Pass:0:0:109:124:1E0	0	0	1	0	C:233:0:233:100%:1.4207E-139
Chromosome	126167	C	A	A:226:0:226:100%:2.2925E-135	Pass:0:0:101:125:1E0	0	0	1	0	A:226:0:226:100%:2.2925E-135
Chromosome	126209	C	T	T:212:0:211:99.53%:2.3786E-126	Pass:0:0:91:120:1E0	0	0	1	0	T:212:0:211:99.53%:2.3786E-126
Chromosome	126444	C	T	T:190:0:190:100%:9.9275E-114	Pass:0:0:86:104:1E0	0	0	1	0	T:190:0:190:100%:9.9275E-114
Chromosome	126482	T	C	C:169:0:169:100%:4.1181E-101	Pass:0:0:72:97:1E0	0	0	1	0	C:169:0:169:100%:4.1181E-101
Chromosome	126488	A	T	T:159:0:158:99.37%:1.6702E-94	Pass:0:0:67:91:1E0	0	0	1	0	T:159:0:158:99.37%:1.6702E-94
Chromosome	126647	A	G	G:208:0:207:99.52%:6.0312E-124	Pass:0:0:93:114:1E0	0	0	1	0	G:208:0:207:99.52%:6.0312E-124
Chromosome	126975	T	C	C:223:0:223:100%:1.4574E-133	Pass:0:0:107:116:1E0	0	0	1	0	C:223:0:223:100%:1.4574E-133
Chromosome	127148	A	G	G:169:0:169:100%:4.1181E-101	Pass:0:0:93:76:1E0	0	0	1	0	G:169:0:169:100%:4.1181E-101
Chromosome	127364	T	C	C:196:0:196:100%:2.4616E-117	Pass:0:0:96:100:1E0	0	0	1	0	C:196:0:196:100%:2.4616E-117
Chromosome	127619	A	G	G:169:0:169:100%:4.1181E-101	Pass:0:0:87:82:1E0	0	0	1	0	G:169:0:169:100%:4.1181E-101
Chromosome	127985	T	G	G:202:0:202:100%:6.101E-121	Pass:0:0:110:92:1E0	0	0	1	0	G:202:0:202:100%:6.101E-121
Chromosome	128000	C	T	T:203:0:203:100%:1.529E-121	Pass:0:0:110:93:1E0	0	0	1	0	T:203:0:203:100%:1.529E-121
Chromosome	128165	C	T	T:200:0:198:99%:1.5463E-118	Pass:0:0:100:98:1E0	0	0	1	0	T:200:0:198:99%:1.5463E-118
Chromosome	128801	G	A	A:215:1:214:99.53%:2.0258E-126	Pass:0:1:109:105:1E0	0	0	1	0	A:215:1:214:99.53%:2.0258E-126
Chromosome	128867	G	A	A:211:0:210:99.53%:9.4917E-126	Pass:0:0:88:122:1E0	0	0	1	0	A:211:0:210:99.53%:9.4917E-126
Chromosome	128882	G	A	A:212:1:211:99.53%:1.2696E-124	Pass:0:1:90:121:1E0	0	0	1	0	A:212:1:211:99.53%:1.2696E-124
Chromosome	128894	C	T	T:200:0:199:99.5%:3.8756E-119	Pass:0:0:94:105:1E0	0	0	1	0	T:200:0:199:99.5%:3.8756E-119
Chromosome	128900	A	T	T:200:0:198:99%:1.5463E-118	Pass:0:0:97:101:1E0	0	0	1	0	T:200:0:198:99%:1.5463E-118
Chromosome	129080	A	T	T:226:0:225:99.56%:9.1498E-135	Pass:0:0:103:122:1E0	0	0	1	0	T:226:0:225:99.56%:9.1498E-135
Chromosome	129171	C	T	T:191:0:191:100%:2.4884E-114	Pass:0:0:99:92:1E0	0	0	1	0	T:191:0:191:100%:2.4884E-114
Chromosome	129172	T	G	G:191:1:190:99.48%:4.7777E-112	Pass:1:0:98:92:1E0	0	0	1	0	G:191:1:190:99.48%:4.7777E-112
Chromosome	129245	T	A	A:214:0:212:99.07%:5.9605E-127	Pass:0:0:111:101:1E0	0	0	1	0	A:214:0:212:99.07%:5.9605E-127
Chromosome	129962	G	A	A:211:0:210:99.53%:9.4917E-126	Pass:0:0:118:92:1E0	0	0	1	0	A:211:0:210:99.53%:9.4917E-126
Chromosome	130235	T	C	C:204:0:204:100%:3.8319E-122	Pass:0:0:106:98:1E0	0	0	1	0	C:204:0:204:100%:3.8319E-122
Chromosome	130282	G	A	A:214:0:213:99.53%:1.4936E-127	Pass:0:0:101:112:1E0	0	0	1	0	A:214:0:213:99.53%:1.4936E-127
Chromosome	130492	T	C	C:211:1:209:99.05%:2.0028E-123	Pass:0:1:102:107:1E0	0	0	1	0	C:211:1:209:99.05%:2.0028E-123
Chromosome	130758	T	A	A:207:0:206:99.52%:2.4067E-123	Pass:0:0:93:113:1E0	0	0	1	0	A:207:0:206:99.52%:2.4067E-123
Chromosome	130887	T	A	A:168:0:168:100%:1.6424E-100	Pass:0:0:88:80:1E0	0	0	1	0	A:168:0:168:100%:1.6424E-100
Chromosome	131337	A	C	C:202:2:200:99.01%:1.2633E-116	Pass:1:1:115:85:1E0	0	0	1	0	C:202:2:200:99.01%:1.2633E-116
Chromosome	131466	C	T	T:216:0:214:99.07%:3.7428E-128	Pass:0:0:118:96:1E0	0	0	1	0	T:216:0:214:99.07%:3.7428E-128
Chromosome	132102	T	C	C:171:0:171:100%:2.589E-102	Pass:0:0:82:89:1E0	0	0	1	0	C:171:0:171:100%:2.589E-102
Chromosome	132276	C	T	T:179:0:179:100%:4.0417E-107	Pass:0:0:94:85:1E0	0	0	1	0	T:179:0:179:100%:4.0417E-107
Chromosome	132327	C	T	T:179:0:179:100%:4.0417E-107	Pass:0:0:81:98:1E0	0	0	1	0	T:179:0:179:100%:4.0417E-107
Chromosome	132429	C	T	T:195:0:195:100%:9.8214E-117	Pass:0:0:109:86:1E0	0	0	1	0	T:195:0:195:100%:9.8214E-117
Chromosome	132501	G	A	A:182:0:182:100%:6.3678E-109	Pass:0:0:96:86:1E0	0	0	1	0	A:182:0:182:100%:6.3678E-109
Chromosome	132525	T	C	C:160:0:160:100%:1.0505E-95	Pass:0:0:84:76:1E0	0	0	1	0	C:160:0:160:100%:1.0505E-95
Chromosome	132609	T	C	C:179:0:178:99.44%:1.6122E-106	Pass:0:0:94:84:1E0	0	0	1	0	C:179:0:178:99.44%:1.6122E-106
Chromosome	133055	C	T	T:202:0:201:99.5%:2.4344E-120	Pass:0:0:90:111:1E0	0	0	1	0	T:202:0:201:99.5%:2.4344E-120
Chromosome	133175	G	T	T:152:0:152:100%:6.7102E-91	Pass:0:0:73:79:1E0	0	0	1	0	T:152:0:152:100%:6.7102E-91
Chromosome	133691	C	T	T:204:0:203:99.51%:1.529E-121	Pass:0:0:111:92:1E0	0	0	1	0	T:204:0:203:99.51%:1.529E-121
Chromosome	133919	T	C	C:228:0:227:99.56%:5.7439E-136	Pass:0:0:117:110:1E0	0	0	1	0	C:228:0:227:99.56%:5.7439E-136
Chromosome	134080	G	A	A:223:0:223:100%:1.4574E-133	Pass:0:0:108:115:1E0	0	0	1	0	A:223:0:223:100%:1.4574E-133
Chromosome	134099	T	C	C:212:0:212:100%:5.9605E-127	Pass:0:0:102:110:1E0	0	0	1	0	C:212:0:212:100%:5.9605E-127
Chromosome	134210	C	A	A:221:1:220:99.55%:5.1536E-130	Pass:1:0:95:125:1E0	0	0	1	0	A:221:1:220:99.55%:5.1536E-130
Chromosome	134253	T	A	A:231:0:231:100%:2.2634E-138	Pass:0:0:91:140:1E0	0	0	1	0	A:231:0:231:100%:2.2634E-138
Chromosome	134515	T	G	G:201:0:201:100%:2.4344E-120	Pass:0:0:108:93:1E0	0	0	1	0	G:201:0:201:100%:2.4344E-120
Chromosome	134521	A	G	G:186:0:185:99.46%:1.0031E-110	Pass:0:0:100:85:1E0	0	0	1	0	G:186:0:185:99.46%:1.0031E-110
Chromosome	134552	C	T	T:192:0:192:100%:6.2372E-115	Pass:0:0:99:93:1E0	0	0	1	0	T:192:0:192:100%:6.2372E-115
Chromosome	134570	A	G	G:187:1:186:99.47%:1.185E-109	Pass:1:0:98:88:1E0	0	0	1	0	G:187:1:186:99.47%:1.185E-109
Chromosome	134602	G	C	C:188:0:187:99.47%:6.3033E-112	Pass:0:0:92:95:1E0	0	0	1	0	C:188:0:187:99.47%:6.3033E-112
Chromosome	134605	A	C	C:189:0:189:100%:3.9605E-113	Pass:0:0:94:95:1E0	0	0	1	0	C:189:0:189:100%:3.9605E-113
Chromosome	134647	C	T	T:196:0:196:100%:2.4616E-117	Pass:0:0:100:96:1E0	0	0	1	0	T:196:0:196:100%:2.4616E-117
Chromosome	134666	A	T	T:188:0:188:100%:1.58E-112	Pass:0:0:99:89:1E0	0	0	1	0	T:188:0:188:100%:1.58E-112
Chromosome	134680	T	C	C:193:0:192:99.48%:6.2372E-115	Pass:0:0:105:87:1E0	0	0	1	0	C:193:0:192:99.48%:6.2372E-115
Chromosome	134746	T	C	C:185:0:185:100%:1.0031E-110	Pass:0:0:94:91:1E0	0	0	1	0	C:185:0:185:100%:1.0031E-110
Chromosome	134754	C	G	G:184:0:184:100%:4.0017E-110	Pass:0:0:91:93:1E0	0	0	1	0	G:184:0:184:100%:4.0017E-110
Chromosome	134764	A	C	C:183:0:183:100%:1.5963E-109	Pass:0:0:96:87:1E0	0	0	1	0	C:183:0:183:100%:1.5963E-109
Chromosome	134772	A	G	G:183:0:183:100%:1.5963E-109	Pass:0:0:96:87:1E0	0	0	1	0	G:183:0:183:100%:1.5963E-109
Chromosome	134791	C	A	A:172:0:172:100%:6.4914E-103	Pass:0:0:91:81:1E0	0	0	1	0	A:172:0:172:100%:6.4914E-103
Chromosome	134901	G	A	A:201:0:201:100%:2.4344E-120	Pass:0:0:97:104:1E0	0	0	1	0	A:201:0:201:100%:2.4344E-120
Chromosome	134983	A	T	T:200:1:198:99%:7.7511E-117	Pass:1:0:98:100:1E0	0	0	1	0	T:200:1:198:99%:7.7511E-117
Chromosome	135007	A	T	T:190:0:189:99.47%:3.9605E-113	Pass:0:0:95:94:1E0	0	0	1	0	T:190:0:189:99.47%:3.9605E-113
Chromosome	135008	G	A	A:190:0:190:100%:9.9275E-114	Pass:0:0:95:95:1E0	0	0	1	0	A:190:0:190:100%:9.9275E-114
Chromosome	135022	T	C	C:184:0:183:99.46%:1.5963E-109	Pass:0:0:96:87:1E0	0	0	1	0	C:184:0:183:99.46%:1.5963E-109
Chromosome	135049	T	A	A:180:0:180:100%:1.0132E-107	Pass:0:0:93:87:1E0	0	0	1	0	A:180:0:180:100%:1.0132E-107
Chromosome	135076	G	A	A:182:0:180:98.9%:1.0132E-107	Pass:0:0:87:93:1E0	0	0	1	0	A:182:0:180:98.9%:1.0132E-107
Chromosome	135079	A	G	G:181:0:181:100%:2.5401E-108	Pass:0:0:87:94:1E0	0	0	1	0	G:181:0:181:100%:2.5401E-108
Chromosome	135106	G	A	A:194:0:193:99.48%:1.5634E-115	Pass:0:0:84:109:1E0	0	0	1	0	A:194:0:193:99.48%:1.5634E-115
Chromosome	135180	T	C	C:210:0:210:100%:9.4917E-126	Pass:0:0:118:92:1E0	0	0	1	0	C:210:0:210:100%:9.4917E-126
Chromosome	135849	C	T	T:188:0:187:99.47%:6.3033E-112	Pass:0:0:92:95:1E0	0	0	1	0	T:188:0:187:99.47%:6.3033E-112
Chromosome	136710	G	A	A:196:1:194:98.98%:1.925E-114	Pass:1:0:101:93:1E0	0	0	1	0	A:196:1:194:98.98%:1.925E-114
Chromosome	136724	T	A	A:206:1:205:99.51%:4.9818E-121	Pass:0:1:109:96:1E0	0	0	1	0	A:206:1:205:99.51%:4.9818E-121
Chromosome	136860	A	T	T:204:0:203:99.51%:1.529E-121	Pass:0:0:116:87:1E0	0	0	1	0	T:204:0:203:99.51%:1.529E-121
Chromosome	137045	C	T	T:204:0:203:99.51%:1.529E-121	Pass:0:0:87:116:1E0	0	0	1	0	T:204:0:203:99.51%:1.529E-121
Chromosome	137063	A	G	G:192:0:189:98.44%:3.9605E-113	Pass:0:0:86:103:1E0	0	0	1	0	G:192:0:189:98.44%:3.9605E-113
Chromosome	137457	G	A	A:196:0:196:100%:2.4616E-117	Pass:0:0:97:99:1E0	0	0	1	0	A:196:0:196:100%:2.4616E-117
Chromosome	137658	C	T	T:201:1:200:99.5%:4.9174E-118	Pass:0:1:85:115:1E0	0	0	1	0	T:201:1:200:99.5%:4.9174E-118
Chromosome	137832	A	G	G:196:0:196:100%:2.4616E-117	Pass:0:0:96:100:1E0	0	0	1	0	G:196:0:196:100%:2.4616E-117
Chromosome	137910	C	T	T:183:0:183:100%:1.5963E-109	Pass:0:0:92:91:1E0	0	0	1	0	T:183:0:183:100%:1.5963E-109
Chromosome	139009	T	C	C:183:0:183:100%:1.5963E-109	Pass:0:0:99:84:1E0	0	0	1	0	C:183:0:183:100%:1.5963E-109
Chromosome	139610	A	T	T:184:0:183:99.46%:1.5963E-109	Pass:0:0:86:97:1E0	0	0	1	0	T:184:0:183:99.46%:1.5963E-109
Chromosome	139856	C	T	T:205:0:205:100%:9.6033E-123	Pass:0:0:105:100:1E0	0	0	1	0	T:205:0:205:100%:9.6033E-123
Chromosome	141359	G	A	A:192:1:190:98.96%:4.7777E-112	Pass:0:1:92:98:1E0	0	0	1	0	A:192:1:190:98.96%:4.7777E-112
Chromosome	141521	G	A	A:185:0:185:100%:1.0031E-110	Pass:0:0:92:93:1E0	0	0	1	0	A:185:0:185:100%:1.0031E-110
Chromosome	142150	T	C	C:241:0:241:100%:2.2047E-144	Pass:0:0:131:110:1E0	0	0	1	0	C:241:0:241:100%:2.2047E-144
Chromosome	142258	C	T	T:211:0:211:100%:2.3786E-126	Pass:0:0:105:106:1E0	0	0	1	0	T:211:0:211:100%:2.3786E-126
Chromosome	142824	C	T	T:186:0:185:99.46%:1.0031E-110	Pass:0:0:95:90:1E0	0	0	1	0	T:186:0:185:99.46%:1.0031E-110
Chromosome	143540	T	C	C:224:0:223:99.55%:1.4574E-133	Pass:0:0:81:142:1E0	0	0	1	0	C:224:0:223:99.55%:1.4574E-133
Chromosome	144276	T	C	C:193:0:193:100%:1.5634E-115	Pass:0:0:93:100:1E0	0	0	1	0	C:193:0:193:100%:1.5634E-115
Chromosome	144664	A	G	G:201:0:200:99.5%:9.7132E-120	Pass:0:0:96:104:1E0	0	0	1	0	G:201:0:200:99.5%:9.7132E-120
Chromosome	144703	T	C	C:171:0:170:99.42%:1.0326E-101	Pass:0:0:80:90:1E0	0	0	1	0	C:171:0:170:99.42%:1.0326E-101
Chromosome	144799	G	T	T:192:1:191:99.48%:1.2038E-112	Pass:1:0:92:99:1E0	0	0	1	0	T:192:1:191:99.48%:1.2038E-112
Chromosome	145093	T	A	A:192:1:191:99.48%:1.2038E-112	Pass:1:0:93:98:1E0	0	0	1	0	A:192:1:191:99.48%:1.2038E-112
Chromosome	146230	T	C	C:195:0:195:100%:9.8214E-117	Pass:0:0:79:116:1E0	0	0	1	0	C:195:0:195:100%:9.8214E-117
Chromosome	146232	T	C	C:197:1:196:99.49%:1.2216E-115	Pass:0:1:79:117:1E0	0	0	1	0	C:197:1:196:99.49%:1.2216E-115
Chromosome	146236	G	T	T:207:1:206:99.52%:1.2545E-121	Pass:0:1:85:121:1E0	0	0	1	0	T:207:1:206:99.52%:1.2545E-121
Chromosome	147350	C	T	T:203:0:203:100%:1.529E-121	Pass:0:0:92:111:1E0	0	0	1	0	T:203:0:203:100%:1.529E-121
Chromosome	147365	T	G	G:207:0:207:100%:6.0312E-124	Pass:0:0:92:115:1E0	0	0	1	0	G:207:0:207:100%:6.0312E-124
Chromosome	148287	C	T	T:165:0:164:99.39%:4.1542E-98	Pass:0:0:73:91:1E0	0	0	1	0	T:165:0:164:99.39%:4.1542E-98
Chromosome	149886	T	A	A:204:0:204:100%:3.8319E-122	Pass:0:0:103:101:1E0	0	0	1	0	A:204:0:204:100%:3.8319E-122
Chromosome	150180	T	C	C:190:0:189:99.47%:3.9605E-113	Pass:0:0:91:98:1E0	0	0	1	0	C:190:0:189:99.47%:3.9605E-113
Chromosome	150240	T	C	C:197:0:197:100%:6.1697E-118	Pass:0:0:104:93:1E0	0	0	1	0	C:197:0:197:100%:6.1697E-118
Chromosome	151048	C	T	T:185:0:185:100%:1.0031E-110	Pass:0:0:91:94:1E0	0	0	1	0	T:185:0:185:100%:1.0031E-110
Chromosome	151052	A	G	G:181:0:181:100%:2.5401E-108	Pass:0:0:90:91:1E0	0	0	1	0	G:181:0:181:100%:2.5401E-108
Chromosome	151296	C	T	T:212:0:211:99.53%:2.3786E-126	Pass:0:0:94:117:1E0	0	0	1	0	T:212:0:211:99.53%:2.3786E-126
Chromosome	151311	C	G	G:207:0:206:99.52%:2.4067E-123	Pass:0:0:102:104:1E0	0	0	1	0	G:207:0:206:99.52%:2.4067E-123
Chromosome	151383	G	A	A:192:0:192:100%:6.2372E-115	Pass:0:0:107:85:1E0	0	0	1	0	A:192:0:192:100%:6.2372E-115
Chromosome	151413	A	T	T:181:0:181:100%:2.5401E-108	Pass:0:0:99:82:1E0	0	0	1	0	T:181:0:181:100%:2.5401E-108
Chromosome	152042	C	T	T:168:0:168:100%:1.6424E-100	Pass:0:0:91:77:1E0	0	0	1	0	T:168:0:168:100%:1.6424E-100
Chromosome	152094	C	T	T:185:0:184:99.46%:4.0017E-110	Pass:0:0:102:82:1E0	0	0	1	0	T:185:0:184:99.46%:4.0017E-110
Chromosome	152118	A	G	G:180:0:180:100%:1.0132E-107	Pass:0:0:95:85:1E0	0	0	1	0	G:180:0:180:100%:1.0132E-107
Chromosome	152384	T	C	C:161:0:161:100%:2.6343E-96	Pass:0:0:74:87:1E0	0	0	1	0	C:161:0:161:100%:2.6343E-96
Chromosome	152522	T	C	C:199:0:199:100%:3.8756E-119	Pass:0:0:123:76:1E0	0	0	1	0	C:199:0:199:100%:3.8756E-119
Chromosome	152717	A	T	T:188:0:188:100%:1.58E-112	Pass:0:0:101:87:1E0	0	0	1	0	T:188:0:188:100%:1.58E-112
Chromosome	152762	C	T	T:164:0:163:99.39%:1.6566E-97	Pass:0:0:91:72:1E0	0	0	1	0	T:164:0:163:99.39%:1.6566E-97
Chromosome	153556	C	T	T:210:0:209:99.52%:3.7876E-125	Pass:0:0:105:104:1E0	0	0	1	0	T:210:0:209:99.52%:3.7876E-125
Chromosome	153576	C	T	T:211:0:209:99.05%:3.7876E-125	Pass:0:0:103:106:1E0	0	0	1	0	T:211:0:209:99.05%:3.7876E-125
Chromosome	153582	G	A	A:211:0:211:100%:2.3786E-126	Pass:0:0:100:111:1E0	0	0	1	0	A:211:0:211:100%:2.3786E-126
Chromosome	154513	C	T	T:182:0:182:100%:6.3678E-109	Pass:0:0:102:80:1E0	0	0	1	0	T:182:0:182:100%:6.3678E-109
Chromosome	154759	T	C	C:187:0:187:100%:6.3033E-112	Pass:0:0:99:88:1E0	0	0	1	0	C:187:0:187:100%:6.3033E-112
Chromosome	154761	C	T	T:190:0:190:100%:9.9275E-114	Pass:0:0:99:91:1E0	0	0	1	0	T:190:0:190:100%:9.9275E-114
Chromosome	154793	A	G	G:206:0:206:100%:2.4067E-123	Pass:0:0:102:104:1E0	0	0	1	0	G:206:0:206:100%:2.4067E-123
Chromosome	154845	G	A	A:188:0:187:99.47%:6.3033E-112	Pass:0:0:90:97:1E0	0	0	1	0	A:188:0:187:99.47%:6.3033E-112
Chromosome	154849	A	C	C:185:1:184:99.46%:1.8658E-108	Pass:0:1:90:94:1E0	0	0	1	0	C:185:1:184:99.46%:1.8658E-108
Chromosome	154872	G	C	C:188:0:188:100%:1.58E-112	Pass:0:0:99:89:1E0	0	0	1	0	C:188:0:188:100%:1.58E-112
Chromosome	154913	C	T	T:187:0:186:99.47%:2.5146E-111	Pass:0:0:101:85:1E0	0	0	1	0	T:187:0:186:99.47%:2.5146E-111
Chromosome	155407	T	C	C:194:0:194:100%:3.9185E-116	Pass:0:0:96:98:1E0	0	0	1	0	C:194:0:194:100%:3.9185E-116
Chromosome	155470	G	C	C:222:0:221:99.55%:2.3214E-132	Pass:0:0:110:111:1E0	0	0	1	0	C:222:0:221:99.55%:2.3214E-132
Chromosome	155481	C	G	G:213:0:213:100%:1.4936E-127	Pass:0:0:103:110:1E0	0	0	1	0	G:213:0:213:100%:1.4936E-127
Chromosome	155597	T	C	C:207:0:206:99.52%:2.4067E-123	Pass:0:0:98:108:1E0	0	0	1	0	C:207:0:206:99.52%:2.4067E-123
Chromosome	155624	C	T	T:184:1:182:98.91%:2.9372E-107	Pass:0:1:85:97:1E0	0	0	1	0	T:184:1:182:98.91%:2.9372E-107
Chromosome	155707	T	C	C:188:0:188:100%:1.58E-112	Pass:0:0:91:97:1E0	0	0	1	0	C:188:0:188:100%:1.58E-112
Chromosome	155866	T	G	G:196:0:195:99.49%:9.8214E-117	Pass:0:0:96:99:1E0	0	0	1	0	G:196:0:195:99.49%:9.8214E-117
Chromosome	155975	A	G	G:194:0:194:100%:3.9185E-116	Pass:0:0:112:82:1E0	0	0	1	0	G:194:0:194:100%:3.9185E-116
Chromosome	155984	T	G	G:200:0:200:100%:9.7132E-120	Pass:0:0:114:86:1E0	0	0	1	0	G:200:0:200:100%:9.7132E-120
Chromosome	156012	A	G	G:212:0:212:100%:5.9605E-127	Pass:0:0:126:86:1E0	0	0	1	0	G:212:0:212:100%:5.9605E-127
Chromosome	156291	G	T	T:173:3:170:98.27%:1.4537E-97	Pass:0:3:85:85:1E0	0	0	1	0	T:173:3:170:98.27%:1.4537E-97
Chromosome	156294	T	A	A:177:0:176:99.44%:2.565E-105	Pass:0:0:86:90:1E0	0	0	1	0	A:177:0:176:99.44%:2.565E-105
Chromosome	156300	T	C	C:174:0:174:100%:4.0806E-104	Pass:0:0:83:91:1E0	0	0	1	0	C:174:0:174:100%:4.0806E-104
Chromosome	156348	A	C	C:183:0:183:100%:1.5963E-109	Pass:0:0:76:107:1E0	0	0	1	0	C:183:0:183:100%:1.5963E-109
Chromosome	156565	A	G	G:195:0:194:99.49%:3.9185E-116	Pass:0:0:84:110:1E0	0	0	1	0	G:195:0:194:99.49%:3.9185E-116
Chromosome	157219	G	A	A:208:0:208:100%:1.5114E-124	Pass:0:0:104:104:1E0	0	0	1	0	A:208:0:208:100%:1.5114E-124
Chromosome	157220	T	C	C:205:0:205:100%:9.6033E-123	Pass:0:0:104:101:1E0	0	0	1	0	C:205:0:205:100%:9.6033E-123
Chromosome	158029	T	C	C:184:0:183:99.46%:1.5963E-109	Pass:0:0:87:96:1E0	0	0	1	0	C:184:0:183:99.46%:1.5963E-109
Chromosome	158320	G	A	A:201:0:201:100%:2.4344E-120	Pass:0:0:110:91:1E0	0	0	1	0	A:201:0:201:100%:2.4344E-120
Chromosome	158755	C	T	T:204:0:203:99.51%:1.529E-121	Pass:0:0:107:96:1E0	0	0	1	0	T:204:0:203:99.51%:1.529E-121
Chromosome	158773	G	T	T:201:1:200:99.5%:4.9174E-118	Pass:1:0:106:94:1E0	0	0	1	0	T:201:1:200:99.5%:4.9174E-118
Chromosome	158830	A	T	T:205:0:204:99.51%:3.8319E-122	Pass:0:0:102:102:1E0	0	0	1	0	T:205:0:204:99.51%:3.8319E-122
Chromosome	158878	C	T	T:226:0:226:100%:2.2925E-135	Pass:0:0:119:107:1E0	0	0	1	0	T:226:0:226:100%:2.2925E-135
Chromosome	159902	A	C	C:192:0:192:100%:6.2372E-115	Pass:0:0:91:101:1E0	0	0	1	0	C:192:0:192:100%:6.2372E-115
Chromosome	160139	C	T	T:204:0:202:99.02%:6.101E-121	Pass:0:0:105:97:1E0	0	0	1	0	T:204:0:202:99.02%:6.101E-121
Chromosome	160205	G	A	A:199:0:197:98.99%:6.1697E-118	Pass:0:0:106:91:1E0	0	0	1	0	A:199:0:197:98.99%:6.1697E-118
Chromosome	160214	G	T	T:198:1:195:98.48%:4.8494E-115	Pass:1:0:103:92:1E0	0	0	1	0	T:198:1:195:98.48%:4.8494E-115
Chromosome	160217	G	A	A:195:0:195:100%:9.8214E-117	Pass:0:0:104:91:1E0	0	0	1	0	A:195:0:195:100%:9.8214E-117
Chromosome	160300	T	G	G:186:1:185:99.46%:4.7023E-109	Pass:1:0:96:89:1E0	0	0	1	0	G:186:1:185:99.46%:4.7023E-109
Chromosome	160400	G	A	A:208:0:208:100%:1.5114E-124	Pass:0:0:100:108:1E0	0	0	1	0	A:208:0:208:100%:1.5114E-124
Chromosome	160730	A	G	G:186:0:186:100%:2.5146E-111	Pass:0:0:93:93:1E0	0	0	1	0	G:186:0:186:100%:2.5146E-111
Chromosome	160801	A	G	G:196:0:196:100%:2.4616E-117	Pass:0:0:94:102:1E0	0	0	1	0	G:196:0:196:100%:2.4616E-117
Chromosome	160804	A	G	G:204:6:198:97.06%:4.2472E-111	Pass:6:0:94:104:1E0	0	0	1	0	G:204:6:198:97.06%:4.2472E-111
Chromosome	160856	T	A	A:164:30:134:81.71%:6.3326E-63	Pass:30:0:41:93:1E0	0	0	1	0	A:164:30:134:81.71%:6.3326E-63
Chromosome	162036	C	T	Y:143:92:51:35.66%:1.896E-18	Pass:51:41:35:16:1E0	0	1	0	0	Y:143:92:51:35.66%:1.896E-18
Chromosome	162935	G	A	R:33:25:7:21.21%:5.4182E-3	Pass:12:13:4:3:1E0	0	1	0	0	R:33:25:7:21.21%:5.4182E-3
Chromosome	166164	A	G	R:148:57:91:61.49%:4.4479E-37	Pass:57:0:36:55:1E0	0	1	0	0	R:148:57:91:61.49%:4.4479E-37
Chromosome	166344	G	A	A:105:0:104:99.05%:4.3992E-62	Pass:0:0:25:79:1E0	0	0	1	0	A:105:0:104:99.05%:4.3992E-62
Chromosome	166348	A	G	G:106:0:106:100%:2.7758E-63	Pass:0:0:24:82:1E0	0	0	1	0	G:106:0:106:100%:2.7758E-63
Chromosome	166386	T	C	Y:114:66:46:40.35%:4.0408E-17	Pass:1:65:21:25:1E0	0	1	0	0	Y:114:66:46:40.35%:4.0408E-17
Chromosome	166704	C	A	M:9:3:6:66.67%:4.5249E-3	Pass:0.0:3:0:0:6:1.1905E-2	0	1	0	0	M:9:3:6:66.67%:4.5249E-3
Chromosome	167644	C	T	Y:161:117:44:27.33%:1.8769E-15	Pass:57:60:25:19:1E0	0	1	0	0	Y:161:117:44:27.33%:1.8769E-15
Chromosome	169970	C	T	T:12:0:12:100%:3.698E-7	Pass:0:0:6:6:1E0	0	0	1	0	T:12:0:12:100%:3.698E-7
Chromosome	169994	A	G	G:12:0:12:100%:3.698E-7	Pass:0:0:5:7:1E0	0	0	1	0	G:12:0:12:100%:3.698E-7
Chromosome	171321	A	G	G:181:3:178:98.34%:2.5944E-102	Pass:0:3:94:84:1E0	0	0	1	0	G:181:3:178:98.34%:2.5944E-102
Chromosome	171336	T	A	A:172:0:172:100%:6.4914E-103	Pass:0:0:89:83:1E0	0	0	1	0	A:172:0:172:100%:6.4914E-103
Chromosome	171346	A	G	G:194:0:194:100%:3.9185E-116	Pass:0:0:92:102:1E0	0	0	1	0	G:194:0:194:100%:3.9185E-116
Chromosome	171366	A	G	G:178:14:164:92.13%:1.0529E-85	Pass:14:0:65:99:1E0	0	0	1	0	G:178:14:164:92.13%:1.0529E-85
Chromosome	171490	C	T	Y:269:124:144:53.53%:9.7934E-56	Pass:124:0:37:107:1E0	0	1	0	0	Y:269:124:144:53.53%:9.7934E-56
Chromosome	172641	C	T	Y:130:86:44:33.85%:6.9832E-16	Pass:29:57:16:28:1E0	0	1	0	0	Y:130:86:44:33.85%:6.9832E-16
Chromosome	176347	G	A	A:82:8:74:90.24%:5.3286E-38	Pass:0.0:0:8:0:74:1E0	0	0	1	0	A:82:8:74:90.24%:5.3286E-38
Chromosome	176376	C	T	T:34:0:33:97.06%:1.3852E-19	Pass:0:0:0:33:1E0	0	0	1	0	T:34:0:33:97.06%:1.3852E-19
Chromosome	176421	C	T	T:10:0:10:100%:5.4125E-6	Pass:0:0:0:10:1E0	0	0	1	0	T:10:0:10:100%:5.4125E-6
Chromosome	176430	T	C	C:14:0:14:100%:2.4927E-8	Pass:0:0:2:12:1E0	0	0	1	0	C:14:0:14:100%:2.4927E-8
Chromosome	176442	C	A	A:28:0:28:100%:1.3074E-16	Pass:0:0:3:25:1E0	0	0	1	0	A:28:0:28:100%:1.3074E-16
Chromosome	176444	T	C	C:28:0:28:100%:1.3074E-16	Pass:0:0:3:25:1E0	0	0	1	0	C:28:0:28:100%:1.3074E-16
Chromosome	176485	T	G	G:47:0:47:100%:6.1512E-28	Pass:0:0:6:41:1E0	0	0	1	0	G:47:0:47:100%:6.1512E-28
Chromosome	176546	C	G	G:9:0:9:100%:2.0568E-5	Pass:0:0:1:8:1E0	0	0	1	0	G:9:0:9:100%:2.0568E-5
Chromosome	176547	C	G	G:9:0:9:100%:2.0568E-5	Pass:0:0:1:8:1E0	0	0	1	0	G:9:0:9:100%:2.0568E-5
Chromosome	177054	T	A	A:122:0:121:99.18%:2.7616E-72	Pass:0:0:99:22:1E0	0	0	1	0	A:122:0:121:99.18%:2.7616E-72
Chromosome	177214	G	A	A:189:1:187:98.94%:2.9862E-110	Pass:0:1:86:101:1E0	0	0	1	0	A:189:1:187:98.94%:2.9862E-110
Chromosome	177241	C	T	T:182:0:182:100%:6.3678E-109	Pass:0:0:87:95:1E0	0	0	1	0	T:182:0:182:100%:6.3678E-109
Chromosome	177268	T	C	C:198:1:197:99.49%:3.0772E-116	Pass:0:1:112:85:1E0	0	0	1	0	C:198:1:197:99.49%:3.0772E-116
Chromosome	177379	C	T	T:186:0:185:99.46%:1.0031E-110	Pass:0:0:90:95:1E0	0	0	1	0	T:186:0:185:99.46%:1.0031E-110
Chromosome	177571	A	G	G:187:0:187:100%:6.3033E-112	Pass:0:0:105:82:1E0	0	0	1	0	G:187:0:187:100%:6.3033E-112
Chromosome	177574	G	A	A:185:0:184:99.46%:4.0017E-110	Pass:0:0:103:81:1E0	0	0	1	0	A:185:0:184:99.46%:4.0017E-110
Chromosome	177604	G	T	T:159:1:158:99.37%:6.7019E-93	Pass:0:1:85:73:1E0	0	0	1	0	T:159:1:158:99.37%:6.7019E-93
Chromosome	177607	G	T	T:162:0:162:100%:6.6062E-97	Pass:0:0:88:74:1E0	0	0	1	0	T:162:0:162:100%:6.6062E-97
Chromosome	177613	T	G	G:169:0:169:100%:4.1181E-101	Pass:0:0:92:77:1E0	0	0	1	0	G:169:0:169:100%:4.1181E-101
Chromosome	177802	A	G	G:190:0:190:100%:9.9275E-114	Pass:0:0:96:94:1E0	0	0	1	0	G:190:0:190:100%:9.9275E-114
Chromosome	177832	T	C	C:200:0:200:100%:9.7132E-120	Pass:0:0:94:106:1E0	0	0	1	0	C:200:0:200:100%:9.7132E-120
Chromosome	178096	T	C	C:189:1:188:99.47%:7.525E-111	Pass:1:0:97:91:1E0	0	0	1	0	C:189:1:188:99.47%:7.525E-111
Chromosome	178676	A	G	G:186:0:185:99.46%:1.0031E-110	Pass:0:0:96:89:1E0	0	0	1	0	G:186:0:185:99.46%:1.0031E-110
Chromosome	178781	G	A	A:178:0:178:100%:1.6122E-106	Pass:0:0:95:83:1E0	0	0	1	0	A:178:0:178:100%:1.6122E-106
Chromosome	178787	G	T	T:177:0:177:100%:6.4306E-106	Pass:0:0:94:83:1E0	0	0	1	0	T:177:0:177:100%:6.4306E-106
Chromosome	178820	T	C	C:184:0:183:99.46%:1.5963E-109	Pass:0:0:93:90:1E0	0	0	1	0	C:184:0:183:99.46%:1.5963E-109
Chromosome	179025	G	A	A:176:0:176:100%:2.565E-105	Pass:0:0:82:94:1E0	0	0	1	0	A:176:0:176:100%:2.565E-105
Chromosome	179093	C	T	T:200:0:200:100%:9.7132E-120	Pass:0:0:102:98:1E0	0	0	1	0	T:200:0:200:100%:9.7132E-120
Chromosome	179151	T	C	C:170:0:170:100%:1.0326E-101	Pass:0:0:91:79:1E0	0	0	1	0	C:170:0:170:100%:1.0326E-101
Chromosome	179197	T	C	C:183:0:183:100%:1.5963E-109	Pass:0:0:96:87:1E0	0	0	1	0	C:183:0:183:100%:1.5963E-109
Chromosome	179199	G	T	T:184:0:184:100%:4.0017E-110	Pass:0:0:97:87:1E0	0	0	1	0	T:184:0:184:100%:4.0017E-110
Chromosome	179201	G	A	A:185:0:185:100%:1.0031E-110	Pass:0:0:97:88:1E0	0	0	1	0	A:185:0:185:100%:1.0031E-110
Chromosome	179498	C	T	T:189:0:187:98.94%:6.3033E-112	Pass:0:0:95:92:1E0	0	0	1	0	T:189:0:187:98.94%:6.3033E-112
Chromosome	179579	G	A	A:19:0:19:100%:2.8292E-11	Pass:0:0:11:8:1E0	0	0	1	0	A:19:0:19:100%:2.8292E-11
Chromosome	179581	C	T	T:14:0:14:100%:2.4927E-8	Pass:0:0:7:7:1E0	0	0	1	0	T:14:0:14:100%:2.4927E-8
Chromosome	179665	T	C	C:164:0:164:100%:4.1542E-98	Pass:0:0:72:92:1E0	0	0	1	0	C:164:0:164:100%:4.1542E-98
Chromosome	179698	C	T	T:171:0:171:100%:2.589E-102	Pass:0:0:74:97:1E0	0	0	1	0	T:171:0:171:100%:2.589E-102
Chromosome	179760	C	A	A:178:1:176:98.88%:1.1446E-103	Pass:1:0:83:93:1E0	0	0	1	0	A:178:1:176:98.88%:1.1446E-103
Chromosome	179810	T	C	C:182:0:182:100%:6.3678E-109	Pass:0:0:83:99:1E0	0	0	1	0	C:182:0:182:100%:6.3678E-109
Chromosome	179827	G	A	A:179:0:178:99.44%:1.6122E-106	Pass:0:0:82:96:1E0	0	0	1	0	A:179:0:178:99.44%:1.6122E-106
Chromosome	179849	A	T	T:161:0:160:99.38%:1.0505E-95	Pass:0:0:71:89:1E0	0	0	1	0	T:161:0:160:99.38%:1.0505E-95
Chromosome	180117	T	A	A:158:1:156:98.73%:1.0522E-91	Pass:1:0:84:72:1E0	0	0	1	0	A:158:1:156:98.73%:1.0522E-91
Chromosome	180120	G	T	T:158:1:157:99.37%:2.6556E-92	Pass:0:1:85:72:1E0	0	0	1	0	T:158:1:157:99.37%:2.6556E-92
Chromosome	180131	C	T	T:156:0:155:99.36%:1.0587E-92	Pass:0:0:83:72:1E0	0	0	1	0	T:156:0:155:99.36%:1.0587E-92
Chromosome	180132	A	T	T:156:0:155:99.36%:1.0587E-92	Pass:0:0:83:72:1E0	0	0	1	0	T:156:0:155:99.36%:1.0587E-92
Chromosome	180170	C	T	T:153:0:152:99.35%:6.7102E-91	Pass:0:0:74:78:1E0	0	0	1	0	T:153:0:152:99.35%:6.7102E-91
Chromosome	180174	G	C	C:158:0:158:100%:1.6702E-94	Pass:0:0:75:83:1E0	0	0	1	0	C:158:0:158:100%:1.6702E-94
Chromosome	180181	T	C	C:158:0:156:98.73%:2.6554E-93	Pass:0:0:74:82:1E0	0	0	1	0	C:158:0:156:98.73%:2.6554E-93
Chromosome	180192	G	T	T:152:0:152:100%:6.7102E-91	Pass:0:0:76:76:1E0	0	0	1	0	T:152:0:152:100%:6.7102E-91
Chromosome	180196	C	T	T:148:0:148:100%:1.6951E-88	Pass:0:0:72:76:1E0	0	0	1	0	T:148:0:148:100%:1.6951E-88
Chromosome	180203	G	A	A:160:0:160:100%:1.0505E-95	Pass:0:0:80:80:1E0	0	0	1	0	A:160:0:160:100%:1.0505E-95
Chromosome	180581	A	G	G:147:0:147:100%:6.7575E-88	Pass:0:0:71:76:1E0	0	0	1	0	G:147:0:147:100%:6.7575E-88
Chromosome	180626	A	T	T:163:0:162:99.39%:6.6062E-97	Pass:0:0:71:91:1E0	0	0	1	0	T:163:0:162:99.39%:6.6062E-97
Chromosome	180632	A	C	C:160:1:159:99.38%:1.6912E-93	Pass:0:1:71:88:1E0	0	0	1	0	C:160:1:159:99.38%:1.6912E-93
Chromosome	180662	A	G	G:152:0:152:100%:6.7102E-91	Pass:0:0:78:74:1E0	0	0	1	0	G:152:0:152:100%:6.7102E-91
Chromosome	180758	T	A	A:171:0:170:99.42%:1.0326E-101	Pass:0:0:84:86:1E0	0	0	1	0	A:171:0:170:99.42%:1.0326E-101
Chromosome	180761	A	G	G:166:0:166:100%:2.6121E-99	Pass:0:0:81:85:1E0	0	0	1	0	G:166:0:166:100%:2.6121E-99
Chromosome	180767	A	G	G:169:0:169:100%:4.1181E-101	Pass:0:0:82:87:1E0	0	0	1	0	G:169:0:169:100%:4.1181E-101
Chromosome	180901	A	G	G:161:0:161:100%:2.6343E-96	Pass:0:0:83:78:1E0	0	0	1	0	G:161:0:161:100%:2.6343E-96
Chromosome	181067	A	G	G:204:0:204:100%:3.8319E-122	Pass:0:0:113:91:1E0	0	0	1	0	G:204:0:204:100%:3.8319E-122
Chromosome	181210	G	A	A:167:1:166:99.4%:1.1004E-97	Pass:0:1:89:77:1E0	0	0	1	0	A:167:1:166:99.4%:1.1004E-97
Chromosome	181307	G	A	A:181:1:180:99.45%:4.623E-106	Pass:0:1:96:84:1E0	0	0	1	0	A:181:1:180:99.45%:4.623E-106
Chromosome	181316	A	C	C:189:0:189:100%:3.9605E-113	Pass:0:0:102:87:1E0	0	0	1	0	C:189:0:189:100%:3.9605E-113
Chromosome	181506	A	G	G:206:0:206:100%:2.4067E-123	Pass:0:0:103:103:1E0	0	0	1	0	G:206:0:206:100%:2.4067E-123
Chromosome	181959	C	A	A:181:1:180:99.45%:4.623E-106	Pass:1:0:89:91:1E0	0	0	1	0	A:181:1:180:99.45%:4.623E-106
Chromosome	182004	C	T	T:185:1:184:99.46%:1.8658E-108	Pass:1:0:109:75:1E0	0	0	1	0	T:185:1:184:99.46%:1.8658E-108
Chromosome	182181	A	G	G:190:0:188:98.95%:1.58E-112	Pass:0:0:105:83:1E0	0	0	1	0	G:190:0:188:98.95%:1.58E-112
Chromosome	182253	G	A	A:214:0:212:99.07%:5.9605E-127	Pass:0:0:108:104:1E0	0	0	1	0	A:214:0:212:99.07%:5.9605E-127
Chromosome	182289	T	C	C:239:0:239:100%:3.5129E-143	Pass:0:0:122:117:1E0	0	0	1	0	C:239:0:239:100%:3.5129E-143
Chromosome	182297	C	T	T:238:1:235:98.74%:5.2948E-139	Pass:1:0:125:110:1E0	0	0	1	0	T:238:1:235:98.74%:5.2948E-139
Chromosome	182614	C	A	A:201:0:201:100%:2.4344E-120	Pass:0:0:78:123:1E0	0	0	1	0	A:201:0:201:100%:2.4344E-120
Chromosome	182637	C	T	T:203:0:202:99.51%:6.101E-121	Pass:0:0:87:115:1E0	0	0	1	0	T:203:0:202:99.51%:6.101E-121
Chromosome	182785	A	G	G:187:1:185:98.93%:4.7023E-109	Pass:0:1:86:99:1E0	0	0	1	0	G:187:1:185:98.93%:4.7023E-109
Chromosome	182859	A	C	C:192:0:192:100%:6.2372E-115	Pass:0:0:103:89:1E0	0	0	1	0	C:192:0:192:100%:6.2372E-115
Chromosome	182910	C	T	T:196:0:196:100%:2.4616E-117	Pass:0:0:105:91:1E0	0	0	1	0	T:196:0:196:100%:2.4616E-117
Chromosome	183032	C	T	T:178:0:178:100%:1.6122E-106	Pass:0:0:97:81:1E0	0	0	1	0	T:178:0:178:100%:1.6122E-106
Chromosome	183153	A	G	G:180:0:180:100%:1.0132E-107	Pass:0:0:76:104:1E0	0	0	1	0	G:180:0:180:100%:1.0132E-107
Chromosome	183291	T	C	C:195:0:195:100%:9.8214E-117	Pass:0:0:95:100:1E0	0	0	1	0	C:195:0:195:100%:9.8214E-117
Chromosome	183400	A	T	T:187:0:187:100%:6.3033E-112	Pass:0:0:88:99:1E0	0	0	1	0	T:187:0:187:100%:6.3033E-112
Chromosome	183434	G	A	A:158:0:158:100%:1.6702E-94	Pass:0:0:72:86:1E0	0	0	1	0	A:158:0:158:100%:1.6702E-94
Chromosome	183495	G	A	A:162:1:161:99.38%:1.0768E-94	Pass:1:0:84:77:1E0	0	0	1	0	A:162:1:161:99.38%:1.0768E-94
Chromosome	183524	C	T	T:185:0:185:100%:1.0031E-110	Pass:0:0:95:90:1E0	0	0	1	0	T:185:0:185:100%:1.0031E-110
Chromosome	183525	T	C	C:184:0:183:99.46%:1.5963E-109	Pass:0:0:94:89:1E0	0	0	1	0	C:184:0:183:99.46%:1.5963E-109
Chromosome	183708	C	T	T:196:0:196:100%:2.4616E-117	Pass:0:0:93:103:1E0	0	0	1	0	T:196:0:196:100%:2.4616E-117
Chromosome	183741	A	T	T:178:1:176:98.88%:1.1446E-103	Pass:1:0:82:94:1E0	0	0	1	0	T:178:1:176:98.88%:1.1446E-103
Chromosome	183822	C	T	T:181:0:181:100%:2.5401E-108	Pass:0:0:99:82:1E0	0	0	1	0	T:181:0:181:100%:2.5401E-108
Chromosome	183855	T	C	C:189:0:189:100%:3.9605E-113	Pass:0:0:112:77:1E0	0	0	1	0	C:189:0:189:100%:3.9605E-113
Chromosome	183867	C	T	T:191:0:191:100%:2.4884E-114	Pass:0:0:108:83:1E0	0	0	1	0	T:191:0:191:100%:2.4884E-114
Chromosome	184149	G	A	A:196:0:193:98.47%:1.5634E-115	Pass:0:0:106:87:1E0	0	0	1	0	A:196:0:193:98.47%:1.5634E-115
Chromosome	184247	A	G	G:213:0:213:100%:1.4936E-127	Pass:0:0:103:110:1E0	0	0	1	0	G:213:0:213:100%:1.4936E-127
Chromosome	184413	A	G	G:219:0:219:100%:3.6975E-131	Pass:0:0:93:126:1E0	0	0	1	0	G:219:0:219:100%:3.6975E-131
Chromosome	184464	G	A	A:225:0:224:99.56%:3.6518E-134	Pass:0:0:105:119:1E0	0	0	1	0	A:225:0:224:99.56%:3.6518E-134
Chromosome	184545	G	T	T:204:0:204:100%:3.8319E-122	Pass:0:0:117:87:1E0	0	0	1	0	T:204:0:204:100%:3.8319E-122
Chromosome	184554	A	G	G:195:0:195:100%:9.8214E-117	Pass:0:0:112:83:1E0	0	0	1	0	G:195:0:195:100%:9.8214E-117
Chromosome	184557	A	G	G:193:0:192:99.48%:6.2372E-115	Pass:0:0:111:81:1E0	0	0	1	0	G:193:0:192:99.48%:6.2372E-115
Chromosome	184650	T	G	G:198:0:198:100%:1.5463E-118	Pass:0:0:83:115:1E0	0	0	1	0	G:198:0:198:100%:1.5463E-118
Chromosome	184753	A	T	T:203:0:203:100%:1.529E-121	Pass:0:0:97:106:1E0	0	0	1	0	T:203:0:203:100%:1.529E-121
Chromosome	184764	T	C	C:203:0:203:100%:1.529E-121	Pass:0:0:93:110:1E0	0	0	1	0	C:203:0:203:100%:1.529E-121
Chromosome	184794	T	C	C:194:0:194:100%:3.9185E-116	Pass:0:0:88:106:1E0	0	0	1	0	C:194:0:194:100%:3.9185E-116
Chromosome	184884	G	A	A:209:0:209:100%:3.7876E-125	Pass:0:0:107:102:1E0	0	0	1	0	A:209:0:209:100%:3.7876E-125
Chromosome	184967	C	T	T:189:1:185:97.88%:4.7023E-109	Pass:1:0:103:82:1E0	0	0	1	0	T:189:1:185:97.88%:4.7023E-109
Chromosome	184976	C	T	T:186:0:186:100%:2.5146E-111	Pass:0:0:105:81:1E0	0	0	1	0	T:186:0:186:100%:2.5146E-111
Chromosome	184977	T	C	C:187:0:186:99.47%:2.5146E-111	Pass:0:0:104:82:1E0	0	0	1	0	C:187:0:186:99.47%:2.5146E-111
Chromosome	184995	A	T	T:194:0:194:100%:3.9185E-116	Pass:0:0:106:88:1E0	0	0	1	0	T:194:0:194:100%:3.9185E-116
Chromosome	185027	T	A	A:202:0:200:99.01%:9.7132E-120	Pass:0:0:103:97:1E0	0	0	1	0	A:202:0:200:99.01%:9.7132E-120
Chromosome	185098	G	T	T:218:1:217:99.54%:3.2316E-128	Pass:0:1:125:92:1E0	0	0	1	0	T:218:1:217:99.54%:3.2316E-128
Chromosome	185106	C	T	T:227:0:226:99.56%:2.2925E-135	Pass:0:0:129:97:1E0	0	0	1	0	T:227:0:226:99.56%:2.2925E-135
Chromosome	185153	A	G	G:191:1:189:98.95%:1.8961E-111	Pass:1:0:109:80:1E0	0	0	1	0	G:191:1:189:98.95%:1.8961E-111
Chromosome	185154	A	G	G:189:0:189:100%:3.9605E-113	Pass:0:0:108:81:1E0	0	0	1	0	G:189:0:189:100%:3.9605E-113
Chromosome	185190	T	C	C:204:0:204:100%:3.8319E-122	Pass:0:0:106:98:1E0	0	0	1	0	C:204:0:204:100%:3.8319E-122
Chromosome	185209	C	T	T:200:0:199:99.5%:3.8756E-119	Pass:0:0:106:93:1E0	0	0	1	0	T:200:0:199:99.5%:3.8756E-119
Chromosome	185271	C	T	T:221:0:220:99.55%:9.2648E-132	Pass:0:0:107:113:1E0	0	0	1	0	T:221:0:220:99.55%:9.2648E-132
Chromosome	185286	C	T	T:222:0:221:99.55%:2.3214E-132	Pass:0:0:107:114:1E0	0	0	1	0	T:222:0:221:99.55%:2.3214E-132
Chromosome	185670	T	C	C:154:0:154:100%:4.2213E-92	Pass:0:0:73:81:1E0	0	0	1	0	C:154:0:154:100%:4.2213E-92
Chromosome	185731	T	C	C:145:0:145:100%:1.0738E-86	Pass:0:0:74:71:1E0	0	0	1	0	C:145:0:145:100%:1.0738E-86
Chromosome	185795	G	A	A:153:0:153:100%:1.683E-91	Pass:0:0:95:58:1E0	0	0	1	0	A:153:0:153:100%:1.683E-91
Chromosome	186043	A	C	C:180:0:180:100%:1.0132E-107	Pass:0:0:100:80:1E0	0	0	1	0	C:180:0:180:100%:1.0132E-107
Chromosome	186196	C	T	T:190:0:189:99.47%:3.9605E-113	Pass:0:0:96:93:1E0	0	0	1	0	T:190:0:189:99.47%:3.9605E-113
Chromosome	186211	G	A	A:187:0:186:99.47%:2.5146E-111	Pass:0:0:92:94:1E0	0	0	1	0	A:187:0:186:99.47%:2.5146E-111
Chromosome	186229	T	C	C:177:0:177:100%:6.4306E-106	Pass:0:0:89:88:1E0	0	0	1	0	C:177:0:177:100%:6.4306E-106
Chromosome	186237	T	C	C:181:0:180:99.45%:1.0132E-107	Pass:0:0:92:88:1E0	0	0	1	0	C:181:0:180:99.45%:1.0132E-107
Chromosome	186249	C	T	T:194:0:193:99.48%:1.5634E-115	Pass:0:0:98:95:1E0	0	0	1	0	T:194:0:193:99.48%:1.5634E-115
Chromosome	186346	T	C	C:184:0:184:100%:4.0017E-110	Pass:0:0:90:94:1E0	0	0	1	0	C:184:0:184:100%:4.0017E-110
Chromosome	186397	C	T	T:173:0:173:100%:1.6275E-103	Pass:0:0:87:86:1E0	0	0	1	0	T:173:0:173:100%:1.6275E-103
Chromosome	186493	G	A	A:165:0:164:99.39%:4.1542E-98	Pass:0:0:75:89:1E0	0	0	1	0	A:165:0:164:99.39%:4.1542E-98
Chromosome	186566	G	A	A:178:0:178:100%:1.6122E-106	Pass:0:0:79:99:1E0	0	0	1	0	A:178:0:178:100%:1.6122E-106
Chromosome	186656	T	C	C:198:1:197:99.49%:3.0772E-116	Pass:1:0:115:82:1E0	0	0	1	0	C:198:1:197:99.49%:3.0772E-116
Chromosome	186889	T	C	C:196:0:196:100%:2.4616E-117	Pass:0:0:109:87:1E0	0	0	1	0	C:196:0:196:100%:2.4616E-117
Chromosome	186903	C	T	T:197:1:196:99.49%:1.2216E-115	Pass:1:0:112:84:1E0	0	0	1	0	T:197:1:196:99.49%:1.2216E-115
Chromosome	186947	T	C	C:197:0:197:100%:6.1697E-118	Pass:0:0:103:94:1E0	0	0	1	0	C:197:0:197:100%:6.1697E-118
Chromosome	187093	A	T	T:169:0:169:100%:4.1181E-101	Pass:0:0:79:90:1E0	0	0	1	0	T:169:0:169:100%:4.1181E-101
Chromosome	187138	T	G	G:193:0:191:98.96%:2.4884E-114	Pass:0:0:86:105:1E0	0	0	1	0	G:193:0:191:98.96%:2.4884E-114
Chromosome	187229	A	T	T:189:0:189:100%:3.9605E-113	Pass:0:0:96:93:1E0	0	0	1	0	T:189:0:189:100%:3.9605E-113
Chromosome	187318	A	T	T:152:0:152:100%:6.7102E-91	Pass:0:0:68:84:1E0	0	0	1	0	T:152:0:152:100%:6.7102E-91
Chromosome	187334	T	A	A:139:0:139:100%:4.3066E-83	Pass:0:0:57:82:1E0	0	0	1	0	A:139:0:139:100%:4.3066E-83
Chromosome	187406	G	A	A:171:0:168:98.25%:1.6424E-100	Pass:0:0:67:101:1E0	0	0	1	0	A:171:0:168:98.25%:1.6424E-100
Chromosome	187509	A	T	T:163:0:163:100%:1.6566E-97	Pass:0:0:78:85:1E0	0	0	1	0	T:163:0:163:100%:1.6566E-97
Chromosome	187616	A	G	G:147:0:146:99.32%:2.6938E-87	Pass:0:0:75:71:1E0	0	0	1	0	G:147:0:146:99.32%:2.6938E-87
Chromosome	187831	C	T	T:197:0:196:99.49%:2.4616E-117	Pass:0:0:106:90:1E0	0	0	1	0	T:197:0:196:99.49%:2.4616E-117
Chromosome	187898	T	C	C:168:0:167:99.4%:6.55E-100	Pass:0:0:95:72:1E0	0	0	1	0	C:168:0:167:99.4%:6.55E-100
Chromosome	188069	T	C	C:184:1:183:99.46%:7.4031E-108	Pass:0:1:97:86:1E0	0	0	1	0	C:184:1:183:99.46%:7.4031E-108
Chromosome	188167	T	C	C:206:0:205:99.51%:9.6033E-123	Pass:0:0:109:96:1E0	0	0	1	0	C:206:0:205:99.51%:9.6033E-123
Chromosome	188287	C	A	A:180:0:179:99.44%:4.0417E-107	Pass:0:0:87:92:1E0	0	0	1	0	A:180:0:179:99.44%:4.0417E-107
Chromosome	188461	G	C	C:205:0:205:100%:9.6033E-123	Pass:0:0:96:109:1E0	0	0	1	0	C:205:0:205:100%:9.6033E-123
Chromosome	188468	G	A	A:202:0:202:100%:6.101E-121	Pass:0:0:93:109:1E0	0	0	1	0	A:202:0:202:100%:6.101E-121
Chromosome	188474	T	C	C:203:0:202:99.51%:6.101E-121	Pass:0:0:94:108:1E0	0	0	1	0	C:203:0:202:99.51%:6.101E-121
Chromosome	188486	C	T	T:209:0:209:100%:3.7876E-125	Pass:0:0:95:114:1E0	0	0	1	0	T:209:0:209:100%:3.7876E-125
Chromosome	188582	C	T	T:149:0:148:99.33%:1.6951E-88	Pass:0:0:63:85:1E0	0	0	1	0	T:149:0:148:99.33%:1.6951E-88
Chromosome	188612	G	A	A:161:0:159:98.76%:4.1887E-95	Pass:0:0:68:91:1E0	0	0	1	0	A:161:0:159:98.76%:4.1887E-95
Chromosome	188684	A	G	G:181:0:179:98.9%:4.0417E-107	Pass:0:0:73:106:1E0	0	0	1	0	G:181:0:179:98.9%:4.0417E-107
Chromosome	188703	G	T	T:178:0:178:100%:1.6122E-106	Pass:0:0:73:105:1E0	0	0	1	0	T:178:0:178:100%:1.6122E-106
Chromosome	188831	G	A	A:151:0:151:100%:2.6752E-90	Pass:0:0:73:78:1E0	0	0	1	0	A:151:0:151:100%:2.6752E-90
Chromosome	189107	T	C	C:162:1:161:99.38%:1.0768E-94	Pass:0:1:90:71:1E0	0	0	1	0	C:162:1:161:99.38%:1.0768E-94
Chromosome	189116	G	A	A:170:0:169:99.41%:4.1181E-101	Pass:0:0:96:73:1E0	0	0	1	0	A:170:0:169:99.41%:4.1181E-101
Chromosome	189122	A	G	G:170:0:169:99.41%:4.1181E-101	Pass:0:0:97:72:1E0	0	0	1	0	G:170:0:169:99.41%:4.1181E-101
Chromosome	189170	T	C	C:189:0:189:100%:3.9605E-113	Pass:0:0:110:79:1E0	0	0	1	0	C:189:0:189:100%:3.9605E-113
Chromosome	189251	A	G	G:175:0:173:98.86%:1.6275E-103	Pass:0:0:90:83:1E0	0	0	1	0	G:175:0:173:98.86%:1.6275E-103
Chromosome	189599	C	G	G:193:0:192:99.48%:6.2372E-115	Pass:0:0:85:107:1E0	0	0	1	0	G:193:0:192:99.48%:6.2372E-115
Chromosome	189627	A	G	G:188:0:187:99.47%:6.3033E-112	Pass:0:0:81:106:1E0	0	0	1	0	G:188:0:187:99.47%:6.3033E-112
Chromosome	189640	T	C	C:186:0:185:99.46%:1.0031E-110	Pass:0:0:77:108:1E0	0	0	1	0	C:186:0:185:99.46%:1.0031E-110
Chromosome	189648	C	T	T:192:0:190:98.96%:9.9275E-114	Pass:0:0:78:112:1E0	0	0	1	0	T:192:0:190:98.96%:9.9275E-114
Chromosome	189680	A	G	G:179:0:179:100%:4.0417E-107	Pass:0:0:78:101:1E0	0	0	1	0	G:179:0:179:100%:4.0417E-107
Chromosome	189847	A	G	G:180:0:180:100%:1.0132E-107	Pass:0:0:101:79:1E0	0	0	1	0	G:180:0:180:100%:1.0132E-107
Chromosome	189913	A	G	G:174:0:172:98.85%:6.4914E-103	Pass:0:0:90:82:1E0	0	0	1	0	G:174:0:172:98.85%:6.4914E-103
Chromosome	189916	T	A	A:175:0:175:100%:1.0231E-104	Pass:0:0:91:84:1E0	0	0	1	0	A:175:0:175:100%:1.0231E-104
Chromosome	189964	A	C	C:153:0:153:100%:1.683E-91	Pass:0:0:78:75:1E0	0	0	1	0	C:153:0:153:100%:1.683E-91
Chromosome	189976	G	A	A:149:0:149:100%:4.252E-89	Pass:0:0:78:71:1E0	0	0	1	0	A:149:0:149:100%:4.252E-89
Chromosome	189979	G	A	A:152:0:152:100%:6.7102E-91	Pass:0:0:82:70:1E0	0	0	1	0	A:152:0:152:100%:6.7102E-91
Chromosome	190194	T	C	C:185:0:185:100%:1.0031E-110	Pass:0:0:101:84:1E0	0	0	1	0	C:185:0:185:100%:1.0031E-110
Chromosome	190291	C	T	T:188:0:188:100%:1.58E-112	Pass:0:0:102:86:1E0	0	0	1	0	T:188:0:188:100%:1.58E-112
Chromosome	190324	T	A	A:214:0:214:100%:3.7428E-128	Pass:0:0:118:96:1E0	0	0	1	0	A:214:0:214:100%:3.7428E-128
Chromosome	190339	A	G	G:228:0:228:100%:1.4391E-136	Pass:0:0:124:104:1E0	0	0	1	0	G:228:0:228:100%:1.4391E-136
Chromosome	190432	A	G	G:215:0:215:100%:9.3788E-129	Pass:0:0:105:110:1E0	0	0	1	0	G:215:0:215:100%:9.3788E-129
Chromosome	190837	A	G	G:166:1:165:99.4%:4.3623E-97	Pass:1:0:87:78:1E0	0	0	1	0	G:166:1:165:99.4%:4.3623E-97
Chromosome	190843	C	T	T:162:0:162:100%:6.6062E-97	Pass:0:0:87:75:1E0	0	0	1	0	T:162:0:162:100%:6.6062E-97
Chromosome	190873	T	A	A:161:0:161:100%:2.6343E-96	Pass:0:0:80:81:1E0	0	0	1	0	A:161:0:161:100%:2.6343E-96
Chromosome	190942	A	G	G:177:0:176:99.44%:2.565E-105	Pass:0:0:85:91:1E0	0	0	1	0	G:177:0:176:99.44%:2.565E-105
Chromosome	191015	G	C	C:175:0:175:100%:1.0231E-104	Pass:0:0:91:84:1E0	0	0	1	0	C:175:0:175:100%:1.0231E-104
Chromosome	191026	C	T	T:186:0:184:98.92%:4.0017E-110	Pass:0:0:99:85:1E0	0	0	1	0	T:186:0:184:98.92%:4.0017E-110
Chromosome	191225	T	G	G:156:0:156:100%:2.6554E-93	Pass:0:0:77:79:1E0	0	0	1	0	G:156:0:156:100%:2.6554E-93
Chromosome	191462	C	T	T:147:0:147:100%:6.7575E-88	Pass:0:0:74:73:1E0	0	0	1	0	T:147:0:147:100%:6.7575E-88
Chromosome	191805	G	A	A:178:0:177:99.44%:6.4306E-106	Pass:0:0:85:92:1E0	0	0	1	0	A:178:0:177:99.44%:6.4306E-106
Chromosome	192195	G	T	T:229:1:227:99.13%:3.2956E-134	Pass:0:1:105:122:1E0	0	0	1	0	T:229:1:227:99.13%:3.2956E-134
Chromosome	192417	G	A	A:195:1:194:99.49%:1.925E-114	Pass:0:1:89:105:1E0	0	0	1	0	A:195:1:194:99.49%:1.925E-114
Chromosome	192447	A	G	G:184:0:183:99.46%:1.5963E-109	Pass:0:0:74:109:1E0	0	0	1	0	G:184:0:183:99.46%:1.5963E-109
Chromosome	192489	A	T	T:180:0:179:99.44%:4.0417E-107	Pass:0:0:66:113:1E0	0	0	1	0	T:180:0:179:99.44%:4.0417E-107
Chromosome	192519	G	C	C:170:0:170:100%:1.0326E-101	Pass:0:0:58:112:1E0	0	0	1	0	C:170:0:170:100%:1.0326E-101
Chromosome	192644	C	T	T:188:0:188:100%:1.58E-112	Pass:0:0:111:77:1E0	0	0	1	0	T:188:0:188:100%:1.58E-112
Chromosome	192678	T	A	A:173:0:172:99.42%:6.4914E-103	Pass:0:0:89:83:1E0	0	0	1	0	A:173:0:172:99.42%:6.4914E-103
Chromosome	192696	G	A	A:165:0:165:100%:1.0417E-98	Pass:0:0:87:78:1E0	0	0	1	0	A:165:0:165:100%:1.0417E-98
Chromosome	192873	A	G	G:164:0:164:100%:4.1542E-98	Pass:0:0:91:73:1E0	0	0	1	0	G:164:0:164:100%:4.1542E-98
Chromosome	192882	G	A	A:158:0:158:100%:1.6702E-94	Pass:0:0:84:74:1E0	0	0	1	0	A:158:0:158:100%:1.6702E-94
Chromosome	192915	A	G	G:171:0:171:100%:2.589E-102	Pass:0:0:90:81:1E0	0	0	1	0	G:171:0:171:100%:2.589E-102
Chromosome	192936	A	G	G:188:0:186:98.94%:2.5146E-111	Pass:0:0:100:86:1E0	0	0	1	0	G:188:0:186:98.94%:2.5146E-111
Chromosome	192948	G	A	A:189:1:187:98.94%:2.9862E-110	Pass:1:0:97:90:1E0	0	0	1	0	A:189:1:187:98.94%:2.9862E-110
Chromosome	193017	T	C	C:215:0:215:100%:9.3788E-129	Pass:0:0:116:99:1E0	0	0	1	0	C:215:0:215:100%:9.3788E-129
Chromosome	193070	T	C	C:210:0:210:100%:9.4917E-126	Pass:0:0:119:91:1E0	0	0	1	0	C:210:0:210:100%:9.4917E-126
Chromosome	193114	C	G	G:189:0:189:100%:3.9605E-113	Pass:0:0:87:102:1E0	0	0	1	0	G:189:0:189:100%:3.9605E-113
Chromosome	193172	C	T	T:177:0:177:100%:6.4306E-106	Pass:0:0:73:104:1E0	0	0	1	0	T:177:0:177:100%:6.4306E-106
Chromosome	193286	A	G	G:187:1:186:99.47%:1.185E-109	Pass:1:0:65:121:1E0	0	0	1	0	G:187:1:186:99.47%:1.185E-109
Chromosome	193292	G	T	T:187:0:187:100%:6.3033E-112	Pass:0:0:67:120:1E0	0	0	1	0	T:187:0:187:100%:6.3033E-112
Chromosome	193504	G	A	A:169:0:169:100%:4.1181E-101	Pass:0:0:89:80:1E0	0	0	1	0	A:169:0:169:100%:4.1181E-101
Chromosome	193584	T	C	C:153:0:153:100%:1.683E-91	Pass:0:0:88:65:1E0	0	0	1	0	C:153:0:153:100%:1.683E-91
Chromosome	193663	G	C	C:188:0:188:100%:1.58E-112	Pass:0:0:100:88:1E0	0	0	1	0	C:188:0:188:100%:1.58E-112
Chromosome	193852	A	G	G:163:0:163:100%:1.6566E-97	Pass:0:0:74:89:1E0	0	0	1	0	G:163:0:163:100%:1.6566E-97
Chromosome	194031	T	G	G:210:0:210:100%:9.4917E-126	Pass:0:0:110:100:1E0	0	0	1	0	G:210:0:210:100%:9.4917E-126
Chromosome	195133	C	T	T:188:0:188:100%:1.58E-112	Pass:0:0:92:96:1E0	0	0	1	0	T:188:0:188:100%:1.58E-112
Chromosome	195180	T	C	C:198:0:198:100%:1.5463E-118	Pass:0:0:107:91:1E0	0	0	1	0	C:198:0:198:100%:1.5463E-118
Chromosome	195214	A	G	G:213:0:213:100%:1.4936E-127	Pass:0:0:102:111:1E0	0	0	1	0	G:213:0:213:100%:1.4936E-127
Chromosome	195681	A	T	T:187:0:187:100%:6.3033E-112	Pass:0:0:89:98:1E0	0	0	1	0	T:187:0:187:100%:6.3033E-112
Chromosome	195833	G	T	T:185:0:185:100%:1.0031E-110	Pass:0:0:98:87:1E0	0	0	1	0	T:185:0:185:100%:1.0031E-110
Chromosome	195971	G	A	A:166:0:165:99.4%:1.0417E-98	Pass:0:0:84:81:1E0	0	0	1	0	A:166:0:165:99.4%:1.0417E-98
Chromosome	196033	A	G	G:170:0:170:100%:1.0326E-101	Pass:0:0:96:74:1E0	0	0	1	0	G:170:0:170:100%:1.0326E-101
Chromosome	196165	A	C	C:185:0:184:99.46%:4.0017E-110	Pass:0:0:73:111:1E0	0	0	1	0	C:185:0:184:99.46%:4.0017E-110
Chromosome	196569	A	G	G:163:0:163:100%:1.6566E-97	Pass:0:0:80:83:1E0	0	0	1	0	G:163:0:163:100%:1.6566E-97
Chromosome	196635	C	G	G:187:0:187:100%:6.3033E-112	Pass:0:0:111:76:1E0	0	0	1	0	G:187:0:187:100%:6.3033E-112
Chromosome	196734	A	G	G:177:0:177:100%:6.4306E-106	Pass:0:0:90:87:1E0	0	0	1	0	G:177:0:177:100%:6.4306E-106
Chromosome	196761	G	A	A:176:0:174:98.86%:4.0806E-104	Pass:0:0:96:78:1E0	0	0	1	0	A:176:0:174:98.86%:4.0806E-104
Chromosome	196806	A	G	G:170:0:169:99.41%:4.1181E-101	Pass:0:0:105:64:1E0	0	0	1	0	G:170:0:169:99.41%:4.1181E-101
Chromosome	196830	A	G	G:172:0:172:100%:6.4914E-103	Pass:0:0:96:76:1E0	0	0	1	0	G:172:0:172:100%:6.4914E-103
Chromosome	196833	T	A	A:170:0:169:99.41%:4.1181E-101	Pass:0:0:93:76:1E0	0	0	1	0	A:170:0:169:99.41%:4.1181E-101
Chromosome	197065	T	C	C:189:0:188:99.47%:1.58E-112	Pass:0:0:93:95:1E0	0	0	1	0	C:189:0:188:99.47%:1.58E-112
Chromosome	197074	G	A	A:196:0:196:100%:2.4616E-117	Pass:0:0:96:100:1E0	0	0	1	0	A:196:0:196:100%:2.4616E-117
Chromosome	197128	A	G	G:178:1:177:99.44%:2.8858E-104	Pass:0:1:91:86:1E0	0	0	1	0	G:178:1:177:99.44%:2.8858E-104
Chromosome	197305	A	G	G:194:0:194:100%:3.9185E-116	Pass:0:0:104:90:1E0	0	0	1	0	G:194:0:194:100%:3.9185E-116
Chromosome	197323	C	T	T:205:0:205:100%:9.6033E-123	Pass:0:0:95:110:1E0	0	0	1	0	T:205:0:205:100%:9.6033E-123
Chromosome	197563	G	C	C:211:0:210:99.53%:9.4917E-126	Pass:0:0:110:100:1E0	0	0	1	0	C:211:0:210:99.53%:9.4917E-126
Chromosome	197873	C	T	T:199:0:199:100%:3.8756E-119	Pass:0:0:84:115:1E0	0	0	1	0	T:199:0:199:100%:3.8756E-119
Chromosome	198000	A	G	G:171:0:171:100%:2.589E-102	Pass:0:0:77:94:1E0	0	0	1	0	G:171:0:171:100%:2.589E-102
Chromosome	198240	A	C	C:212:0:212:100%:5.9605E-127	Pass:0:0:124:88:1E0	0	0	1	0	C:212:0:212:100%:5.9605E-127
Chromosome	198408	G	A	A:220:0:220:100%:9.2648E-132	Pass:0:0:110:110:1E0	0	0	1	0	A:220:0:220:100%:9.2648E-132
Chromosome	198454	G	A	A:233:0:233:100%:1.4207E-139	Pass:0:0:100:133:1E0	0	0	1	0	A:233:0:233:100%:1.4207E-139
Chromosome	199040	A	C	C:193:1:192:99.48%:3.0329E-113	Pass:0:1:115:77:1E0	0	0	1	0	C:193:1:192:99.48%:3.0329E-113
Chromosome	199402	G	A	A:202:0:202:100%:6.101E-121	Pass:0:0:99:103:1E0	0	0	1	0	A:202:0:202:100%:6.101E-121
Chromosome	199471	G	A	A:216:0:216:100%:2.3501E-129	Pass:0:0:112:104:1E0	0	0	1	0	A:216:0:216:100%:2.3501E-129
Chromosome	199552	A	G	G:217:0:217:100%:5.8889E-130	Pass:0:0:119:98:1E0	0	0	1	0	G:217:0:217:100%:5.8889E-130
Chromosome	199673	G	A	A:220:0:220:100%:9.2648E-132	Pass:0:0:124:96:1E0	0	0	1	0	A:220:0:220:100%:9.2648E-132
Chromosome	199732	A	T	T:244:1:243:99.59%:8.4922E-144	Pass:1:0:137:106:1E0	0	0	1	0	T:244:1:243:99.59%:8.4922E-144
Chromosome	199919	C	T	T:233:0:231:99.14%:2.2634E-138	Pass:0:0:93:138:1E0	0	0	1	0	T:233:0:231:99.14%:2.2634E-138
Chromosome	200342	G	A	A:209:0:207:99.04%:6.0312E-124	Pass:0:0:101:106:1E0	0	0	1	0	A:209:0:207:99.04%:6.0312E-124
Chromosome	200387	C	A	A:193:0:193:100%:1.5634E-115	Pass:0:0:96:97:1E0	0	0	1	0	A:193:0:193:100%:1.5634E-115
Chromosome	200570	C	T	T:185:0:184:99.46%:4.0017E-110	Pass:0:0:95:89:1E0	0	0	1	0	T:185:0:184:99.46%:4.0017E-110
Chromosome	200885	C	T	T:203:1:202:99.51%:3.1192E-119	Pass:1:0:103:99:1E0	0	0	1	0	T:203:1:202:99.51%:3.1192E-119
Chromosome	200888	A	T	T:202:0:200:99.01%:9.7132E-120	Pass:0:0:103:97:1E0	0	0	1	0	T:202:0:200:99.01%:9.7132E-120
Chromosome	201176	A	C	C:187:0:186:99.47%:2.5146E-111	Pass:0:0:85:101:1E0	0	0	1	0	C:187:0:186:99.47%:2.5146E-111
Chromosome	201344	A	T	T:207:0:207:100%:6.0312E-124	Pass:0:0:109:98:1E0	0	0	1	0	T:207:0:207:100%:6.0312E-124
Chromosome	201503	G	T	T:173:0:173:100%:1.6275E-103	Pass:0:0:90:83:1E0	0	0	1	0	T:173:0:173:100%:1.6275E-103
Chromosome	201536	T	C	C:183:0:183:100%:1.5963E-109	Pass:0:0:85:98:1E0	0	0	1	0	C:183:0:183:100%:1.5963E-109
Chromosome	201543	A	G	G:186:0:186:100%:2.5146E-111	Pass:0:0:90:96:1E0	0	0	1	0	G:186:0:186:100%:2.5146E-111
Chromosome	201635	T	C	C:198:0:198:100%:1.5463E-118	Pass:0:0:98:100:1E0	0	0	1	0	C:198:0:198:100%:1.5463E-118
Chromosome	201662	T	C	C:191:0:190:99.48%:9.9275E-114	Pass:0:0:96:94:1E0	0	0	1	0	C:191:0:190:99.48%:9.9275E-114
Chromosome	201770	A	G	G:189:0:189:100%:3.9605E-113	Pass:0:0:106:83:1E0	0	0	1	0	G:189:0:189:100%:3.9605E-113
Chromosome	201836	T	C	C:177:0:176:99.44%:2.565E-105	Pass:0:0:85:91:1E0	0	0	1	0	C:177:0:176:99.44%:2.565E-105
Chromosome	201875	T	C	C:169:0:169:100%:4.1181E-101	Pass:0:0:81:88:1E0	0	0	1	0	C:169:0:169:100%:4.1181E-101
Chromosome	201908	G	A	A:158:0:158:100%:1.6702E-94	Pass:0:0:70:88:1E0	0	0	1	0	A:158:0:158:100%:1.6702E-94
Chromosome	201942	T	C	C:131:0:131:100%:2.7401E-78	Pass:0:0:60:71:1E0	0	0	1	0	C:131:0:131:100%:2.7401E-78
Chromosome	201956	C	T	T:139:0:138:99.28%:1.7164E-82	Pass:0:0:56:82:1E0	0	0	1	0	T:139:0:138:99.28%:1.7164E-82
Chromosome	202037	G	T	T:191:2:189:98.95%:4.6105E-110	Pass:0:2:72:117:1E0	0	0	1	0	T:191:2:189:98.95%:4.6105E-110
Chromosome	202046	T	G	G:188:1:187:99.47%:2.9862E-110	Pass:0:1:75:112:1E0	0	0	1	0	G:188:1:187:99.47%:2.9862E-110
Chromosome	202137	C	A	A:215:0:214:99.53%:3.7428E-128	Pass:0:0:110:104:1E0	0	0	1	0	A:215:0:214:99.53%:3.7428E-128
Chromosome	202204	A	G	G:158:0:158:100%:1.6702E-94	Pass:0:0:78:80:1E0	0	0	1	0	G:158:0:158:100%:1.6702E-94
Chromosome	202209	G	A	A:145:0:145:100%:1.0738E-86	Pass:0:0:72:73:1E0	0	0	1	0	A:145:0:145:100%:1.0738E-86
Chromosome	202232	T	A	A:88:0:87:98.86%:6.9142E-52	Pass:0:0:39:48:1E0	0	0	1	0	A:88:0:87:98.86%:6.9142E-52
Chromosome	202236	T	A	A:73:0:73:100%:1.7006E-43	Pass:0:0:33:40:1E0	0	0	1	0	A:73:0:73:100%:1.7006E-43
Chromosome	202239	A	G	G:73:0:73:100%:1.7006E-43	Pass:0:0:33:40:1E0	0	0	1	0	G:73:0:73:100%:1.7006E-43
Chromosome	202267	A	G	G:22:1:21:95.45%:1.0931E-11	Pass:0:1:9:12:1E0	0	0	1	0	G:22:1:21:95.45%:1.0931E-11
Chromosome	202306	A	G	G:103:0:103:100%:1.7512E-61	Pass:0:0:65:38:1E0	0	0	1	0	G:103:0:103:100%:1.7512E-61
Chromosome	202420	G	T	T:185:1:183:99.46%:7.4031E-108	Pass:0:1:90:93:1E0	0	0	1	0	T:185:1:183:99.46%:7.4031E-108
Chromosome	202432	A	T	T:213:0:212:99.53%:5.9605E-127	Pass:0:0:101:111:1E0	0	0	1	0	T:213:0:212:99.53%:5.9605E-127
Chromosome	202501	T	C	C:197:0:196:99.49%:2.4616E-117	Pass:0:0:119:77:1E0	0	0	1	0	C:197:0:196:99.49%:2.4616E-117
Chromosome	202533	A	T	T:168:0:167:99.4%:6.55E-100	Pass:0:0:102:65:1E0	0	0	1	0	T:168:0:167:99.4%:6.55E-100
Chromosome	202586	T	C	C:157:0:157:100%:6.6597E-94	Pass:0:0:89:68:1E0	0	0	1	0	C:157:0:157:100%:6.6597E-94
Chromosome	202588	G	C	C:157:0:157:100%:6.6597E-94	Pass:0:0:89:68:1E0	0	0	1	0	C:157:0:157:100%:6.6597E-94
Chromosome	202593	T	G	G:165:0:165:100%:1.0417E-98	Pass:0:0:98:67:1E0	0	0	1	0	G:165:0:165:100%:1.0417E-98
Chromosome	202594	C	T	T:165:0:164:99.39%:4.1542E-98	Pass:0:0:97:67:1E0	0	0	1	0	T:165:0:164:99.39%:4.1542E-98
Chromosome	202603	G	A	A:178:0:177:99.44%:6.4306E-106	Pass:0:0:109:68:1E0	0	0	1	0	A:178:0:177:99.44%:6.4306E-106
Chromosome	202606	C	A	A:177:0:177:100%:6.4306E-106	Pass:0:0:110:67:1E0	0	0	1	0	A:177:0:177:100%:6.4306E-106
Chromosome	202643	G	A	A:176:0:176:100%:2.565E-105	Pass:0:0:111:65:1E0	0	0	1	0	A:176:0:176:100%:2.565E-105
Chromosome	202671	T	C	C:196:1:195:99.49%:4.8494E-115	Pass:0:1:115:80:1E0	0	0	1	0	C:196:1:195:99.49%:4.8494E-115
Chromosome	202676	A	T	T:191:0:190:99.48%:9.9275E-114	Pass:0:0:112:78:1E0	0	0	1	0	T:191:0:190:99.48%:9.9275E-114
Chromosome	202694	T	C	C:196:0:196:100%:2.4616E-117	Pass:0:0:106:90:1E0	0	0	1	0	C:196:0:196:100%:2.4616E-117
Chromosome	202829	T	C	C:208:0:207:99.52%:6.0312E-124	Pass:0:0:109:98:1E0	0	0	1	0	C:208:0:207:99.52%:6.0312E-124
Chromosome	202877	C	T	T:228:0:226:99.12%:2.2925E-135	Pass:0:0:120:106:1E0	0	0	1	0	T:228:0:226:99.12%:2.2925E-135
Chromosome	202975	A	T	T:215:0:215:100%:9.3788E-129	Pass:0:0:107:108:1E0	0	0	1	0	T:215:0:215:100%:9.3788E-129
Chromosome	203393	C	A	A:216:1:215:99.54%:5.0998E-127	Pass:1:0:111:104:1E0	0	0	1	0	A:216:1:215:99.54%:5.0998E-127
Chromosome	203455	T	C	C:180:0:180:100%:1.0132E-107	Pass:0:0:97:83:1E0	0	0	1	0	C:180:0:180:100%:1.0132E-107
Chromosome	203465	A	T	T:178:0:177:99.44%:6.4306E-106	Pass:0:0:94:83:1E0	0	0	1	0	T:178:0:177:99.44%:6.4306E-106
Chromosome	203494	A	G	G:177:0:177:100%:6.4306E-106	Pass:0:0:90:87:1E0	0	0	1	0	G:177:0:177:100%:6.4306E-106
Chromosome	203571	C	T	T:207:0:207:100%:6.0312E-124	Pass:0:0:99:108:1E0	0	0	1	0	T:207:0:207:100%:6.0312E-124
Chromosome	203618	C	T	T:193:0:193:100%:1.5634E-115	Pass:0:0:99:94:1E0	0	0	1	0	T:193:0:193:100%:1.5634E-115
Chromosome	203657	A	T	T:184:0:183:99.46%:1.5963E-109	Pass:0:0:91:92:1E0	0	0	1	0	T:184:0:183:99.46%:1.5963E-109
Chromosome	203685	C	T	T:197:1:195:98.98%:4.8494E-115	Pass:1:0:89:106:1E0	0	0	1	0	T:197:1:195:98.98%:4.8494E-115
Chromosome	203707	A	C	C:198:0:198:100%:1.5463E-118	Pass:0:0:89:109:1E0	0	0	1	0	C:198:0:198:100%:1.5463E-118
Chromosome	203708	T	A	A:198:0:198:100%:1.5463E-118	Pass:0:0:89:109:1E0	0	0	1	0	A:198:0:198:100%:1.5463E-118
Chromosome	203717	G	C	C:202:0:202:100%:6.101E-121	Pass:0:0:95:107:1E0	0	0	1	0	C:202:0:202:100%:6.101E-121
Chromosome	203732	C	T	T:194:0:194:100%:3.9185E-116	Pass:0:0:92:102:1E0	0	0	1	0	T:194:0:194:100%:3.9185E-116
Chromosome	203739	G	A	A:200:0:200:100%:9.7132E-120	Pass:0:0:95:105:1E0	0	0	1	0	A:200:0:200:100%:9.7132E-120
Chromosome	203781	C	T	T:213:0:212:99.53%:5.9605E-127	Pass:0:0:115:97:1E0	0	0	1	0	T:213:0:212:99.53%:5.9605E-127
Chromosome	203797	G	A	A:210:0:210:100%:9.4917E-126	Pass:0:0:116:94:1E0	0	0	1	0	A:210:0:210:100%:9.4917E-126
Chromosome	203840	G	A	A:200:0:200:100%:9.7132E-120	Pass:0:0:102:98:1E0	0	0	1	0	A:200:0:200:100%:9.7132E-120
Chromosome	203845	C	T	T:197:0:197:100%:6.1697E-118	Pass:0:0:98:99:1E0	0	0	1	0	T:197:0:197:100%:6.1697E-118
Chromosome	203869	T	A	A:163:0:162:99.39%:6.6062E-97	Pass:0:0:78:84:1E0	0	0	1	0	A:163:0:162:99.39%:6.6062E-97
Chromosome	203872	A	G	G:163:0:162:99.39%:6.6062E-97	Pass:0:0:78:84:1E0	0	0	1	0	G:163:0:162:99.39%:6.6062E-97
Chromosome	203882	A	G	G:156:0:156:100%:2.6554E-93	Pass:0:0:74:82:1E0	0	0	1	0	G:156:0:156:100%:2.6554E-93
Chromosome	203910	G	A	A:159:0:159:100%:4.1887E-95	Pass:0:0:79:80:1E0	0	0	1	0	A:159:0:159:100%:4.1887E-95
Chromosome	203911	C	T	T:159:0:159:100%:4.1887E-95	Pass:0:0:79:80:1E0	0	0	1	0	T:159:0:159:100%:4.1887E-95
Chromosome	203938	C	T	T:203:1:202:99.51%:3.1192E-119	Pass:0:1:104:98:1E0	0	0	1	0	T:203:1:202:99.51%:3.1192E-119
Chromosome	203948	A	G	G:205:0:205:100%:9.6033E-123	Pass:0:0:111:94:1E0	0	0	1	0	G:205:0:205:100%:9.6033E-123
Chromosome	204020	A	C	C:205:0:205:100%:9.6033E-123	Pass:0:0:105:100:1E0	0	0	1	0	C:205:0:205:100%:9.6033E-123
Chromosome	204049	C	T	T:196:0:196:100%:2.4616E-117	Pass:0:0:102:94:1E0	0	0	1	0	T:196:0:196:100%:2.4616E-117
Chromosome	204065	A	T	T:209:0:207:99.04%:6.0312E-124	Pass:0:0:110:97:1E0	0	0	1	0	T:209:0:207:99.04%:6.0312E-124
Chromosome	204122	A	C	C:201:0:201:100%:2.4344E-120	Pass:0:0:103:98:1E0	0	0	1	0	C:201:0:201:100%:2.4344E-120
Chromosome	204157	G	A	A:192:0:192:100%:6.2372E-115	Pass:0:0:96:96:1E0	0	0	1	0	A:192:0:192:100%:6.2372E-115
Chromosome	204243	T	C	C:199:0:199:100%:3.8756E-119	Pass:0:0:102:97:1E0	0	0	1	0	C:199:0:199:100%:3.8756E-119
Chromosome	204256	A	G	G:206:0:206:100%:2.4067E-123	Pass:0:0:102:104:1E0	0	0	1	0	G:206:0:206:100%:2.4067E-123
Chromosome	204315	G	A	A:206:0:206:100%:2.4067E-123	Pass:0:0:103:103:1E0	0	0	1	0	A:206:0:206:100%:2.4067E-123
Chromosome	204346	G	A	A:220:1:219:99.55%:2.0475E-129	Pass:0:1:107:112:1E0	0	0	1	0	A:220:1:219:99.55%:2.0475E-129
Chromosome	204366	C	G	G:219:1:218:99.54%:8.1345E-129	Pass:1:0:111:107:1E0	0	0	1	0	G:219:1:218:99.54%:8.1345E-129
Chromosome	204387	C	T	T:200:2:198:99%:1.9719E-115	Pass:2:0:95:103:1E0	0	0	1	0	T:200:2:198:99%:1.9719E-115
Chromosome	204449	T	C	C:191:0:191:100%:2.4884E-114	Pass:0:0:90:101:1E0	0	0	1	0	C:191:0:191:100%:2.4884E-114
Chromosome	204490	G	A	A:204:0:203:99.51%:1.529E-121	Pass:0:0:80:123:1E0	0	0	1	0	A:204:0:203:99.51%:1.529E-121
Chromosome	204503	G	A	A:199:0:196:98.49%:2.4616E-117	Pass:0:0:77:119:1E0	0	0	1	0	A:199:0:196:98.49%:2.4616E-117
Chromosome	204627	C	A	A:221:0:221:100%:2.3214E-132	Pass:0:0:108:113:1E0	0	0	1	0	A:221:0:221:100%:2.3214E-132
Chromosome	204919	C	A	A:217:0:216:99.54%:2.3501E-129	Pass:0:0:103:113:1E0	0	0	1	0	A:217:0:216:99.54%:2.3501E-129
Chromosome	204976	G	T	T:229:0:229:100%:3.6057E-137	Pass:0:0:114:115:1E0	0	0	1	0	T:229:0:229:100%:3.6057E-137
Chromosome	205008	A	C	C:223:0:223:100%:1.4574E-133	Pass:0:0:124:99:1E0	0	0	1	0	C:223:0:223:100%:1.4574E-133
Chromosome	205091	T	C	C:216:0:215:99.54%:9.3788E-129	Pass:0:0:116:99:1E0	0	0	1	0	C:216:0:215:99.54%:9.3788E-129
Chromosome	205099	T	C	C:201:8:193:96.02%:1.9193E-106	Pass:6:2:101:92:1E0	0	0	1	0	C:201:8:193:96.02%:1.9193E-106
Chromosome	205100	A	T	T:201:8:191:95.02%:2.8256E-105	Pass:6:2:101:90:1E0	0	0	1	0	T:201:8:191:95.02%:2.8256E-105
Chromosome	205118	G	A	A:212:0:211:99.53%:2.3786E-126	Pass:0:0:110:101:1E0	0	0	1	0	A:212:0:211:99.53%:2.3786E-126
Chromosome	205504	T	A	A:207:0:207:100%:6.0312E-124	Pass:0:0:101:106:1E0	0	0	1	0	A:207:0:207:100%:6.0312E-124
Chromosome	205810	A	G	G:165:0:165:100%:1.0417E-98	Pass:0:0:82:83:1E0	0	0	1	0	G:165:0:165:100%:1.0417E-98
Chromosome	205822	T	A	A:167:0:167:100%:6.55E-100	Pass:0:0:81:86:1E0	0	0	1	0	A:167:0:167:100%:6.55E-100
Chromosome	205837	A	T	T:178:0:178:100%:1.6122E-106	Pass:0:0:85:93:1E0	0	0	1	0	T:178:0:178:100%:1.6122E-106
Chromosome	205932	T	C	C:181:0:181:100%:2.5401E-108	Pass:0:0:82:99:1E0	0	0	1	0	C:181:0:181:100%:2.5401E-108
Chromosome	205964	C	T	T:181:0:181:100%:2.5401E-108	Pass:0:0:82:99:1E0	0	0	1	0	T:181:0:181:100%:2.5401E-108
Chromosome	205991	T	A	A:184:0:184:100%:4.0017E-110	Pass:0:0:92:92:1E0	0	0	1	0	A:184:0:184:100%:4.0017E-110
Chromosome	206110	C	A	A:170:0:170:100%:1.0326E-101	Pass:0:0:94:76:1E0	0	0	1	0	A:170:0:170:100%:1.0326E-101
Chromosome	206116	A	T	T:171:0:171:100%:2.589E-102	Pass:0:0:93:78:1E0	0	0	1	0	T:171:0:171:100%:2.589E-102
Chromosome	206152	T	A	A:186:0:185:99.46%:1.0031E-110	Pass:0:0:96:89:1E0	0	0	1	0	A:186:0:185:99.46%:1.0031E-110
Chromosome	206266	T	C	C:192:1:190:98.96%:4.7777E-112	Pass:0:1:109:81:1E0	0	0	1	0	C:192:1:190:98.96%:4.7777E-112
Chromosome	206284	C	T	T:181:0:179:98.9%:4.0417E-107	Pass:0:0:101:78:1E0	0	0	1	0	T:181:0:179:98.9%:4.0417E-107
Chromosome	206332	G	A	A:194:0:193:99.48%:1.5634E-115	Pass:0:0:100:93:1E0	0	0	1	0	A:194:0:193:99.48%:1.5634E-115
Chromosome	206368	C	T	T:190:0:189:99.47%:3.9605E-113	Pass:0:0:93:96:1E0	0	0	1	0	T:190:0:189:99.47%:3.9605E-113
Chromosome	206392	G	A	A:203:0:203:100%:1.529E-121	Pass:0:0:101:102:1E0	0	0	1	0	A:203:0:203:100%:1.529E-121
Chromosome	206410	G	A	A:193:1:191:98.96%:1.2038E-112	Pass:0:1:90:101:1E0	0	0	1	0	A:193:1:191:98.96%:1.2038E-112
Chromosome	206444	A	G	G:177:0:177:100%:6.4306E-106	Pass:0:0:83:94:1E0	0	0	1	0	G:177:0:177:100%:6.4306E-106
Chromosome	206506	T	A	A:194:0:194:100%:3.9185E-116	Pass:0:0:100:94:1E0	0	0	1	0	A:194:0:194:100%:3.9185E-116
Chromosome	206512	T	C	C:195:1:193:98.97%:7.641E-114	Pass:0:1:100:93:1E0	0	0	1	0	C:195:1:193:98.97%:7.641E-114
Chromosome	206528	A	G	G:198:0:196:98.99%:2.4616E-117	Pass:0:0:106:90:1E0	0	0	1	0	G:198:0:196:98.99%:2.4616E-117
Chromosome	206542	C	G	G:187:0:179:100%:4.0417E-107	Pass:0:0:98:81:1E0	0	0	1	0	G:187:0:179:100%:4.0417E-107
Chromosome	206544	G	T	T:191:12:179:93.72%:1.8264E-95	Pass:6:6:98:81:1E0	0	0	1	0	T:191:12:179:93.72%:1.8264E-95
Chromosome	206545	G	A	A:192:8:178:92.71%:1.0811E-97	Pass:5:3:97:81:1E0	0	0	1	0	A:192:8:178:92.71%:1.0811E-97
Chromosome	206551	C	A	A:184:0:183:99.46%:1.5963E-109	Pass:0:0:98:85:1E0	0	0	1	0	A:184:0:183:99.46%:1.5963E-109
Chromosome	206554	A	C	C:181:0:180:99.45%:1.0132E-107	Pass:0:0:97:83:1E0	0	0	1	0	C:181:0:180:99.45%:1.0132E-107
Chromosome	206557	C	T	T:185:0:184:99.46%:4.0017E-110	Pass:0:0:100:84:1E0	0	0	1	0	T:185:0:184:99.46%:4.0017E-110
Chromosome	206597	G	A	A:190:1:189:99.47%:1.8961E-111	Pass:0:1:102:87:1E0	0	0	1	0	A:190:1:189:99.47%:1.8961E-111
Chromosome	206623	C	T	T:200:0:200:100%:9.7132E-120	Pass:0:0:100:100:1E0	0	0	1	0	T:200:0:200:100%:9.7132E-120
Chromosome	206635	G	A	A:204:0:204:100%:3.8319E-122	Pass:0:0:94:110:1E0	0	0	1	0	A:204:0:204:100%:3.8319E-122
Chromosome	206644	T	C	C:204:0:204:100%:3.8319E-122	Pass:0:0:97:107:1E0	0	0	1	0	C:204:0:204:100%:3.8319E-122
Chromosome	206690	C	A	A:215:1:214:99.53%:2.0258E-126	Pass:1:0:106:108:1E0	0	0	1	0	A:215:1:214:99.53%:2.0258E-126
Chromosome	206777	C	T	T:203:1:202:99.51%:3.1192E-119	Pass:0:1:124:78:1E0	0	0	1	0	T:203:1:202:99.51%:3.1192E-119
Chromosome	206779	C	A	A:203:0:203:100%:1.529E-121	Pass:0:0:124:79:1E0	0	0	1	0	A:203:0:203:100%:1.529E-121
Chromosome	206800	G	A	A:191:0:191:100%:2.4884E-114	Pass:0:0:113:78:1E0	0	0	1	0	A:191:0:191:100%:2.4884E-114
Chromosome	206813	C	T	T:198:0:198:100%:1.5463E-118	Pass:0:0:104:94:1E0	0	0	1	0	T:198:0:198:100%:1.5463E-118
Chromosome	206839	A	G	G:202:0:202:100%:6.101E-121	Pass:0:0:102:100:1E0	0	0	1	0	G:202:0:202:100%:6.101E-121
Chromosome	206857	C	T	T:199:0:199:100%:3.8756E-119	Pass:0:0:99:100:1E0	0	0	1	0	T:199:0:199:100%:3.8756E-119
Chromosome	207264	C	T	T:175:0:175:100%:1.0231E-104	Pass:0:0:81:94:1E0	0	0	1	0	T:175:0:175:100%:1.0231E-104
Chromosome	207285	A	G	G:163:0:163:100%:1.6566E-97	Pass:0:0:79:84:1E0	0	0	1	0	G:163:0:163:100%:1.6566E-97
Chromosome	207370	A	G	G:178:0:178:100%:1.6122E-106	Pass:0:0:79:99:1E0	0	0	1	0	G:178:0:178:100%:1.6122E-106
Chromosome	207414	G	A	A:198:0:198:100%:1.5463E-118	Pass:0:0:91:107:1E0	0	0	1	0	A:198:0:198:100%:1.5463E-118
Chromosome	207486	A	G	G:191:0:191:100%:2.4884E-114	Pass:0:0:100:91:1E0	0	0	1	0	G:191:0:191:100%:2.4884E-114
Chromosome	207519	G	A	A:162:1:159:98.15%:1.6912E-93	Pass:1:0:88:71:1E0	0	0	1	0	A:162:1:159:98.15%:1.6912E-93
Chromosome	207522	T	C	C:167:0:165:98.8%:1.0417E-98	Pass:0:0:91:74:1E0	0	0	1	0	C:167:0:165:98.8%:1.0417E-98
Chromosome	207606	G	A	A:154:0:154:100%:4.2213E-92	Pass:0:0:77:77:1E0	0	0	1	0	A:154:0:154:100%:4.2213E-92
Chromosome	207609	A	G	G:156:0:156:100%:2.6554E-93	Pass:0:0:77:79:1E0	0	0	1	0	G:156:0:156:100%:2.6554E-93
Chromosome	207621	A	G	G:160:0:159:99.38%:4.1887E-95	Pass:0:0:72:87:1E0	0	0	1	0	G:160:0:159:99.38%:4.1887E-95
Chromosome	207654	A	G	G:175:5:170:97.14%:1.5232E-95	Pass:3:2:75:95:1E0	0	0	1	0	G:175:5:170:97.14%:1.5232E-95
Chromosome	207655	G	A	A:175:2:168:96%:1.5185E-97	Pass:0:2:75:93:1E0	0	0	1	0	A:175:2:168:96%:1.5185E-97
Chromosome	207762	A	G	G:167:0:167:100%:6.55E-100	Pass:0:0:90:77:1E0	0	0	1	0	G:167:0:167:100%:6.55E-100
Chromosome	207786	A	C	C:180:0:180:100%:1.0132E-107	Pass:0:0:88:92:1E0	0	0	1	0	C:180:0:180:100%:1.0132E-107
Chromosome	207843	C	T	T:195:1:190:97.44%:4.7777E-112	Pass:1:0:95:95:1E0	0	0	1	0	T:195:1:190:97.44%:4.7777E-112
Chromosome	207956	G	T	T:199:1:198:99.5%:7.7511E-117	Pass:0:1:115:83:1E0	0	0	1	0	T:199:1:198:99.5%:7.7511E-117
Chromosome	208079	A	T	T:204:0:203:99.51%:1.529E-121	Pass:0:0:105:98:1E0	0	0	1	0	T:204:0:203:99.51%:1.529E-121
Chromosome	208096	G	A	A:192:0:192:100%:6.2372E-115	Pass:0:0:99:93:1E0	0	0	1	0	A:192:0:192:100%:6.2372E-115
Chromosome	208422	T	C	C:154:0:154:100%:4.2213E-92	Pass:0:0:73:81:1E0	0	0	1	0	C:154:0:154:100%:4.2213E-92
Chromosome	208437	T	A	A:158:0:157:99.37%:6.6597E-94	Pass:0:0:73:84:1E0	0	0	1	0	A:158:0:157:99.37%:6.6597E-94
Chromosome	208665	T	C	C:163:0:163:100%:1.6566E-97	Pass:0:0:83:80:1E0	0	0	1	0	C:163:0:163:100%:1.6566E-97
Chromosome	208725	T	C	C:164:0:164:100%:4.1542E-98	Pass:0:0:86:78:1E0	0	0	1	0	C:164:0:164:100%:4.1542E-98
Chromosome	208804	G	A	A:153:0:153:100%:1.683E-91	Pass:0:0:79:74:1E0	0	0	1	0	A:153:0:153:100%:1.683E-91
Chromosome	208821	T	C	C:171:0:171:100%:2.589E-102	Pass:0:0:84:87:1E0	0	0	1	0	C:171:0:171:100%:2.589E-102
Chromosome	208833	A	G	G:172:0:172:100%:6.4914E-103	Pass:0:0:85:87:1E0	0	0	1	0	G:172:0:172:100%:6.4914E-103
Chromosome	208845	A	G	G:179:0:178:99.44%:1.6122E-106	Pass:0:0:83:95:1E0	0	0	1	0	G:179:0:178:99.44%:1.6122E-106
Chromosome	208872	A	G	G:180:0:179:99.44%:4.0417E-107	Pass:0:0:85:94:1E0	0	0	1	0	G:180:0:179:99.44%:4.0417E-107
Chromosome	209094	T	C	C:151:0:151:100%:2.6752E-90	Pass:0:0:80:71:1E0	0	0	1	0	C:151:0:151:100%:2.6752E-90
Chromosome	209116	T	C	C:176:0:176:100%:2.565E-105	Pass:0:0:93:83:1E0	0	0	1	0	C:176:0:176:100%:2.565E-105
Chromosome	209210	T	C	C:196:0:196:100%:2.4616E-117	Pass:0:0:108:88:1E0	0	0	1	0	C:196:0:196:100%:2.4616E-117
Chromosome	209470	C	A	A:195:0:195:100%:9.8214E-117	Pass:0:0:95:100:1E0	0	0	1	0	A:195:0:195:100%:9.8214E-117
Chromosome	209785	C	T	T:196:0:195:99.49%:9.8214E-117	Pass:0:0:102:93:1E0	0	0	1	0	T:196:0:195:99.49%:9.8214E-117
Chromosome	209828	G	A	A:195:0:194:99.49%:3.9185E-116	Pass:0:0:89:105:1E0	0	0	1	0	A:195:0:194:99.49%:3.9185E-116
Chromosome	209866	T	C	C:211:0:211:100%:2.3786E-126	Pass:0:0:103:108:1E0	0	0	1	0	C:211:0:211:100%:2.3786E-126
Chromosome	209929	G	C	C:240:1:238:99.17%:8.4309E-141	Pass:0:1:124:114:1E0	0	0	1	0	C:240:1:238:99.17%:8.4309E-141
Chromosome	209956	A	T	T:209:0:208:100%:1.5114E-124	Pass:0:0:99:109:1E0	0	0	1	0	T:209:0:208:100%:1.5114E-124
Chromosome	210030	A	G	G:225:0:224:99.56%:3.6518E-134	Pass:0:0:120:104:1E0	0	0	1	0	G:225:0:224:99.56%:3.6518E-134
Chromosome	210077	A	C	C:228:1:227:99.56%:3.2956E-134	Pass:0:1:129:98:1E0	0	0	1	0	C:228:1:227:99.56%:3.2956E-134
Chromosome	210085	G	T	T:208:1:207:99.52%:3.1589E-122	Pass:0:1:116:91:1E0	0	0	1	0	T:208:1:207:99.52%:3.1589E-122
Chromosome	210087	G	A	A:208:0:207:99.52%:6.0312E-124	Pass:0:0:115:92:1E0	0	0	1	0	A:208:0:207:99.52%:6.0312E-124
Chromosome	210105	C	T	T:215:0:215:100%:9.3788E-129	Pass:0:0:110:105:1E0	0	0	1	0	T:215:0:215:100%:9.3788E-129
Chromosome	210107	G	A	A:213:0:213:100%:1.4936E-127	Pass:0:0:110:103:1E0	0	0	1	0	A:213:0:213:100%:1.4936E-127
Chromosome	210137	A	T	T:203:0:202:99.51%:6.101E-121	Pass:0:0:98:104:1E0	0	0	1	0	T:203:0:202:99.51%:6.101E-121
Chromosome	210139	G	A	A:203:0:203:100%:1.529E-121	Pass:0:0:98:105:1E0	0	0	1	0	A:203:0:203:100%:1.529E-121
Chromosome	210158	T	C	C:196:0:196:100%:2.4616E-117	Pass:0:0:82:114:1E0	0	0	1	0	C:196:0:196:100%:2.4616E-117
Chromosome	210167	G	A	A:199:0:199:100%:3.8756E-119	Pass:0:0:83:116:1E0	0	0	1	0	A:199:0:199:100%:3.8756E-119
Chromosome	210174	T	C	C:198:0:198:100%:1.5463E-118	Pass:0:0:80:118:1E0	0	0	1	0	C:198:0:198:100%:1.5463E-118
Chromosome	210262	A	C	C:191:1:190:99.48%:4.7777E-112	Pass:1:0:82:108:1E0	0	0	1	0	C:191:1:190:99.48%:4.7777E-112
Chromosome	210304	A	G	G:181:0:181:100%:2.5401E-108	Pass:0:0:92:89:1E0	0	0	1	0	G:181:0:181:100%:2.5401E-108
Chromosome	210346	G	A	A:196:1:194:98.98%:1.925E-114	Pass:0:1:107:87:1E0	0	0	1	0	A:196:1:194:98.98%:1.925E-114
Chromosome	210382	T	C	C:210:0:210:100%:9.4917E-126	Pass:0:0:100:110:1E0	0	0	1	0	C:210:0:210:100%:9.4917E-126
Chromosome	210583	T	G	G:194:1:193:99.48%:7.641E-114	Pass:0:1:109:84:1E0	0	0	1	0	G:194:1:193:99.48%:7.641E-114
Chromosome	210724	C	T	T:200:0:199:99.5%:3.8756E-119	Pass:0:0:95:104:1E0	0	0	1	0	T:200:0:199:99.5%:3.8756E-119
Chromosome	210781	A	G	G:215:0:215:100%:9.3788E-129	Pass:0:0:106:109:1E0	0	0	1	0	G:215:0:215:100%:9.3788E-129
Chromosome	210898	A	G	G:188:0:188:100%:1.58E-112	Pass:0:0:96:92:1E0	0	0	1	0	G:188:0:188:100%:1.58E-112
Chromosome	210974	G	A	A:185:0:184:99.46%:4.0017E-110	Pass:0:0:95:89:1E0	0	0	1	0	A:185:0:184:99.46%:4.0017E-110
Chromosome	211001	A	T	T:193:0:191:98.96%:2.4884E-114	Pass:0:0:96:95:1E0	0	0	1	0	T:193:0:191:98.96%:2.4884E-114
Chromosome	211034	T	C	C:191:0:188:98.43%:1.58E-112	Pass:0:0:90:98:1E0	0	0	1	0	C:191:0:188:98.43%:1.58E-112
Chromosome	211094	C	T	T:198:0:197:99.49%:6.1697E-118	Pass:0:0:85:112:1E0	0	0	1	0	T:198:0:197:99.49%:6.1697E-118
Chromosome	211101	A	T	T:201:0:199:99%:3.8756E-119	Pass:0:0:88:111:1E0	0	0	1	0	T:201:0:199:99%:3.8756E-119
Chromosome	211220	C	A	A:169:0:169:100%:4.1181E-101	Pass:0:0:88:81:1E0	0	0	1	0	A:169:0:169:100%:4.1181E-101
Chromosome	211242	T	C	C:156:0:154:98.72%:4.2213E-92	Pass:0:0:86:68:1E0	0	0	1	0	C:156:0:154:98.72%:4.2213E-92
Chromosome	211262	T	C	C:165:1:164:99.39%:1.7292E-96	Pass:1:0:81:83:1E0	0	0	1	0	C:165:1:164:99.39%:1.7292E-96
Chromosome	211263	G	A	A:165:0:165:100%:1.0417E-98	Pass:0:0:82:83:1E0	0	0	1	0	A:165:0:165:100%:1.0417E-98
Chromosome	211277	C	T	T:188:0:187:99.47%:6.3033E-112	Pass:0:0:89:98:1E0	0	0	1	0	T:188:0:187:99.47%:6.3033E-112
Chromosome	211291	C	A	A:183:2:181:98.91%:2.7169E-105	Pass:2:0:88:93:1E0	0	0	1	0	A:183:2:181:98.91%:2.7169E-105
Chromosome	211296	A	G	G:179:0:179:100%:4.0417E-107	Pass:0:0:87:92:1E0	0	0	1	0	G:179:0:179:100%:4.0417E-107
Chromosome	211357	G	C	C:171:0:8:100%:7.77E-5	Pass:0:0:4:4:1E0	0	0	1	0	C:171:0:8:100%:7.77E-5
Chromosome	211358	A	G	G:171:0:8:100%:7.77E-5	Pass:0:0:4:4:1E0	0	0	1	0	G:171:0:8:100%:7.77E-5
Chromosome	211361	T	A	A:171:0:8:100%:7.77E-5	Pass:0:0:4:4:1E0	0	0	1	0	A:171:0:8:100%:7.77E-5
Chromosome	211362	A	T	T:171:0:8:100%:7.77E-5	Pass:0:0:4:4:1E0	0	0	1	0	T:171:0:8:100%:7.77E-5
Chromosome	211363	A	T	T:171:0:8:100%:7.77E-5	Pass:0:0:4:4:1E0	0	0	1	0	T:171:0:8:100%:7.77E-5
Chromosome	211365	C	G	G:178:0:12:100%:3.698E-7	Pass:0:0:5:7:1E0	0	0	1	0	G:178:0:12:100%:3.698E-7
Chromosome	211485	A	G	G:180:0:179:99.44%:4.0417E-107	Pass:0:0:90:89:1E0	0	0	1	0	G:180:0:179:99.44%:4.0417E-107
Chromosome	211500	G	A	A:176:0:175:99.43%:1.0231E-104	Pass:0:0:86:89:1E0	0	0	1	0	A:176:0:175:99.43%:1.0231E-104
Chromosome	211503	C	G	G:172:0:171:99.42%:2.589E-102	Pass:0:0:83:88:1E0	0	0	1	0	G:172:0:171:99.42%:2.589E-102
Chromosome	211599	A	G	G:185:0:185:100%:1.0031E-110	Pass:0:0:106:79:1E0	0	0	1	0	G:185:0:185:100%:1.0031E-110
Chromosome	211605	T	C	C:194:0:193:99.48%:1.5634E-115	Pass:0:0:114:79:1E0	0	0	1	0	C:194:0:193:99.48%:1.5634E-115
Chromosome	211653	A	T	T:219:0:218:99.54%:1.4756E-130	Pass:0:0:112:106:1E0	0	0	1	0	T:219:0:218:99.54%:1.4756E-130
Chromosome	211656	C	T	T:226:0:224:99.12%:3.6518E-134	Pass:0:0:117:107:1E0	0	0	1	0	T:226:0:224:99.12%:3.6518E-134
Chromosome	211674	T	C	C:221:0:221:100%:2.3214E-132	Pass:0:0:108:113:1E0	0	0	1	0	C:221:0:221:100%:2.3214E-132
Chromosome	211991	C	T	T:212:0:210:99.06%:9.4917E-126	Pass:0:0:88:122:1E0	0	0	1	0	T:212:0:210:99.06%:9.4917E-126
Chromosome	212005	C	T	T:195:0:195:100%:9.8214E-117	Pass:0:0:86:109:1E0	0	0	1	0	T:195:0:195:100%:9.8214E-117
Chromosome	212212	C	G	G:202:0:202:100%:6.101E-121	Pass:0:0:112:90:1E0	0	0	1	0	G:202:0:202:100%:6.101E-121
Chromosome	212350	C	A	A:208:0:208:100%:1.5114E-124	Pass:0:0:113:95:1E0	0	0	1	0	A:208:0:208:100%:1.5114E-124
Chromosome	212467	G	T	T:202:0:202:100%:6.101E-121	Pass:0:0:109:93:1E0	0	0	1	0	T:202:0:202:100%:6.101E-121
Chromosome	212575	C	T	T:213:0:213:100%:1.4936E-127	Pass:0:0:97:116:1E0	0	0	1	0	T:213:0:213:100%:1.4936E-127
Chromosome	212620	G	A	A:204:0:204:100%:3.8319E-122	Pass:0:0:91:113:1E0	0	0	1	0	A:204:0:204:100%:3.8319E-122
Chromosome	212656	G	A	A:196:0:195:99.49%:9.8214E-117	Pass:0:0:89:106:1E0	0	0	1	0	A:196:0:195:99.49%:9.8214E-117
Chromosome	212683	G	A	A:172:1:171:99.42%:1.123E-100	Pass:0:1:75:96:1E0	0	0	1	0	A:172:1:171:99.42%:1.123E-100
Chromosome	212719	T	C	C:159:0:159:100%:4.1887E-95	Pass:0:0:53:106:1E0	0	0	1	0	C:159:0:159:100%:4.1887E-95
Chromosome	213041	T	A	A:51:0:51:100%:2.5024E-30	Pass:0:0:0:51:1E0	0	0	1	0	A:51:0:51:100%:2.5024E-30
Chromosome	222978	T	G	G:81:2:79:97.53%:9.3002E-45	Pass:1.0:2:0:79:0:1E0	0	0	1	0	G:81:2:79:97.53%:9.3002E-45
Chromosome	223395	A	G	G:187:0:186:99.47%:2.5146E-111	Pass:0:0:94:92:1E0	0	0	1	0	G:187:0:186:99.47%:2.5146E-111
Chromosome	223513	A	G	G:166:0:166:100%:2.6121E-99	Pass:0:0:78:88:1E0	0	0	1	0	G:166:0:166:100%:2.6121E-99
Chromosome	223594	C	G	G:219:0:219:100%:3.6975E-131	Pass:0:0:121:98:1E0	0	0	1	0	G:219:0:219:100%:3.6975E-131
Chromosome	223666	C	T	T:213:0:213:100%:1.4936E-127	Pass:0:0:129:84:1E0	0	0	1	0	T:213:0:213:100%:1.4936E-127
Chromosome	223717	T	C	C:224:0:224:100%:3.6518E-134	Pass:0:0:138:86:1E0	0	0	1	0	C:224:0:224:100%:3.6518E-134
Chromosome	223754	T	C	C:195:0:195:100%:9.8214E-117	Pass:0:0:114:81:1E0	0	0	1	0	C:195:0:195:100%:9.8214E-117
Chromosome	223783	T	C	C:193:0:193:100%:1.5634E-115	Pass:0:0:102:91:1E0	0	0	1	0	C:193:0:193:100%:1.5634E-115
Chromosome	223790	T	C	C:188:0:187:99.47%:6.3033E-112	Pass:0:0:98:89:1E0	0	0	1	0	C:188:0:187:99.47%:6.3033E-112
Chromosome	223807	G	C	C:192:0:192:100%:6.2372E-115	Pass:0:0:106:86:1E0	0	0	1	0	C:192:0:192:100%:6.2372E-115
Chromosome	223851	C	T	T:215:0:214:99.53%:3.7428E-128	Pass:0:0:111:103:1E0	0	0	1	0	T:215:0:214:99.53%:3.7428E-128
Chromosome	223900	G	A	A:221:0:221:100%:2.3214E-132	Pass:0:0:97:124:1E0	0	0	1	0	A:221:0:221:100%:2.3214E-132
Chromosome	224036	G	T	T:238:0:238:100%:1.4022E-142	Pass:0:0:119:119:1E0	0	0	1	0	T:238:0:238:100%:1.4022E-142
Chromosome	224105	A	G	G:216:0:216:100%:2.3501E-129	Pass:0:0:89:127:1E0	0	0	1	0	G:216:0:216:100%:2.3501E-129
Chromosome	224198	C	T	T:205:0:204:99.51%:3.8319E-122	Pass:0:0:103:101:1E0	0	0	1	0	T:205:0:204:99.51%:3.8319E-122
Chromosome	224243	G	A	A:189:0:189:100%:3.9605E-113	Pass:0:0:108:81:1E0	0	0	1	0	A:189:0:189:100%:3.9605E-113
Chromosome	224251	T	G	G:174:0:173:99.43%:1.6275E-103	Pass:0:0:96:77:1E0	0	0	1	0	G:174:0:173:99.43%:1.6275E-103
Chromosome	224261	A	G	G:178:0:178:100%:1.6122E-106	Pass:0:0:97:81:1E0	0	0	1	0	G:178:0:178:100%:1.6122E-106
Chromosome	224270	T	C	C:176:0:176:100%:2.565E-105	Pass:0:0:93:83:1E0	0	0	1	0	C:176:0:176:100%:2.565E-105
Chromosome	224282	A	G	G:184:0:183:99.46%:1.5963E-109	Pass:0:0:86:97:1E0	0	0	1	0	G:184:0:183:99.46%:1.5963E-109
Chromosome	224324	T	C	C:192:1:191:99.48%:1.2038E-112	Pass:1:0:83:108:1E0	0	0	1	0	C:192:1:191:99.48%:1.2038E-112
Chromosome	224360	A	G	G:194:0:194:100%:3.9185E-116	Pass:0:0:73:121:1E0	0	0	1	0	G:194:0:194:100%:3.9185E-116
Chromosome	224396	G	A	A:183:0:183:100%:1.5963E-109	Pass:0:0:69:114:1E0	0	0	1	0	A:183:0:183:100%:1.5963E-109
Chromosome	224459	C	T	T:162:0:161:99.38%:2.6343E-96	Pass:0:0:75:86:1E0	0	0	1	0	T:162:0:161:99.38%:2.6343E-96
Chromosome	224483	G	T	T:165:0:165:100%:1.0417E-98	Pass:0:0:74:91:1E0	0	0	1	0	T:165:0:165:100%:1.0417E-98
Chromosome	224498	C	T	T:177:0:177:100%:6.4306E-106	Pass:0:0:80:97:1E0	0	0	1	0	T:177:0:177:100%:6.4306E-106
Chromosome	224504	G	A	A:170:0:169:99.41%:4.1181E-101	Pass:0:0:77:92:1E0	0	0	1	0	A:170:0:169:99.41%:4.1181E-101
Chromosome	224516	A	G	G:176:0:176:100%:2.565E-105	Pass:0:0:81:95:1E0	0	0	1	0	G:176:0:176:100%:2.565E-105
Chromosome	224546	G	A	A:195:0:193:98.97%:1.5634E-115	Pass:0:0:89:104:1E0	0	0	1	0	A:195:0:193:98.97%:1.5634E-115
Chromosome	224555	C	T	T:198:0:198:100%:1.5463E-118	Pass:0:0:94:104:1E0	0	0	1	0	T:198:0:198:100%:1.5463E-118
Chromosome	224615	A	G	G:186:0:186:100%:2.5146E-111	Pass:0:0:97:89:1E0	0	0	1	0	G:186:0:186:100%:2.5146E-111
Chromosome	224645	G	A	A:176:0:176:100%:2.565E-105	Pass:0:0:95:81:1E0	0	0	1	0	A:176:0:176:100%:2.565E-105
Chromosome	224651	G	A	A:174:0:173:99.43%:1.6275E-103	Pass:0:0:96:77:1E0	0	0	1	0	A:174:0:173:99.43%:1.6275E-103
Chromosome	224704	T	C	C:180:0:180:100%:1.0132E-107	Pass:0:0:111:69:1E0	0	0	1	0	C:180:0:180:100%:1.0132E-107
Chromosome	224756	A	T	T:191:0:191:100%:2.4884E-114	Pass:0:0:107:84:1E0	0	0	1	0	T:191:0:191:100%:2.4884E-114
Chromosome	224835	C	T	T:173:0:173:100%:1.6275E-103	Pass:0:0:87:86:1E0	0	0	1	0	T:173:0:173:100%:1.6275E-103
Chromosome	224882	A	G	G:194:0:194:100%:3.9185E-116	Pass:0:0:103:91:1E0	0	0	1	0	G:194:0:194:100%:3.9185E-116
Chromosome	224883	G	A	A:194:0:194:100%:3.9185E-116	Pass:0:0:103:91:1E0	0	0	1	0	A:194:0:194:100%:3.9185E-116
Chromosome	224894	A	C	C:214:0:214:100%:3.7428E-128	Pass:0:0:115:99:1E0	0	0	1	0	C:214:0:214:100%:3.7428E-128
Chromosome	224910	T	G	G:211:0:211:100%:2.3786E-126	Pass:0:0:109:102:1E0	0	0	1	0	G:211:0:211:100%:2.3786E-126
Chromosome	224932	T	C	C:211:0:210:99.53%:9.4917E-126	Pass:0:0:103:107:1E0	0	0	1	0	C:211:0:210:99.53%:9.4917E-126
Chromosome	225020	C	T	T:194:0:194:100%:3.9185E-116	Pass:0:0:98:96:1E0	0	0	1	0	T:194:0:194:100%:3.9185E-116
Chromosome	225102	T	G	G:180:0:180:100%:1.0132E-107	Pass:0:0:80:100:1E0	0	0	1	0	G:180:0:180:100%:1.0132E-107
Chromosome	225186	T	C	C:180:0:179:99.44%:4.0417E-107	Pass:0:0:84:95:1E0	0	0	1	0	C:180:0:179:99.44%:4.0417E-107
Chromosome	225341	C	G	G:191:0:191:100%:2.4884E-114	Pass:0:0:92:99:1E0	0	0	1	0	G:191:0:191:100%:2.4884E-114
Chromosome	225420	T	C	C:167:0:167:100%:6.55E-100	Pass:0:0:88:79:1E0	0	0	1	0	C:167:0:167:100%:6.55E-100
Chromosome	225544	T	C	C:167:0:167:100%:6.55E-100	Pass:0:0:78:89:1E0	0	0	1	0	C:167:0:167:100%:6.55E-100
Chromosome	225555	G	C	C:175:0:175:100%:1.0231E-104	Pass:0:0:78:97:1E0	0	0	1	0	C:175:0:175:100%:1.0231E-104
Chromosome	225561	G	C	C:173:0:173:100%:1.6275E-103	Pass:0:0:80:93:1E0	0	0	1	0	C:173:0:173:100%:1.6275E-103
Chromosome	225587	T	C	C:177:0:176:99.44%:2.565E-105	Pass:0:0:81:95:1E0	0	0	1	0	C:177:0:176:99.44%:2.565E-105
Chromosome	225675	A	G	G:171:0:171:100%:2.589E-102	Pass:0:0:77:94:1E0	0	0	1	0	G:171:0:171:100%:2.589E-102
Chromosome	225766	A	T	T:179:0:178:99.44%:1.6122E-106	Pass:0:0:84:94:1E0	0	0	1	0	T:179:0:178:99.44%:1.6122E-106
Chromosome	225779	A	C	C:157:0:157:100%:6.6597E-94	Pass:0:0:75:82:1E0	0	0	1	0	C:157:0:157:100%:6.6597E-94
Chromosome	225780	T	A	A:157:0:156:99.36%:2.6554E-93	Pass:0:0:74:82:1E0	0	0	1	0	A:157:0:156:99.36%:2.6554E-93
Chromosome	225786	C	T	T:158:0:158:100%:1.6702E-94	Pass:0:0:77:81:1E0	0	0	1	0	T:158:0:158:100%:1.6702E-94
Chromosome	225792	A	G	G:152:1:151:99.34%:1.0267E-88	Pass:0:1:74:77:1E0	0	0	1	0	G:152:1:151:99.34%:1.0267E-88
Chromosome	225804	G	A	A:137:0:136:99.27%:2.7264E-81	Pass:0:0:66:70:1E0	0	0	1	0	A:137:0:136:99.27%:2.7264E-81
Chromosome	225805	C	A	A:137:1:136:99.27%:9.4404E-80	Pass:0:1:67:69:1E0	0	0	1	0	A:137:1:136:99.27%:9.4404E-80
Chromosome	225816	A	G	G:141:0:140:99.29%:1.0805E-83	Pass:0:0:69:71:1E0	0	0	1	0	G:141:0:140:99.29%:1.0805E-83
Chromosome	225831	A	G	G:148:0:148:100%:1.6951E-88	Pass:0:0:76:72:1E0	0	0	1	0	G:148:0:148:100%:1.6951E-88
Chromosome	225840	A	G	G:136:0:136:100%:2.7264E-81	Pass:0:0:73:63:1E0	0	0	1	0	G:136:0:136:100%:2.7264E-81
Chromosome	225855	T	C	C:149:0:147:98.66%:6.7575E-88	Pass:0:0:77:70:1E0	0	0	1	0	C:149:0:147:98.66%:6.7575E-88
Chromosome	225871	G	A	A:154:0:154:100%:4.2213E-92	Pass:0:0:84:70:1E0	0	0	1	0	A:154:0:154:100%:4.2213E-92
Chromosome	225895	A	C	C:152:0:152:100%:6.7102E-91	Pass:0:0:87:65:1E0	0	0	1	0	C:152:0:152:100%:6.7102E-91
Chromosome	225909	A	T	T:164:1:162:98.78%:2.7169E-95	Pass:1:0:93:69:1E0	0	0	1	0	T:164:1:162:98.78%:2.7169E-95
Chromosome	225975	C	T	T:182:0:182:100%:6.3678E-109	Pass:0:0:92:90:1E0	0	0	1	0	T:182:0:182:100%:6.3678E-109
Chromosome	225987	G	T	T:175:0:175:100%:1.0231E-104	Pass:0:0:83:92:1E0	0	0	1	0	T:175:0:175:100%:1.0231E-104
Chromosome	226000	A	T	T:164:0:164:100%:4.1542E-98	Pass:0:0:78:86:1E0	0	0	1	0	T:164:0:164:100%:4.1542E-98
Chromosome	226002	G	A	A:163:0:162:99.39%:6.6062E-97	Pass:0:0:78:84:1E0	0	0	1	0	A:163:0:162:99.39%:6.6062E-97
Chromosome	226005	T	C	C:163:0:162:99.39%:6.6062E-97	Pass:0:0:78:84:1E0	0	0	1	0	C:163:0:162:99.39%:6.6062E-97
Chromosome	226008	A	C	C:166:0:166:100%:2.6121E-99	Pass:0:0:79:87:1E0	0	0	1	0	C:166:0:166:100%:2.6121E-99
Chromosome	226014	G	A	A:171:0:171:100%:2.589E-102	Pass:0:0:81:90:1E0	0	0	1	0	A:171:0:171:100%:2.589E-102
Chromosome	226020	G	A	A:178:0:178:100%:1.6122E-106	Pass:0:0:81:97:1E0	0	0	1	0	A:178:0:178:100%:1.6122E-106
Chromosome	226266	G	A	A:189:0:189:100%:3.9605E-113	Pass:0:0:101:88:1E0	0	0	1	0	A:189:0:189:100%:3.9605E-113
Chromosome	226299	A	T	T:180:0:179:99.44%:4.0417E-107	Pass:0:0:91:88:1E0	0	0	1	0	T:180:0:179:99.44%:4.0417E-107
Chromosome	226306	C	T	T:174:0:172:98.85%:6.4914E-103	Pass:0:0:91:81:1E0	0	0	1	0	T:174:0:172:98.85%:6.4914E-103
Chromosome	226307	C	T	T:174:0:174:100%:4.0806E-104	Pass:0:0:91:83:1E0	0	0	1	0	T:174:0:174:100%:4.0806E-104
Chromosome	226308	C	A	A:174:0:174:100%:4.0806E-104	Pass:0:0:91:83:1E0	0	0	1	0	A:174:0:174:100%:4.0806E-104
Chromosome	226329	A	T	T:181:0:180:100%:1.0132E-107	Pass:0:0:94:86:1E0	0	0	1	0	T:181:0:180:100%:1.0132E-107
Chromosome	226781	T	C	C:213:0:213:100%:1.4936E-127	Pass:0:0:123:90:1E0	0	0	1	0	C:213:0:213:100%:1.4936E-127
Chromosome	226903	C	T	T:172:1:171:99.42%:1.123E-100	Pass:1:0:88:83:1E0	0	0	1	0	T:172:1:171:99.42%:1.123E-100
Chromosome	227192	A	G	G:173:1:172:99.42%:2.8319E-101	Pass:0:1:83:89:1E0	0	0	1	0	G:173:1:172:99.42%:2.8319E-101
Chromosome	227237	G	A	A:156:0:156:100%:2.6554E-93	Pass:0:0:75:81:1E0	0	0	1	0	A:156:0:156:100%:2.6554E-93
Chromosome	227243	C	T	T:162:0:161:99.38%:2.6343E-96	Pass:0:0:78:83:1E0	0	0	1	0	T:162:0:161:99.38%:2.6343E-96
Chromosome	227393	T	C	C:176:0:176:100%:2.565E-105	Pass:0:0:87:89:1E0	0	0	1	0	C:176:0:176:100%:2.565E-105
Chromosome	227396	A	G	G:175:0:175:100%:1.0231E-104	Pass:0:0:86:89:1E0	0	0	1	0	G:175:0:175:100%:1.0231E-104
Chromosome	227577	C	T	T:185:0:184:99.46%:4.0017E-110	Pass:0:0:106:78:1E0	0	0	1	0	T:185:0:184:99.46%:4.0017E-110
Chromosome	227597	C	T	T:202:0:202:100%:6.101E-121	Pass:0:0:116:86:1E0	0	0	1	0	T:202:0:202:100%:6.101E-121
Chromosome	227693	C	T	T:189:0:189:100%:3.9605E-113	Pass:0:0:96:93:1E0	0	0	1	0	T:189:0:189:100%:3.9605E-113
Chromosome	227771	A	T	T:204:0:204:100%:3.8319E-122	Pass:0:0:100:104:1E0	0	0	1	0	T:204:0:204:100%:3.8319E-122
Chromosome	227843	C	T	T:197:0:196:99.49%:2.4616E-117	Pass:0:0:95:101:1E0	0	0	1	0	T:197:0:196:99.49%:2.4616E-117
Chromosome	227858	G	A	A:188:0:188:100%:1.58E-112	Pass:0:0:89:99:1E0	0	0	1	0	A:188:0:188:100%:1.58E-112
Chromosome	228063	A	G	G:191:0:189:98.95%:3.9605E-113	Pass:0:0:101:88:1E0	0	0	1	0	G:191:0:189:98.95%:3.9605E-113
Chromosome	228140	C	T	T:192:1:191:99.48%:1.2038E-112	Pass:0:1:93:98:1E0	0	0	1	0	T:192:1:191:99.48%:1.2038E-112
Chromosome	228423	A	G	G:191:1:190:99.48%:4.7777E-112	Pass:1:0:99:91:1E0	0	0	1	0	G:191:1:190:99.48%:4.7777E-112
Chromosome	228558	A	G	G:183:0:183:100%:1.5963E-109	Pass:0:0:102:81:1E0	0	0	1	0	G:183:0:183:100%:1.5963E-109
Chromosome	228702	G	A	A:161:0:160:99.38%:1.0505E-95	Pass:0:0:71:89:1E0	0	0	1	0	A:161:0:160:99.38%:1.0505E-95
Chromosome	228766	A	G	G:191:0:191:100%:2.4884E-114	Pass:0:0:88:103:1E0	0	0	1	0	G:191:0:191:100%:2.4884E-114
Chromosome	228780	C	T	T:191:0:191:100%:2.4884E-114	Pass:0:0:85:106:1E0	0	0	1	0	T:191:0:191:100%:2.4884E-114
Chromosome	228805	G	A	A:190:0:188:98.95%:1.58E-112	Pass:0:0:93:95:1E0	0	0	1	0	A:190:0:188:98.95%:1.58E-112
Chromosome	228806	C	A	A:190:0:189:99.47%:3.9605E-113	Pass:0:0:94:95:1E0	0	0	1	0	A:190:0:189:99.47%:3.9605E-113
Chromosome	228807	C	T	T:190:0:189:99.47%:3.9605E-113	Pass:0:0:95:94:1E0	0	0	1	0	T:190:0:189:99.47%:3.9605E-113
Chromosome	228822	A	G	G:192:0:192:100%:6.2372E-115	Pass:0:0:96:96:1E0	0	0	1	0	G:192:0:192:100%:6.2372E-115
Chromosome	228876	G	A	A:209:0:209:100%:3.7876E-125	Pass:0:0:113:96:1E0	0	0	1	0	A:209:0:209:100%:3.7876E-125
Chromosome	228896	C	T	T:214:0:212:99.07%:5.9605E-127	Pass:0:0:113:99:1E0	0	0	1	0	T:214:0:212:99.07%:5.9605E-127
Chromosome	228912	A	T	T:205:0:204:99.51%:3.8319E-122	Pass:0:0:112:92:1E0	0	0	1	0	T:205:0:204:99.51%:3.8319E-122
Chromosome	228987	G	A	A:201:0:200:99.5%:9.7132E-120	Pass:0:0:120:80:1E0	0	0	1	0	A:201:0:200:99.5%:9.7132E-120
Chromosome	229179	A	C	C:216:0:215:99.54%:9.3788E-129	Pass:0:0:97:118:1E0	0	0	1	0	C:216:0:215:99.54%:9.3788E-129
Chromosome	229246	T	C	C:245:0:245:100%:8.6832E-147	Pass:0:0:107:138:1E0	0	0	1	0	C:245:0:245:100%:8.6832E-147
Chromosome	229262	G	A	A:244:1:242:99.18%:3.3761E-143	Pass:0:1:110:132:1E0	0	0	1	0	A:244:1:242:99.18%:3.3761E-143
Chromosome	229281	T	C	C:220:0:220:100%:9.2648E-132	Pass:0:0:112:108:1E0	0	0	1	0	C:220:0:220:100%:9.2648E-132
Chromosome	229367	C	T	T:186:0:186:100%:2.5146E-111	Pass:0:0:89:97:1E0	0	0	1	0	T:186:0:186:100%:2.5146E-111
Chromosome	229397	G	A	A:216:0:214:99.07%:3.7428E-128	Pass:0:0:103:111:1E0	0	0	1	0	A:216:0:214:99.07%:3.7428E-128
Chromosome	229447	C	T	T:213:0:212:99.53%:5.9605E-127	Pass:0:0:109:103:1E0	0	0	1	0	T:213:0:212:99.53%:5.9605E-127
Chromosome	229474	G	T	T:198:1:197:99.49%:3.0772E-116	Pass:0:1:102:95:1E0	0	0	1	0	T:198:1:197:99.49%:3.0772E-116
Chromosome	229566	T	C	C:226:0:225:99.56%:9.1498E-135	Pass:0:0:94:131:1E0	0	0	1	0	C:226:0:225:99.56%:9.1498E-135
Chromosome	229572	A	G	G:216:0:215:99.54%:9.3788E-129	Pass:0:0:91:124:1E0	0	0	1	0	G:216:0:215:99.54%:9.3788E-129
Chromosome	229932	A	G	G:166:1:164:98.8%:1.7292E-96	Pass:0:1:78:86:1E0	0	0	1	0	G:166:1:164:98.8%:1.7292E-96
Chromosome	230070	A	G	G:176:0:176:100%:2.565E-105	Pass:0:0:96:80:1E0	0	0	1	0	G:176:0:176:100%:2.565E-105
Chromosome	230088	G	A	A:170:0:170:100%:1.0326E-101	Pass:0:0:93:77:1E0	0	0	1	0	A:170:0:170:100%:1.0326E-101
Chromosome	230152	T	C	C:156:0:156:100%:2.6554E-93	Pass:0:0:84:72:1E0	0	0	1	0	C:156:0:156:100%:2.6554E-93
Chromosome	230206	C	T	T:144:0:144:100%:4.2805E-86	Pass:0:0:63:81:1E0	0	0	1	0	T:144:0:144:100%:4.2805E-86
Chromosome	230247	G	C	C:147:0:147:100%:6.7575E-88	Pass:0:0:66:81:1E0	0	0	1	0	C:147:0:147:100%:6.7575E-88
Chromosome	230277	G	T	T:164:0:164:100%:4.1542E-98	Pass:0:0:75:89:1E0	0	0	1	0	T:164:0:164:100%:4.1542E-98
Chromosome	230316	T	C	C:197:0:197:100%:6.1697E-118	Pass:0:0:95:102:1E0	0	0	1	0	C:197:0:197:100%:6.1697E-118
Chromosome	230476	T	G	G:178:1:177:99.44%:2.8858E-104	Pass:0:1:112:65:1E0	0	0	1	0	G:178:1:177:99.44%:2.8858E-104
Chromosome	230561	T	C	C:165:0:163:98.79%:1.6566E-97	Pass:0:0:83:80:1E0	0	0	1	0	C:165:0:163:98.79%:1.6566E-97
Chromosome	230589	G	A	A:159:0:156:98.11%:2.6554E-93	Pass:0:0:73:83:1E0	0	0	1	0	A:159:0:156:98.11%:2.6554E-93
Chromosome	230598	G	A	A:172:0:171:99.42%:2.589E-102	Pass:0:0:84:87:1E0	0	0	1	0	A:172:0:171:99.42%:2.589E-102
Chromosome	230727	A	G	G:204:0:204:100%:3.8319E-122	Pass:0:0:89:115:1E0	0	0	1	0	G:204:0:204:100%:3.8319E-122
Chromosome	230781	T	C	C:182:0:182:100%:6.3678E-109	Pass:0:0:79:103:1E0	0	0	1	0	C:182:0:182:100%:6.3678E-109
Chromosome	230882	G	A	A:192:0:190:98.96%:9.9275E-114	Pass:0:0:106:84:1E0	0	0	1	0	A:192:0:190:98.96%:9.9275E-114
Chromosome	230935	C	T	T:198:0:198:100%:1.5463E-118	Pass:0:0:104:94:1E0	0	0	1	0	T:198:0:198:100%:1.5463E-118
Chromosome	230939	G	A	A:190:0:188:98.95%:1.58E-112	Pass:0:0:100:88:1E0	0	0	1	0	A:190:0:188:98.95%:1.58E-112
Chromosome	230942	T	G	G:188:1:187:99.47%:2.9862E-110	Pass:1:0:99:88:1E0	0	0	1	0	G:188:1:187:99.47%:2.9862E-110
Chromosome	230984	T	C	C:204:0:204:100%:3.8319E-122	Pass:0:0:108:96:1E0	0	0	1	0	C:204:0:204:100%:3.8319E-122
Chromosome	231167	G	T	T:195:1:194:99.49%:1.925E-114	Pass:0:1:107:87:1E0	0	0	1	0	T:195:1:194:99.49%:1.925E-114
Chromosome	231168	A	G	G:195:0:194:99.49%:3.9185E-116	Pass:0:0:106:88:1E0	0	0	1	0	G:195:0:194:99.49%:3.9185E-116
Chromosome	231401	C	A	A:197:0:196:99.49%:2.4616E-117	Pass:0:0:91:105:1E0	0	0	1	0	A:197:0:196:99.49%:2.4616E-117
Chromosome	231977	C	A	A:130:1:128:98.46%:5.6558E-75	Pass:1:0:52:76:1E0	0	0	1	0	A:130:1:128:98.46%:5.6558E-75
Chromosome	232040	T	C	C:111:0:111:100%:2.7737E-66	Pass:0:0:21:90:1E0	0	0	1	0	C:111:0:111:100%:2.7737E-66
Chromosome	232082	T	C	C:150:0:150:100%:1.0666E-89	Pass:0:0:58:92:1E0	0	0	1	0	C:150:0:150:100%:1.0666E-89
Chromosome	232223	T	A	A:166:0:164:98.8%:4.1542E-98	Pass:0:0:85:79:1E0	0	0	1	0	A:166:0:164:98.8%:4.1542E-98
Chromosome	232241	A	G	G:152:0:152:100%:6.7102E-91	Pass:0:0:82:70:1E0	0	0	1	0	G:152:0:152:100%:6.7102E-91
Chromosome	232268	G	A	A:152:0:152:100%:6.7102E-91	Pass:0:0:96:56:1E0	0	0	1	0	A:152:0:152:100%:6.7102E-91
Chromosome	232328	C	T	T:130:0:130:100%:1.0919E-77	Pass:0:0:87:43:1E0	0	0	1	0	T:130:0:130:100%:1.0919E-77
Chromosome	232334	G	A	A:135:0:135:100%:1.0865E-80	Pass:0:0:90:45:1E0	0	0	1	0	A:135:0:135:100%:1.0865E-80
Chromosome	232403	T	G	G:171:0:170:99.42%:1.0326E-101	Pass:0:0:95:75:1E0	0	0	1	0	G:171:0:170:99.42%:1.0326E-101
Chromosome	232433	A	G	G:165:0:165:100%:1.0417E-98	Pass:0:0:86:79:1E0	0	0	1	0	G:165:0:165:100%:1.0417E-98
Chromosome	232460	T	C	C:179:0:178:99.44%:1.6122E-106	Pass:0:0:85:93:1E0	0	0	1	0	C:179:0:178:99.44%:1.6122E-106
Chromosome	232502	G	C	C:184:0:183:99.46%:1.5963E-109	Pass:0:0:101:82:1E0	0	0	1	0	C:184:0:183:99.46%:1.5963E-109
Chromosome	232559	A	G	G:163:0:163:100%:1.6566E-97	Pass:0:0:85:78:1E0	0	0	1	0	G:163:0:163:100%:1.6566E-97
Chromosome	232562	T	C	C:163:0:163:100%:1.6566E-97	Pass:0:0:82:81:1E0	0	0	1	0	C:163:0:163:100%:1.6566E-97
Chromosome	232571	T	C	C:170:0:169:99.41%:4.1181E-101	Pass:0:0:87:82:1E0	0	0	1	0	C:170:0:169:99.41%:4.1181E-101
Chromosome	232712	G	A	A:181:0:181:100%:2.5401E-108	Pass:0:0:92:89:1E0	0	0	1	0	A:181:0:181:100%:2.5401E-108
Chromosome	232718	T	C	C:178:0:177:99.44%:6.4306E-106	Pass:0:0:91:86:1E0	0	0	1	0	C:178:0:177:99.44%:6.4306E-106
Chromosome	232763	T	C	C:171:0:171:100%:2.589E-102	Pass:0:0:83:88:1E0	0	0	1	0	C:171:0:171:100%:2.589E-102
Chromosome	232847	C	A	A:187:0:186:99.47%:2.5146E-111	Pass:0:0:89:97:1E0	0	0	1	0	A:187:0:186:99.47%:2.5146E-111
Chromosome	232901	G	T	T:190:0:190:100%:9.9275E-114	Pass:0:0:93:97:1E0	0	0	1	0	T:190:0:190:100%:9.9275E-114
Chromosome	232971	A	G	G:183:0:183:100%:1.5963E-109	Pass:0:0:89:94:1E0	0	0	1	0	G:183:0:183:100%:1.5963E-109
Chromosome	233010	G	T	T:159:0:159:100%:4.1887E-95	Pass:0:0:83:76:1E0	0	0	1	0	T:159:0:159:100%:4.1887E-95
Chromosome	233012	T	G	G:157:1:156:99.36%:1.0522E-91	Pass:1:0:81:75:1E0	0	0	1	0	G:157:1:156:99.36%:1.0522E-91
Chromosome	233059	G	A	A:154:0:153:99.35%:1.683E-91	Pass:0:0:88:65:1E0	0	0	1	0	A:154:0:153:99.35%:1.683E-91
Chromosome	233101	A	T	T:173:0:173:100%:1.6275E-103	Pass:0:0:91:82:1E0	0	0	1	0	T:173:0:173:100%:1.6275E-103
Chromosome	233125	A	G	G:178:0:178:100%:1.6122E-106	Pass:0:0:89:89:1E0	0	0	1	0	G:178:0:178:100%:1.6122E-106
Chromosome	233310	C	T	T:162:0:162:100%:6.6062E-97	Pass:0:0:71:91:1E0	0	0	1	0	T:162:0:162:100%:6.6062E-97
Chromosome	233362	C	T	T:152:0:148:100%:1.6951E-88	Pass:0:0:76:72:1E0	0	0	1	0	T:152:0:148:100%:1.6951E-88
Chromosome	233365	T	C	C:151:5:144:95.36%:2.8743E-80	Pass:3:2:74:70:1E0	0	0	1	0	C:151:5:144:95.36%:2.8743E-80
Chromosome	233605	A	G	G:158:0:158:100%:1.6702E-94	Pass:0:0:83:75:1E0	0	0	1	0	G:158:0:158:100%:1.6702E-94
Chromosome	233609	A	G	G:160:0:160:100%:1.0505E-95	Pass:0:0:82:78:1E0	0	0	1	0	G:160:0:160:100%:1.0505E-95
Chromosome	233623	G	A	A:160:0:160:100%:1.0505E-95	Pass:0:0:71:89:1E0	0	0	1	0	A:160:0:160:100%:1.0505E-95
Chromosome	233659	T	C	C:162:0:162:100%:6.6062E-97	Pass:0:0:66:96:1E0	0	0	1	0	C:162:0:162:100%:6.6062E-97
Chromosome	233686	T	C	C:171:0:171:100%:2.589E-102	Pass:0:0:67:104:1E0	0	0	1	0	C:171:0:171:100%:2.589E-102
Chromosome	233693	A	T	T:166:0:166:100%:2.6121E-99	Pass:0:0:69:97:1E0	0	0	1	0	T:166:0:166:100%:2.6121E-99
Chromosome	233834	A	G	G:146:0:146:100%:2.6938E-87	Pass:0:0:71:75:1E0	0	0	1	0	G:146:0:146:100%:2.6938E-87
Chromosome	233835	C	T	T:148:0:146:98.65%:2.6938E-87	Pass:0:0:72:74:1E0	0	0	1	0	T:148:0:146:98.65%:2.6938E-87
Chromosome	233844	A	C	C:137:0:137:100%:6.8409E-82	Pass:0:0:67:70:1E0	0	0	1	0	C:137:0:137:100%:6.8409E-82
Chromosome	233868	A	C	C:127:1:126:99.21%:8.8409E-74	Pass:0:1:67:59:1E0	0	0	1	0	C:127:1:126:99.21%:8.8409E-74
Chromosome	233869	C	T	T:127:0:126:99.21%:2.7519E-75	Pass:0:0:66:60:1E0	0	0	1	0	T:127:0:126:99.21%:2.7519E-75
Chromosome	233875	C	T	T:134:0:134:100%:4.3301E-80	Pass:0:0:67:67:1E0	0	0	1	0	T:134:0:134:100%:4.3301E-80
Chromosome	233891	C	T	T:111:0:110:99.1%:1.1045E-65	Pass:0:0:55:55:1E0	0	0	1	0	T:111:0:110:99.1%:1.1045E-65
Chromosome	233910	A	G	G:104:0:104:100%:4.3992E-62	Pass:0:0:51:53:1E0	0	0	1	0	G:104:0:104:100%:4.3992E-62
Chromosome	233912	A	T	T:104:0:104:100%:4.3992E-62	Pass:0:0:51:53:1E0	0	0	1	0	T:104:0:104:100%:4.3992E-62
Chromosome	233913	G	A	A:104:0:104:100%:4.3992E-62	Pass:0:0:51:53:1E0	0	0	1	0	A:104:0:104:100%:4.3992E-62
Chromosome	233918	G	A	A:105:0:104:99.05%:4.3992E-62	Pass:0:0:52:52:1E0	0	0	1	0	A:105:0:104:99.05%:4.3992E-62
Chromosome	233919	C	G	G:105:0:105:100%:1.1051E-62	Pass:0:0:52:53:1E0	0	0	1	0	G:105:0:105:100%:1.1051E-62
Chromosome	233937	A	T	T:142:0:140:98.59%:1.0805E-83	Pass:0:0:66:74:1E0	0	0	1	0	T:142:0:140:98.59%:1.0805E-83
Chromosome	233970	C	T	T:141:0:141:100%:2.7109E-84	Pass:0:0:54:87:1E0	0	0	1	0	T:141:0:141:100%:2.7109E-84
Chromosome	233971	T	G	G:141:0:141:100%:2.7109E-84	Pass:0:0:54:87:1E0	0	0	1	0	G:141:0:141:100%:2.7109E-84
Chromosome	233987	G	T	T:147:0:147:100%:6.7575E-88	Pass:0:0:54:93:1E0	0	0	1	0	T:147:0:147:100%:6.7575E-88
Chromosome	234000	A	G	G:150:0:150:100%:1.0666E-89	Pass:0:0:58:92:1E0	0	0	1	0	G:150:0:150:100%:1.0666E-89
Chromosome	234003	C	T	T:153:0:153:100%:1.683E-91	Pass:0:0:61:92:1E0	0	0	1	0	T:153:0:153:100%:1.683E-91
Chromosome	234006	T	C	C:152:1:151:99.34%:1.0267E-88	Pass:0:1:62:89:1E0	0	0	1	0	C:152:1:151:99.34%:1.0267E-88
Chromosome	234048	G	A	A:153:0:153:100%:1.683E-91	Pass:0:0:69:84:1E0	0	0	1	0	A:153:0:153:100%:1.683E-91
Chromosome	234093	G	A	A:145:1:143:98.62%:6.2067E-84	Pass:1:0:70:73:1E0	0	0	1	0	A:145:1:143:98.62%:6.2067E-84
Chromosome	234099	A	G	G:137:0:136:99.27%:2.7264E-81	Pass:0:0:70:66:1E0	0	0	1	0	G:137:0:136:99.27%:2.7264E-81
Chromosome	234105	C	A	A:144:1:143:99.31%:6.2067E-84	Pass:1:0:70:73:1E0	0	0	1	0	A:144:1:143:99.31%:6.2067E-84
Chromosome	234207	G	A	A:132:0:132:100%:6.8763E-79	Pass:0:0:68:64:1E0	0	0	1	0	A:132:0:132:100%:6.8763E-79
Chromosome	234210	A	G	G:130:0:130:100%:1.0919E-77	Pass:0:0:68:62:1E0	0	0	1	0	G:130:0:130:100%:1.0919E-77
Chromosome	234213	T	C	C:131:0:131:100%:2.7401E-78	Pass:0:0:69:62:1E0	0	0	1	0	C:131:0:131:100%:2.7401E-78
Chromosome	234219	A	C	C:140:0:140:100%:1.0805E-83	Pass:0:0:72:68:1E0	0	0	1	0	C:140:0:140:100%:1.0805E-83
Chromosome	234282	C	T	T:126:0:125:99.21%:1.0964E-74	Pass:0:0:80:45:1E0	0	0	1	0	T:126:0:125:99.21%:1.0964E-74
Chromosome	234696	C	T	T:182:0:182:100%:6.3678E-109	Pass:0:0:87:95:1E0	0	0	1	0	T:182:0:182:100%:6.3678E-109
Chromosome	234801	G	C	C:170:0:170:100%:1.0326E-101	Pass:0:0:96:74:1E0	0	0	1	0	C:170:0:170:100%:1.0326E-101
Chromosome	234879	G	A	A:194:0:194:100%:3.9185E-116	Pass:0:0:102:92:1E0	0	0	1	0	A:194:0:194:100%:3.9185E-116
Chromosome	235197	C	T	T:195:0:194:99.49%:3.9185E-116	Pass:0:0:120:74:1E0	0	0	1	0	T:195:0:194:99.49%:3.9185E-116
Chromosome	235544	G	T	T:206:1:205:99.51%:4.9818E-121	Pass:0:1:86:119:1E0	0	0	1	0	T:206:1:205:99.51%:4.9818E-121
Chromosome	235549	G	A	A:204:0:203:99.51%:1.529E-121	Pass:0:0:83:120:1E0	0	0	1	0	A:204:0:203:99.51%:1.529E-121
Chromosome	235625	A	G	G:194:0:194:100%:3.9185E-116	Pass:0:0:93:101:1E0	0	0	1	0	G:194:0:194:100%:3.9185E-116
Chromosome	235772	C	G	G:192:0:192:100%:6.2372E-115	Pass:0:0:95:97:1E0	0	0	1	0	G:192:0:192:100%:6.2372E-115
Chromosome	235886	T	C	C:197:0:195:98.98%:9.8214E-117	Pass:0:0:99:96:1E0	0	0	1	0	C:197:0:195:98.98%:9.8214E-117
Chromosome	235892	C	T	T:194:0:194:100%:3.9185E-116	Pass:0:0:99:95:1E0	0	0	1	0	T:194:0:194:100%:3.9185E-116
Chromosome	235931	C	G	G:191:3:188:98.43%:2.9814E-108	Pass:1:2:97:91:1E0	0	0	1	0	G:191:3:188:98.43%:2.9814E-108
Chromosome	235932	T	C	C:191:3:187:97.91%:1.1711E-107	Pass:1:2:96:91:1E0	0	0	1	0	C:191:3:187:97.91%:1.1711E-107
Chromosome	235942	G	A	A:210:0:209:99.52%:3.7876E-125	Pass:0:0:107:102:1E0	0	0	1	0	A:210:0:209:99.52%:3.7876E-125
Chromosome	235958	A	G	G:201:0:201:100%:2.4344E-120	Pass:0:0:98:103:1E0	0	0	1	0	G:201:0:201:100%:2.4344E-120
Chromosome	235991	G	A	A:190:0:190:100%:9.9275E-114	Pass:0:0:93:97:1E0	0	0	1	0	A:190:0:190:100%:9.9275E-114
Chromosome	236021	T	C	C:203:0:202:99.51%:6.101E-121	Pass:0:0:100:102:1E0	0	0	1	0	C:203:0:202:99.51%:6.101E-121
Chromosome	236144	G	A	A:203:0:202:99.51%:6.101E-121	Pass:0:0:105:97:1E0	0	0	1	0	A:203:0:202:99.51%:6.101E-121
Chromosome	236246	C	T	T:197:0:197:100%:6.1697E-118	Pass:0:0:97:100:1E0	0	0	1	0	T:197:0:197:100%:6.1697E-118
Chromosome	236327	G	T	T:186:0:186:100%:2.5146E-111	Pass:0:0:90:96:1E0	0	0	1	0	T:186:0:186:100%:2.5146E-111
Chromosome	236329	T	A	A:186:0:185:99.46%:1.0031E-110	Pass:0:0:89:96:1E0	0	0	1	0	A:186:0:185:99.46%:1.0031E-110
Chromosome	236412	G	T	T:199:1:198:99.5%:7.7511E-117	Pass:0:1:82:116:1E0	0	0	1	0	T:199:1:198:99.5%:7.7511E-117
Chromosome	236444	T	C	C:195:0:195:100%:9.8214E-117	Pass:0:0:89:106:1E0	0	0	1	0	C:195:0:195:100%:9.8214E-117
Chromosome	236552	C	A	A:173:0:172:99.42%:6.4914E-103	Pass:0:0:74:98:1E0	0	0	1	0	A:173:0:172:99.42%:6.4914E-103
Chromosome	236618	C	T	T:147:0:147:100%:6.7575E-88	Pass:0:0:73:74:1E0	0	0	1	0	T:147:0:147:100%:6.7575E-88
Chromosome	236633	C	T	T:156:0:154:98.72%:4.2213E-92	Pass:0:0:71:83:1E0	0	0	1	0	T:156:0:154:98.72%:4.2213E-92
Chromosome	236658	G	T	T:151:0:150:99.34%:1.0666E-89	Pass:0:0:73:77:1E0	0	0	1	0	T:151:0:150:99.34%:1.0666E-89
Chromosome	236681	T	C	C:150:0:150:100%:1.0666E-89	Pass:0:0:73:77:1E0	0	0	1	0	C:150:0:150:100%:1.0666E-89
Chromosome	236759	C	T	T:171:0:171:100%:2.589E-102	Pass:0:0:84:87:1E0	0	0	1	0	T:171:0:171:100%:2.589E-102
Chromosome	236762	G	C	C:171:0:170:99.42%:1.0326E-101	Pass:0:0:84:86:1E0	0	0	1	0	C:171:0:170:99.42%:1.0326E-101
Chromosome	236787	A	G	G:150:0:150:100%:1.0666E-89	Pass:0:0:72:78:1E0	0	0	1	0	G:150:0:150:100%:1.0666E-89
Chromosome	236803	G	A	A:164:0:164:100%:4.1542E-98	Pass:0:0:79:85:1E0	0	0	1	0	A:164:0:164:100%:4.1542E-98
Chromosome	236816	A	G	G:153:0:153:100%:1.683E-91	Pass:0:0:72:81:1E0	0	0	1	0	G:153:0:153:100%:1.683E-91
Chromosome	236899	G	T	T:159:0:159:100%:4.1887E-95	Pass:0:0:96:63:1E0	0	0	1	0	T:159:0:159:100%:4.1887E-95
Chromosome	236903	A	G	G:161:0:161:100%:2.6343E-96	Pass:0:0:96:65:1E0	0	0	1	0	G:161:0:161:100%:2.6343E-96
Chromosome	236923	T	C	C:153:0:153:100%:1.683E-91	Pass:0:0:90:63:1E0	0	0	1	0	C:153:0:153:100%:1.683E-91
Chromosome	236959	G	A	A:146:0:145:99.32%:1.0738E-86	Pass:0:0:73:72:1E0	0	0	1	0	A:146:0:145:99.32%:1.0738E-86
Chromosome	237001	C	G	G:138:0:138:100%:1.7164E-82	Pass:0:0:60:78:1E0	0	0	1	0	G:138:0:138:100%:1.7164E-82
Chromosome	237032	G	A	A:135:0:135:100%:1.0865E-80	Pass:0:0:60:75:1E0	0	0	1	0	A:135:0:135:100%:1.0865E-80
Chromosome	237070	C	T	T:152:0:152:100%:6.7102E-91	Pass:0:0:69:83:1E0	0	0	1	0	T:152:0:152:100%:6.7102E-91
Chromosome	237073	T	G	G:155:0:155:100%:1.0587E-92	Pass:0:0:70:85:1E0	0	0	1	0	G:155:0:155:100%:1.0587E-92
Chromosome	237097	C	T	T:164:0:164:100%:4.1542E-98	Pass:0:0:70:94:1E0	0	0	1	0	T:164:0:164:100%:4.1542E-98
Chromosome	237155	C	T	T:160:0:159:99.38%:4.1887E-95	Pass:0:0:70:89:1E0	0	0	1	0	T:160:0:159:99.38%:4.1887E-95
Chromosome	237157	T	A	A:160:1:158:98.75%:6.7019E-93	Pass:1:0:69:89:1E0	0	0	1	0	A:160:1:158:98.75%:6.7019E-93
Chromosome	237182	T	C	C:181:0:181:100%:2.5401E-108	Pass:0:0:84:97:1E0	0	0	1	0	C:181:0:181:100%:2.5401E-108
Chromosome	237190	C	T	T:176:0:176:100%:2.565E-105	Pass:0:0:86:90:1E0	0	0	1	0	T:176:0:176:100%:2.565E-105
Chromosome	237404	G	T	T:175:1:174:99.43%:1.8006E-102	Pass:0:1:100:74:1E0	0	0	1	0	T:175:1:174:99.43%:1.8006E-102
Chromosome	237466	G	A	A:173:0:173:100%:1.6275E-103	Pass:0:0:97:76:1E0	0	0	1	0	A:173:0:173:100%:1.6275E-103
Chromosome	237516	C	T	T:170:0:170:100%:1.0326E-101	Pass:0:0:101:69:1E0	0	0	1	0	T:170:0:170:100%:1.0326E-101
Chromosome	237685	A	G	G:200:0:199:99.5%:3.8756E-119	Pass:0:0:87:112:1E0	0	0	1	0	G:200:0:199:99.5%:3.8756E-119
Chromosome	237706	G	C	C:202:0:202:100%:6.101E-121	Pass:0:0:82:120:1E0	0	0	1	0	C:202:0:202:100%:6.101E-121
Chromosome	237748	G	T	T:195:0:195:100%:9.8214E-117	Pass:0:0:71:124:1E0	0	0	1	0	T:195:0:195:100%:9.8214E-117
Chromosome	237761	A	T	T:179:0:179:100%:4.0417E-107	Pass:0:0:66:113:1E0	0	0	1	0	T:179:0:179:100%:4.0417E-107
Chromosome	237997	C	T	T:102:0:102:100%:6.9709E-61	Pass:0:0:18:84:1E0	0	0	1	0	T:102:0:102:100%:6.9709E-61
Chromosome	238088	G	T	T:63:0:63:100%:1.657E-37	Pass:0:0:0:63:1E0	0	0	1	0	T:63:0:63:100%:1.657E-37
Chromosome	238096	T	C	C:68:0:68:100%:1.6809E-40	Pass:0:0:0:68:1E0	0	0	1	0	C:68:0:68:100%:1.6809E-40
Chromosome	240237	G	A	A:178:0:176:98.88%:2.565E-105	Pass:0:0:88:88:1E0	0	0	1	0	A:178:0:176:98.88%:2.565E-105
Chromosome	240259	T	C	C:186:0:186:100%:2.5146E-111	Pass:0:0:89:97:1E0	0	0	1	0	C:186:0:186:100%:2.5146E-111
Chromosome	240295	T	C	C:202:1:200:99.01%:4.9174E-118	Pass:1:0:101:99:1E0	0	0	1	0	C:202:1:200:99.01%:4.9174E-118
Chromosome	240313	A	G	G:204:0:204:100%:3.8319E-122	Pass:0:0:100:104:1E0	0	0	1	0	G:204:0:204:100%:3.8319E-122
Chromosome	240359	T	A	A:186:0:185:99.46%:1.0031E-110	Pass:0:0:92:93:1E0	0	0	1	0	A:186:0:185:99.46%:1.0031E-110
Chromosome	240361	C	T	T:187:0:186:99.47%:2.5146E-111	Pass:0:0:92:94:1E0	0	0	1	0	T:187:0:186:99.47%:2.5146E-111
Chromosome	240391	G	A	A:189:0:189:100%:3.9605E-113	Pass:0:0:93:96:1E0	0	0	1	0	A:189:0:189:100%:3.9605E-113
Chromosome	240517	A	T	T:198:0:198:100%:1.5463E-118	Pass:0:0:106:92:1E0	0	0	1	0	T:198:0:198:100%:1.5463E-118
Chromosome	240859	A	T	T:170:0:169:99.41%:4.1181E-101	Pass:0:0:82:87:1E0	0	0	1	0	T:170:0:169:99.41%:4.1181E-101
Chromosome	240863	G	A	A:181:0:181:100%:2.5401E-108	Pass:0:0:88:93:1E0	0	0	1	0	A:181:0:181:100%:2.5401E-108
Chromosome	240931	C	A	A:210:1:209:99.52%:2.0028E-123	Pass:1:0:92:117:1E0	0	0	1	0	A:210:1:209:99.52%:2.0028E-123
Chromosome	241219	C	T	T:183:0:183:100%:1.5963E-109	Pass:0:0:77:106:1E0	0	0	1	0	T:183:0:183:100%:1.5963E-109
Chromosome	241285	C	T	T:184:0:183:99.46%:1.5963E-109	Pass:0:0:83:100:1E0	0	0	1	0	T:184:0:183:99.46%:1.5963E-109
Chromosome	241366	T	C	C:204:0:204:100%:3.8319E-122	Pass:0:0:100:104:1E0	0	0	1	0	C:204:0:204:100%:3.8319E-122
Chromosome	241946	A	T	T:198:0:198:100%:1.5463E-118	Pass:0:0:100:98:1E0	0	0	1	0	T:198:0:198:100%:1.5463E-118
Chromosome	241967	G	T	T:185:0:185:100%:1.0031E-110	Pass:0:0:99:86:1E0	0	0	1	0	T:185:0:185:100%:1.0031E-110
Chromosome	241971	T	C	C:182:1:181:99.45%:1.1653E-106	Pass:1:0:96:85:1E0	0	0	1	0	C:182:1:181:99.45%:1.1653E-106
Chromosome	241992	T	C	C:172:0:172:100%:6.4914E-103	Pass:0:0:86:86:1E0	0	0	1	0	C:172:0:172:100%:6.4914E-103
Chromosome	241998	C	G	G:168:0:168:100%:1.6424E-100	Pass:0:0:85:83:1E0	0	0	1	0	G:168:0:168:100%:1.6424E-100
Chromosome	242034	G	A	A:163:0:163:100%:1.6566E-97	Pass:0:0:84:79:1E0	0	0	1	0	A:163:0:163:100%:1.6566E-97
Chromosome	242040	A	G	G:152:0:150:98.68%:1.0666E-89	Pass:0:0:79:71:1E0	0	0	1	0	G:152:0:150:98.68%:1.0666E-89
Chromosome	242042	T	C	C:156:2:154:98.72%:3.2935E-89	Pass:0:2:83:71:1E0	0	0	1	0	C:156:2:154:98.72%:3.2935E-89
Chromosome	242048	C	G	G:143:0:143:100%:1.7063E-85	Pass:0:0:74:69:1E0	0	0	1	0	G:143:0:143:100%:1.7063E-85
Chromosome	242049	A	G	G:143:1:142:99.3%:2.457E-83	Pass:1:0:73:69:1E0	0	0	1	0	G:143:1:142:99.3%:2.457E-83
Chromosome	242061	C	T	T:145:0:145:100%:1.0738E-86	Pass:0:0:77:68:1E0	0	0	1	0	T:145:0:145:100%:1.0738E-86
Chromosome	242082	A	T	T:151:0:150:99.34%:1.0666E-89	Pass:0:0:84:66:1E0	0	0	1	0	T:151:0:150:99.34%:1.0666E-89
Chromosome	242115	T	G	G:160:0:160:100%:1.0505E-95	Pass:0:0:88:72:1E0	0	0	1	0	G:160:0:160:100%:1.0505E-95
Chromosome	242217	A	C	C:215:1:213:99.07%:8.047E-126	Pass:1:0:106:107:1E0	0	0	1	0	C:215:1:213:99.07%:8.047E-126
Chromosome	242256	C	T	T:192:0:192:100%:6.2372E-115	Pass:0:0:94:98:1E0	0	0	1	0	T:192:0:192:100%:6.2372E-115
Chromosome	242261	A	G	G:185:0:185:100%:1.0031E-110	Pass:0:0:91:94:1E0	0	0	1	0	G:185:0:185:100%:1.0031E-110
Chromosome	242262	A	G	G:185:0:185:100%:1.0031E-110	Pass:0:0:91:94:1E0	0	0	1	0	G:185:0:185:100%:1.0031E-110
Chromosome	242310	G	A	A:187:0:187:100%:6.3033E-112	Pass:0:0:94:93:1E0	0	0	1	0	A:187:0:187:100%:6.3033E-112
Chromosome	242450	T	C	C:150:0:150:100%:1.0666E-89	Pass:0:0:75:75:1E0	0	0	1	0	C:150:0:150:100%:1.0666E-89
Chromosome	242477	A	G	G:184:0:184:100%:4.0017E-110	Pass:0:0:80:104:1E0	0	0	1	0	G:184:0:184:100%:4.0017E-110
Chromosome	242622	T	C	C:168:0:168:100%:1.6424E-100	Pass:0:0:89:79:1E0	0	0	1	0	C:168:0:168:100%:1.6424E-100
Chromosome	242838	C	A	A:189:2:186:98.41%:2.8369E-108	Pass:1:1:106:80:1E0	0	0	1	0	A:189:2:186:98.41%:2.8369E-108
Chromosome	242960	C	T	T:187:0:186:99.47%:2.5146E-111	Pass:0:0:91:95:1E0	0	0	1	0	T:187:0:186:99.47%:2.5146E-111
Chromosome	242966	C	T	T:185:0:185:100%:1.0031E-110	Pass:0:0:86:99:1E0	0	0	1	0	T:185:0:185:100%:1.0031E-110
Chromosome	243001	G	T	T:175:0:175:100%:1.0231E-104	Pass:0:0:79:96:1E0	0	0	1	0	T:175:0:175:100%:1.0231E-104
Chromosome	243107	A	G	G:207:0:207:100%:6.0312E-124	Pass:0:0:106:101:1E0	0	0	1	0	G:207:0:207:100%:6.0312E-124
Chromosome	243375	G	T	T:182:0:182:100%:6.3678E-109	Pass:0:0:84:98:1E0	0	0	1	0	T:182:0:182:100%:6.3678E-109
Chromosome	243461	G	A	A:157:1:156:99.36%:1.0522E-91	Pass:0:1:46:110:1E0	0	0	1	0	A:157:1:156:99.36%:1.0522E-91
Chromosome	243712	T	A	A:84:0:84:100%:4.3483E-50	Pass:0:0:0:84:1E0	0	0	1	0	A:84:0:84:100%:4.3483E-50
Chromosome	243768	T	G	G:40:0:40:100%:9.3017E-24	Pass:0:0:0:40:1E0	0	0	1	0	G:40:0:40:100%:9.3017E-24
Chromosome	244077	C	T	T:117:0:116:100%:2.7689E-69	Pass:0:0:100:16:1E0	0	0	1	0	T:117:0:116:100%:2.7689E-69
Chromosome	244092	T	G	G:123:0:123:100%:1.7402E-73	Pass:0:0:101:22:1E0	0	0	1	0	G:123:0:123:100%:1.7402E-73
Chromosome	244125	T	C	C:135:0:135:100%:1.0865E-80	Pass:0:0:107:28:1E0	0	0	1	0	C:135:0:135:100%:1.0865E-80
Chromosome	244170	T	C	C:168:0:168:100%:1.6424E-100	Pass:0:0:103:65:1E0	0	0	1	0	C:168:0:168:100%:1.6424E-100
Chromosome	244224	A	G	G:210:0:210:100%:9.4917E-126	Pass:0:0:103:107:1E0	0	0	1	0	G:210:0:210:100%:9.4917E-126
Chromosome	244254	A	G	G:220:0:220:100%:9.2648E-132	Pass:0:0:91:129:1E0	0	0	1	0	G:220:0:220:100%:9.2648E-132
Chromosome	244305	T	A	A:219:0:219:100%:3.6975E-131	Pass:0:0:100:119:1E0	0	0	1	0	A:219:0:219:100%:3.6975E-131
Chromosome	244366	G	A	A:166:0:166:100%:2.6121E-99	Pass:0:0:79:87:1E0	0	0	1	0	A:166:0:166:100%:2.6121E-99
Chromosome	244368	G	C	C:165:0:165:100%:1.0417E-98	Pass:0:0:79:86:1E0	0	0	1	0	C:165:0:165:100%:1.0417E-98
Chromosome	244464	T	A	A:177:0:176:99.44%:2.565E-105	Pass:0:0:74:102:1E0	0	0	1	0	A:177:0:176:99.44%:2.565E-105
Chromosome	244521	T	C	C:171:0:171:100%:2.589E-102	Pass:0:0:83:88:1E0	0	0	1	0	C:171:0:171:100%:2.589E-102
Chromosome	244566	G	A	A:187:0:187:100%:6.3033E-112	Pass:0:0:94:93:1E0	0	0	1	0	A:187:0:187:100%:6.3033E-112
Chromosome	244918	G	A	A:176:0:176:100%:2.565E-105	Pass:0:0:94:82:1E0	0	0	1	0	A:176:0:176:100%:2.565E-105
Chromosome	244944	A	G	G:173:0:173:100%:1.6275E-103	Pass:0:0:84:89:1E0	0	0	1	0	G:173:0:173:100%:1.6275E-103
Chromosome	244987	T	A	A:189:0:188:99.47%:1.58E-112	Pass:0:0:89:99:1E0	0	0	1	0	A:189:0:188:99.47%:1.58E-112
Chromosome	245036	T	C	C:187:0:187:100%:6.3033E-112	Pass:0:0:90:97:1E0	0	0	1	0	C:187:0:187:100%:6.3033E-112
Chromosome	245037	T	G	G:187:1:186:99.47%:1.185E-109	Pass:0:1:90:96:1E0	0	0	1	0	G:187:1:186:99.47%:1.185E-109
Chromosome	245038	T	A	A:186:0:186:100%:2.5146E-111	Pass:0:0:89:97:1E0	0	0	1	0	A:186:0:186:100%:2.5146E-111
Chromosome	245054	A	G	G:219:0:219:100%:3.6975E-131	Pass:0:0:112:107:1E0	0	0	1	0	G:219:0:219:100%:3.6975E-131
Chromosome	245059	T	C	C:220:1:219:99.55%:2.0475E-129	Pass:0:1:109:110:1E0	0	0	1	0	C:220:1:219:99.55%:2.0475E-129
Chromosome	245070	G	T	T:214:1:213:99.53%:8.047E-126	Pass:0:1:110:103:1E0	0	0	1	0	T:214:1:213:99.53%:8.047E-126
Chromosome	245091	T	C	C:203:0:202:99.51%:6.101E-121	Pass:0:0:102:100:1E0	0	0	1	0	C:203:0:202:99.51%:6.101E-121
Chromosome	245096	G	A	A:211:1:210:99.53%:5.0426E-124	Pass:0:1:107:103:1E0	0	0	1	0	A:211:1:210:99.53%:5.0426E-124
Chromosome	245152	G	A	A:189:0:189:100%:3.9605E-113	Pass:0:0:105:84:1E0	0	0	1	0	A:189:0:189:100%:3.9605E-113
Chromosome	245155	A	G	G:189:0:189:100%:3.9605E-113	Pass:0:0:107:82:1E0	0	0	1	0	G:189:0:189:100%:3.9605E-113
Chromosome	245267	T	A	A:189:0:189:100%:3.9605E-113	Pass:0:0:97:92:1E0	0	0	1	0	A:189:0:189:100%:3.9605E-113
Chromosome	245328	A	C	C:193:0:192:99.48%:6.2372E-115	Pass:0:0:99:93:1E0	0	0	1	0	C:193:0:192:99.48%:6.2372E-115
Chromosome	245369	T	A	A:200:1:198:99%:7.7511E-117	Pass:0:1:106:92:1E0	0	0	1	0	A:200:1:198:99%:7.7511E-117
Chromosome	245441	A	G	G:205:0:205:100%:9.6033E-123	Pass:0:0:107:98:1E0	0	0	1	0	G:205:0:205:100%:9.6033E-123
Chromosome	245447	C	T	T:214:0:213:99.53%:1.4936E-127	Pass:0:0:112:101:1E0	0	0	1	0	T:214:0:213:99.53%:1.4936E-127
Chromosome	245541	C	T	T:194:1:193:99.48%:7.641E-114	Pass:1:0:94:99:1E0	0	0	1	0	T:194:1:193:99.48%:7.641E-114
Chromosome	245768	C	T	T:185:0:184:99.46%:4.0017E-110	Pass:0:0:75:109:1E0	0	0	1	0	T:185:0:184:99.46%:4.0017E-110
Chromosome	245888	A	G	G:177:0:177:100%:6.4306E-106	Pass:0:0:78:99:1E0	0	0	1	0	G:177:0:177:100%:6.4306E-106
Chromosome	246203	A	C	C:169:0:168:99.41%:1.6424E-100	Pass:0:0:90:78:1E0	0	0	1	0	C:169:0:168:99.41%:1.6424E-100
Chromosome	246630	C	T	T:171:0:171:100%:2.589E-102	Pass:0:0:80:91:1E0	0	0	1	0	T:171:0:171:100%:2.589E-102
Chromosome	246843	A	G	G:170:0:170:100%:1.0326E-101	Pass:0:0:77:93:1E0	0	0	1	0	G:170:0:170:100%:1.0326E-101
Chromosome	246882	A	G	G:161:0:161:100%:2.6343E-96	Pass:0:0:73:88:1E0	0	0	1	0	G:161:0:161:100%:2.6343E-96
Chromosome	246887	G	T	T:159:0:159:100%:4.1887E-95	Pass:0:0:75:84:1E0	0	0	1	0	T:159:0:159:100%:4.1887E-95
Chromosome	246892	A	C	C:156:0:156:100%:2.6554E-93	Pass:0:0:77:79:1E0	0	0	1	0	C:156:0:156:100%:2.6554E-93
Chromosome	247029	T	C	C:160:0:159:99.38%:4.1887E-95	Pass:0:0:88:71:1E0	0	0	1	0	C:160:0:159:99.38%:4.1887E-95
Chromosome	247113	C	G	G:128:0:128:100%:1.7335E-76	Pass:0:0:58:70:1E0	0	0	1	0	G:128:0:128:100%:1.7335E-76
Chromosome	247276	C	A	A:149:1:148:99.33%:6.378E-87	Pass:1:0:69:79:1E0	0	0	1	0	A:149:1:148:99.33%:6.378E-87
Chromosome	247284	G	A	A:142:0:142:100%:6.8012E-85	Pass:0:0:68:74:1E0	0	0	1	0	A:142:0:142:100%:6.8012E-85
Chromosome	247350	A	G	G:152:0:152:100%:6.7102E-91	Pass:0:0:74:78:1E0	0	0	1	0	G:152:0:152:100%:6.7102E-91
Chromosome	247368	T	G	G:150:1:149:99.33%:1.6105E-87	Pass:0:1:73:76:1E0	0	0	1	0	G:150:1:149:99.33%:1.6105E-87
Chromosome	247391	C	T	T:155:0:154:99.35%:4.2213E-92	Pass:0:0:81:73:1E0	0	0	1	0	T:155:0:154:99.35%:4.2213E-92
Chromosome	247392	T	C	C:155:0:155:100%:1.0587E-92	Pass:0:0:81:74:1E0	0	0	1	0	C:155:0:155:100%:1.0587E-92
Chromosome	247969	T	G	G:185:2:183:98.92%:1.7445E-106	Pass:0:2:84:99:1E0	0	0	1	0	G:185:2:183:98.92%:1.7445E-106
Chromosome	248143	C	T	T:187:0:186:99.47%:2.5146E-111	Pass:0:0:84:102:1E0	0	0	1	0	T:187:0:186:99.47%:2.5146E-111
Chromosome	248151	C	T	T:191:0:191:100%:2.4884E-114	Pass:0:0:90:101:1E0	0	0	1	0	T:191:0:191:100%:2.4884E-114
Chromosome	248193	C	T	T:178:0:177:99.44%:6.4306E-106	Pass:0:0:97:80:1E0	0	0	1	0	T:178:0:177:99.44%:6.4306E-106
Chromosome	248684	T	G	G:192:0:192:100%:6.2372E-115	Pass:0:0:86:106:1E0	0	0	1	0	G:192:0:192:100%:6.2372E-115
Chromosome	248844	G	A	A:147:0:147:100%:6.7575E-88	Pass:0:0:66:81:1E0	0	0	1	0	A:147:0:147:100%:6.7575E-88
Chromosome	248940	C	T	T:184:0:184:100%:4.0017E-110	Pass:0:0:100:84:1E0	0	0	1	0	T:184:0:184:100%:4.0017E-110
Chromosome	248949	C	T	T:189:0:189:100%:3.9605E-113	Pass:0:0:106:83:1E0	0	0	1	0	T:189:0:189:100%:3.9605E-113
Chromosome	249096	G	A	A:156:0:154:98.72%:4.2213E-92	Pass:0:0:83:71:1E0	0	0	1	0	A:156:0:154:98.72%:4.2213E-92
Chromosome	249099	G	C	C:158:0:158:100%:1.6702E-94	Pass:0:0:89:69:1E0	0	0	1	0	C:158:0:158:100%:1.6702E-94
Chromosome	249141	T	C	C:164:0:164:100%:4.1542E-98	Pass:0:0:78:86:1E0	0	0	1	0	C:164:0:164:100%:4.1542E-98
Chromosome	249157	T	C	C:169:0:169:100%:4.1181E-101	Pass:0:0:83:86:1E0	0	0	1	0	C:169:0:169:100%:4.1181E-101
Chromosome	249383	A	G	G:149:0:149:100%:4.252E-89	Pass:0:0:71:78:1E0	0	0	1	0	G:149:0:149:100%:4.252E-89
Chromosome	249384	T	C	C:148:0:147:99.32%:6.7575E-88	Pass:0:0:70:77:1E0	0	0	1	0	C:148:0:147:99.32%:6.7575E-88
Chromosome	249391	A	G	G:158:0:158:100%:1.6702E-94	Pass:0:0:77:81:1E0	0	0	1	0	G:158:0:158:100%:1.6702E-94
Chromosome	249411	G	A	A:142:0:142:100%:6.8012E-85	Pass:0:0:70:72:1E0	0	0	1	0	A:142:0:142:100%:6.8012E-85
Chromosome	249432	T	C	C:156:0:156:100%:2.6554E-93	Pass:0:0:76:80:1E0	0	0	1	0	C:156:0:156:100%:2.6554E-93
Chromosome	249435	C	G	G:151:0:151:100%:2.6752E-90	Pass:0:0:75:76:1E0	0	0	1	0	G:151:0:151:100%:2.6752E-90
Chromosome	249451	G	A	A:170:0:170:100%:1.0326E-101	Pass:0:0:85:85:1E0	0	0	1	0	A:170:0:170:100%:1.0326E-101
Chromosome	249507	C	T	T:202:0:199:98.51%:3.8756E-119	Pass:0:0:108:91:1E0	0	0	1	0	T:202:0:199:98.51%:3.8756E-119
Chromosome	249531	C	T	T:213:0:212:99.53%:5.9605E-127	Pass:0:0:115:97:1E0	0	0	1	0	T:213:0:212:99.53%:5.9605E-127
Chromosome	249537	A	G	G:210:0:208:99.05%:1.5114E-124	Pass:0:0:108:100:1E0	0	0	1	0	G:210:0:208:99.05%:1.5114E-124
Chromosome	249592	T	C	C:186:1:185:99.46%:4.7023E-109	Pass:0:1:88:97:1E0	0	0	1	0	C:186:1:185:99.46%:4.7023E-109
Chromosome	249594	C	T	T:185:0:184:99.46%:4.0017E-110	Pass:0:0:87:97:1E0	0	0	1	0	T:185:0:184:99.46%:4.0017E-110
Chromosome	249711	A	G	G:166:0:166:100%:2.6121E-99	Pass:0:0:83:83:1E0	0	0	1	0	G:166:0:166:100%:2.6121E-99
Chromosome	249713	T	C	C:166:0:165:99.4%:1.0417E-98	Pass:0:0:82:83:1E0	0	0	1	0	C:166:0:165:99.4%:1.0417E-98
Chromosome	249717	G	A	A:183:0:182:99.45%:6.3678E-109	Pass:0:0:92:90:1E0	0	0	1	0	A:183:0:182:99.45%:6.3678E-109
Chromosome	249824	A	G	G:174:0:174:100%:4.0806E-104	Pass:0:0:83:91:1E0	0	0	1	0	G:174:0:174:100%:4.0806E-104
Chromosome	250053	A	T	T:169:0:169:100%:4.1181E-101	Pass:0:0:86:83:1E0	0	0	1	0	T:169:0:169:100%:4.1181E-101
Chromosome	250085	A	G	G:96:0:90:93.75%:1.0988E-53	Pass:0:0:51:39:1E0	0	0	1	0	G:96:0:90:93.75%:1.0988E-53
Chromosome	250087	C	T	Y:164:73:91:55.49%:8.4241E-36	Pass:32:41:52:39:1E0	0	1	0	0	Y:164:73:91:55.49%:8.4241E-36
Chromosome	250088	A	C	M:164:2:91:55.49%:7.7919E-52	Pass:1:1:52:39:1E0	0	1	0	0	M:164:2:91:55.49%:7.7919E-52
Chromosome	250089	C	A	A:162:0:90:97.83%:1.0988E-53	Pass:0:0:52:38:1E0	0	0	1	0	A:162:0:90:97.83%:1.0988E-53
Chromosome	250113	T	G	G:181:0:181:100%:2.5401E-108	Pass:0:0:97:84:1E0	0	0	1	0	G:181:0:181:100%:2.5401E-108
Chromosome	250149	A	C	C:198:1:196:98.99%:1.2216E-115	Pass:1:0:105:91:1E0	0	0	1	0	C:198:1:196:98.99%:1.2216E-115
Chromosome	250155	A	G	G:192:0:191:99.48%:2.4884E-114	Pass:0:0:101:90:1E0	0	0	1	0	G:192:0:191:99.48%:2.4884E-114
Chromosome	250158	A	G	G:193:0:193:100%:1.5634E-115	Pass:0:0:101:92:1E0	0	0	1	0	G:193:0:193:100%:1.5634E-115
Chromosome	250209	T	C	C:185:0:185:100%:1.0031E-110	Pass:0:0:98:87:1E0	0	0	1	0	C:185:0:185:100%:1.0031E-110
Chromosome	250215	C	T	T:183:0:180:98.36%:1.0132E-107	Pass:0:0:96:84:1E0	0	0	1	0	T:183:0:180:98.36%:1.0132E-107
Chromosome	250224	T	C	C:178:0:178:100%:1.6122E-106	Pass:0:0:89:89:1E0	0	0	1	0	C:178:0:178:100%:1.6122E-106
Chromosome	250251	C	T	T:177:0:177:100%:6.4306E-106	Pass:0:0:95:82:1E0	0	0	1	0	T:177:0:177:100%:6.4306E-106
Chromosome	250290	A	G	G:178:0:178:100%:1.6122E-106	Pass:0:0:101:77:1E0	0	0	1	0	G:178:0:178:100%:1.6122E-106
Chromosome	250296	C	T	T:175:0:173:98.86%:1.6275E-103	Pass:0:0:99:74:1E0	0	0	1	0	T:175:0:173:98.86%:1.6275E-103
Chromosome	250398	C	T	T:206:0:205:99.51%:9.6033E-123	Pass:0:0:109:96:1E0	0	0	1	0	T:206:0:205:99.51%:9.6033E-123
Chromosome	250493	T	A	A:203:0:203:100%:1.529E-121	Pass:0:0:104:99:1E0	0	0	1	0	A:203:0:203:100%:1.529E-121
Chromosome	250494	A	T	T:204:0:203:99.51%:1.529E-121	Pass:0:0:104:99:1E0	0	0	1	0	T:204:0:203:99.51%:1.529E-121
Chromosome	250522	G	A	A:208:0:208:100%:1.5114E-124	Pass:0:0:104:104:1E0	0	0	1	0	A:208:0:208:100%:1.5114E-124
Chromosome	250561	G	A	A:185:0:184:99.46%:4.0017E-110	Pass:0:0:94:90:1E0	0	0	1	0	A:185:0:184:99.46%:4.0017E-110
Chromosome	250572	A	G	G:181:0:181:100%:2.5401E-108	Pass:0:0:90:91:1E0	0	0	1	0	G:181:0:181:100%:2.5401E-108
Chromosome	250657	A	G	G:211:0:210:99.53%:9.4917E-126	Pass:0:0:102:108:1E0	0	0	1	0	G:211:0:210:99.53%:9.4917E-126
Chromosome	250660	A	G	G:203:0:203:100%:1.529E-121	Pass:0:0:99:104:1E0	0	0	1	0	G:203:0:203:100%:1.529E-121
Chromosome	250668	T	C	C:206:0:206:100%:2.4067E-123	Pass:0:0:106:100:1E0	0	0	1	0	C:206:0:206:100%:2.4067E-123
Chromosome	250727	A	G	G:193:0:193:100%:1.5634E-115	Pass:0:0:93:100:1E0	0	0	1	0	G:193:0:193:100%:1.5634E-115
Chromosome	250728	T	G	G:193:0:193:100%:1.5634E-115	Pass:0:0:93:100:1E0	0	0	1	0	G:193:0:193:100%:1.5634E-115
Chromosome	250761	A	G	G:188:0:188:100%:1.58E-112	Pass:0:0:89:99:1E0	0	0	1	0	G:188:0:188:100%:1.58E-112
Chromosome	250872	C	T	T:169:0:168:99.41%:1.6424E-100	Pass:0:0:70:98:1E0	0	0	1	0	T:169:0:168:99.41%:1.6424E-100
Chromosome	250926	A	G	G:150:0:150:100%:1.0666E-89	Pass:0:0:59:91:1E0	0	0	1	0	G:150:0:150:100%:1.0666E-89
Chromosome	251052	G	A	A:124:0:123:99.19%:1.7402E-73	Pass:0:0:19:104:1E0	0	0	1	0	A:124:0:123:99.19%:1.7402E-73
Chromosome	251058	T	G	G:118:0:118:100%:1.7454E-70	Pass:0:0:17:101:1E0	0	0	1	0	G:118:0:118:100%:1.7454E-70
Chromosome	251064	C	T	T:105:0:105:100%:1.1051E-62	Pass:0:0:15:90:1E0	0	0	1	0	T:105:0:105:100%:1.1051E-62
Chromosome	251067	C	T	T:106:0:104:98.11%:4.3992E-62	Pass:0:0:15:89:1E0	0	0	1	0	T:106:0:104:98.11%:4.3992E-62
Chromosome	251079	T	G	G:106:0:106:100%:2.7758E-63	Pass:0:0:13:93:1E0	0	0	1	0	G:106:0:106:100%:2.7758E-63
Chromosome	251256	G	T	T:74:0:74:100%:4.2804E-44	Pass:0:0:0:74:1E0	0	0	1	0	T:74:0:74:100%:4.2804E-44
Chromosome	251290	C	T	T:43:0:43:100%:1.5066E-25	Pass:0:0:0:43:1E0	0	0	1	0	T:43:0:43:100%:1.5066E-25
Chromosome	251301	C	A	A:39:0:39:100%:3.6742E-23	Pass:0:0:0:39:1E0	0	0	1	0	A:39:0:39:100%:3.6742E-23
Chromosome	251335	G	C	C:14:0:14:100%:2.4927E-8	Pass:0:0:0:14:1E0	0	0	1	0	C:14:0:14:100%:2.4927E-8
Chromosome	252720	C	T	T:140:0:140:100%:1.0805E-83	Pass:0:0:90:50:1E0	0	0	1	0	T:140:0:140:100%:1.0805E-83
Chromosome	253002	T	C	C:172:0:171:99.42%:2.589E-102	Pass:0:0:85:86:1E0	0	0	1	0	C:172:0:171:99.42%:2.589E-102
Chromosome	253008	G	A	A:169:0:169:100%:4.1181E-101	Pass:0:0:86:83:1E0	0	0	1	0	A:169:0:169:100%:4.1181E-101
Chromosome	253014	A	G	G:171:0:171:100%:2.589E-102	Pass:0:0:87:84:1E0	0	0	1	0	G:171:0:171:100%:2.589E-102
Chromosome	253080	A	G	G:198:0:198:100%:1.5463E-118	Pass:0:0:95:103:1E0	0	0	1	0	G:198:0:198:100%:1.5463E-118
Chromosome	253116	T	A	A:191:0:190:99.48%:9.9275E-114	Pass:0:0:92:98:1E0	0	0	1	0	A:191:0:190:99.48%:9.9275E-114
Chromosome	253125	T	C	C:182:0:182:100%:6.3678E-109	Pass:0:0:89:93:1E0	0	0	1	0	C:182:0:182:100%:6.3678E-109
Chromosome	253155	A	T	T:169:0:169:100%:4.1181E-101	Pass:0:0:82:87:1E0	0	0	1	0	T:169:0:169:100%:4.1181E-101
Chromosome	253236	T	C	C:152:0:152:100%:6.7102E-91	Pass:0:0:63:89:1E0	0	0	1	0	C:152:0:152:100%:6.7102E-91
Chromosome	253248	C	T	T:162:0:161:99.38%:2.6343E-96	Pass:0:0:68:93:1E0	0	0	1	0	T:162:0:161:99.38%:2.6343E-96
Chromosome	253498	T	G	G:159:0:159:100%:4.1887E-95	Pass:0:0:87:72:1E0	0	0	1	0	G:159:0:159:100%:4.1887E-95
Chromosome	253530	A	G	G:170:0:170:100%:1.0326E-101	Pass:0:0:98:72:1E0	0	0	1	0	G:170:0:170:100%:1.0326E-101
Chromosome	253977	T	G	G:176:0:176:100%:2.565E-105	Pass:0:0:79:97:1E0	0	0	1	0	G:176:0:176:100%:2.565E-105
Chromosome	254381	T	C	C:190:0:190:100%:9.9275E-114	Pass:0:0:83:107:1E0	0	0	1	0	C:190:0:190:100%:9.9275E-114
Chromosome	254616	T	C	C:179:1:178:99.44%:7.2751E-105	Pass:0:1:85:93:1E0	0	0	1	0	C:179:1:178:99.44%:7.2751E-105
Chromosome	255093	G	A	A:189:0:189:100%:3.9605E-113	Pass:0:0:75:114:1E0	0	0	1	0	A:189:0:189:100%:3.9605E-113
Chromosome	255095	T	C	C:189:0:189:100%:3.9605E-113	Pass:0:0:75:114:1E0	0	0	1	0	C:189:0:189:100%:3.9605E-113
Chromosome	255255	C	T	T:161:0:161:100%:2.6343E-96	Pass:0:0:68:93:1E0	0	0	1	0	T:161:0:161:100%:2.6343E-96
Chromosome	255316	T	C	C:188:0:187:99.47%:6.3033E-112	Pass:0:0:102:85:1E0	0	0	1	0	C:188:0:187:99.47%:6.3033E-112
Chromosome	255379	C	T	T:172:0:172:100%:6.4914E-103	Pass:0:0:91:81:1E0	0	0	1	0	T:172:0:172:100%:6.4914E-103
Chromosome	255503	A	T	T:151:0:151:100%:2.6752E-90	Pass:0:0:80:71:1E0	0	0	1	0	T:151:0:151:100%:2.6752E-90
Chromosome	255762	G	A	A:161:0:161:100%:2.6343E-96	Pass:0:0:78:83:1E0	0	0	1	0	A:161:0:161:100%:2.6343E-96
Chromosome	255801	T	C	C:164:1:163:99.39%:6.8545E-96	Pass:1:0:77:86:1E0	0	0	1	0	C:164:1:163:99.39%:6.8545E-96
Chromosome	256326	G	A	A:128:0:127:99.22%:6.9069E-76	Pass:0:0:54:73:1E0	0	0	1	0	A:128:0:127:99.22%:6.9069E-76
Chromosome	256356	G	A	A:138:0:137:99.28%:6.8409E-82	Pass:0:0:56:81:1E0	0	0	1	0	A:138:0:137:99.28%:6.8409E-82
Chromosome	256641	A	G	G:163:0:163:100%:1.6566E-97	Pass:0:0:96:67:1E0	0	0	1	0	G:163:0:163:100%:1.6566E-97
Chromosome	256644	G	A	A:164:0:164:100%:4.1542E-98	Pass:0:0:97:67:1E0	0	0	1	0	A:164:0:164:100%:4.1542E-98
Chromosome	256695	A	G	G:152:0:152:100%:6.7102E-91	Pass:0:0:90:62:1E0	0	0	1	0	G:152:0:152:100%:6.7102E-91
Chromosome	256725	T	G	G:161:0:161:100%:2.6343E-96	Pass:0:0:89:72:1E0	0	0	1	0	G:161:0:161:100%:2.6343E-96
Chromosome	256822	G	T	T:176:2:174:98.86%:4.0406E-101	Pass:0:2:79:95:1E0	0	0	1	0	T:176:2:174:98.86%:4.0406E-101
Chromosome	256830	A	C	C:169:0:168:99.41%:1.6424E-100	Pass:0:0:78:90:1E0	0	0	1	0	C:169:0:168:99.41%:1.6424E-100
Chromosome	256834	A	G	G:169:0:169:100%:4.1181E-101	Pass:0:0:77:92:1E0	0	0	1	0	G:169:0:169:100%:4.1181E-101
Chromosome	256839	C	A	A:175:0:175:100%:1.0231E-104	Pass:0:0:80:95:1E0	0	0	1	0	A:175:0:175:100%:1.0231E-104
Chromosome	256893	T	A	A:170:0:170:100%:1.0326E-101	Pass:0:0:82:88:1E0	0	0	1	0	A:170:0:170:100%:1.0326E-101
Chromosome	256904	G	A	A:171:0:171:100%:2.589E-102	Pass:0:0:80:91:1E0	0	0	1	0	A:171:0:171:100%:2.589E-102
Chromosome	256952	G	A	A:192:0:192:100%:6.2372E-115	Pass:0:0:87:105:1E0	0	0	1	0	A:192:0:192:100%:6.2372E-115
Chromosome	257045	A	C	C:188:0:187:99.47%:6.3033E-112	Pass:0:0:116:71:1E0	0	0	1	0	C:188:0:187:99.47%:6.3033E-112
Chromosome	257054	C	T	T:189:0:189:100%:3.9605E-113	Pass:0:0:114:75:1E0	0	0	1	0	T:189:0:189:100%:3.9605E-113
Chromosome	257207	C	T	T:186:0:186:100%:2.5146E-111	Pass:0:0:97:89:1E0	0	0	1	0	T:186:0:186:100%:2.5146E-111
Chromosome	257238	G	T	T:197:0:197:100%:6.1697E-118	Pass:0:0:99:98:1E0	0	0	1	0	T:197:0:197:100%:6.1697E-118
Chromosome	257255	A	G	G:192:0:192:100%:6.2372E-115	Pass:0:0:90:102:1E0	0	0	1	0	G:192:0:192:100%:6.2372E-115
Chromosome	257288	C	T	T:205:0:204:99.51%:3.8319E-122	Pass:0:0:101:103:1E0	0	0	1	0	T:205:0:204:99.51%:3.8319E-122
Chromosome	257309	A	T	T:206:0:206:100%:2.4067E-123	Pass:0:0:99:107:1E0	0	0	1	0	T:206:0:206:100%:2.4067E-123
Chromosome	257327	A	G	G:215:0:214:99.53%:3.7428E-128	Pass:0:0:101:113:1E0	0	0	1	0	G:215:0:214:99.53%:3.7428E-128
Chromosome	257366	A	G	G:216:0:216:100%:2.3501E-129	Pass:0:0:105:111:1E0	0	0	1	0	G:216:0:216:100%:2.3501E-129
Chromosome	257424	T	C	C:201:0:201:100%:2.4344E-120	Pass:0:0:91:110:1E0	0	0	1	0	C:201:0:201:100%:2.4344E-120
Chromosome	257490	T	C	C:198:0:198:100%:1.5463E-118	Pass:0:0:96:102:1E0	0	0	1	0	C:198:0:198:100%:1.5463E-118
Chromosome	257627	G	A	A:186:0:185:99.46%:1.0031E-110	Pass:0:0:91:94:1E0	0	0	1	0	A:186:0:185:99.46%:1.0031E-110
Chromosome	257654	G	A	A:171:0:170:99.42%:1.0326E-101	Pass:0:0:78:92:1E0	0	0	1	0	A:171:0:170:99.42%:1.0326E-101
Chromosome	257655	C	A	A:171:2:169:98.83%:3.8519E-98	Pass:1:1:78:91:1E0	0	0	1	0	A:171:2:169:98.83%:3.8519E-98
Chromosome	257657	C	A	A:171:0:171:100%:2.589E-102	Pass:0:0:79:92:1E0	0	0	1	0	A:171:0:171:100%:2.589E-102
Chromosome	257662	C	T	T:205:1:203:99.02%:7.8555E-120	Pass:0:1:97:106:1E0	0	0	1	0	T:205:1:203:99.02%:7.8555E-120
Chromosome	257728	G	T	T:198:0:198:100%:1.5463E-118	Pass:0:0:90:108:1E0	0	0	1	0	T:198:0:198:100%:1.5463E-118
Chromosome	257877	G	A	A:185:0:183:98.92%:1.5963E-109	Pass:0:0:92:91:1E0	0	0	1	0	A:185:0:183:98.92%:1.5963E-109
Chromosome	258000	C	A	A:179:0:179:100%:4.0417E-107	Pass:0:0:80:99:1E0	0	0	1	0	A:179:0:179:100%:4.0417E-107
Chromosome	258057	A	C	C:181:0:181:100%:2.5401E-108	Pass:0:0:82:99:1E0	0	0	1	0	C:181:0:181:100%:2.5401E-108
Chromosome	258090	G	T	T:171:0:171:100%:2.589E-102	Pass:0:0:80:91:1E0	0	0	1	0	T:171:0:171:100%:2.589E-102
Chromosome	258108	T	C	C:178:0:177:99.44%:6.4306E-106	Pass:0:0:80:97:1E0	0	0	1	0	C:178:0:177:99.44%:6.4306E-106
Chromosome	258114	C	T	T:169:0:167:98.82%:6.55E-100	Pass:0:0:80:87:1E0	0	0	1	0	T:169:0:167:98.82%:6.55E-100
Chromosome	258239	C	T	T:185:0:184:99.46%:4.0017E-110	Pass:0:0:95:89:1E0	0	0	1	0	T:185:0:184:99.46%:4.0017E-110
Chromosome	258354	A	C	C:176:0:176:100%:2.565E-105	Pass:0:0:90:86:1E0	0	0	1	0	C:176:0:176:100%:2.565E-105
Chromosome	258450	A	C	C:155:0:154:99.35%:4.2213E-92	Pass:0:0:75:79:1E0	0	0	1	0	C:155:0:154:99.35%:4.2213E-92
Chromosome	258475	G	A	A:188:0:186:98.94%:2.5146E-111	Pass:0:0:85:101:1E0	0	0	1	0	A:188:0:186:98.94%:2.5146E-111
Chromosome	258543	T	G	G:200:0:200:100%:9.7132E-120	Pass:0:0:101:99:1E0	0	0	1	0	G:200:0:200:100%:9.7132E-120
Chromosome	258597	T	A	A:21:0:21:100%:1.8578E-12	Pass:0:0:12:9:1E0	0	0	1	0	A:21:0:21:100%:1.8578E-12
Chromosome	258611	T	C	C:180:0:180:100%:1.0132E-107	Pass:0:0:92:88:1E0	0	0	1	0	C:180:0:180:100%:1.0132E-107
Chromosome	258658	G	A	A:177:0:177:100%:6.4306E-106	Pass:0:0:85:92:1E0	0	0	1	0	A:177:0:177:100%:6.4306E-106
Chromosome	258747	T	A	A:147:0:147:100%:6.7575E-88	Pass:0:0:63:84:1E0	0	0	1	0	A:147:0:147:100%:6.7575E-88
Chromosome	258750	A	G	G:149:0:149:100%:4.252E-89	Pass:0:0:66:83:1E0	0	0	1	0	G:149:0:149:100%:4.252E-89
Chromosome	258802	C	G	G:168:0:168:100%:1.6424E-100	Pass:0:0:80:88:1E0	0	0	1	0	G:168:0:168:100%:1.6424E-100
Chromosome	258996	T	C	C:174:0:174:100%:4.0806E-104	Pass:0:0:90:84:1E0	0	0	1	0	C:174:0:174:100%:4.0806E-104
Chromosome	259231	A	G	G:186:0:186:100%:2.5146E-111	Pass:0:0:87:99:1E0	0	0	1	0	G:186:0:186:100%:2.5146E-111
Chromosome	259252	C	G	G:182:0:182:100%:6.3678E-109	Pass:0:0:91:91:1E0	0	0	1	0	G:182:0:182:100%:6.3678E-109
Chromosome	259255	C	T	T:184:0:184:100%:4.0017E-110	Pass:0:0:93:91:1E0	0	0	1	0	T:184:0:184:100%:4.0017E-110
Chromosome	259267	G	C	C:195:0:195:100%:9.8214E-117	Pass:0:0:96:99:1E0	0	0	1	0	C:195:0:195:100%:9.8214E-117
Chromosome	259378	G	A	A:173:1:172:99.42%:2.8319E-101	Pass:0:1:91:81:1E0	0	0	1	0	A:173:1:172:99.42%:2.8319E-101
Chromosome	259381	G	T	T:175:0:175:100%:1.0231E-104	Pass:0:0:92:83:1E0	0	0	1	0	T:175:0:175:100%:1.0231E-104
Chromosome	259403	G	A	A:171:1:170:99.42%:4.4531E-100	Pass:1:0:91:79:1E0	0	0	1	0	A:171:1:170:99.42%:4.4531E-100
Chromosome	259574	A	C	C:167:0:167:100%:6.55E-100	Pass:0:0:85:82:1E0	0	0	1	0	C:167:0:167:100%:6.55E-100
Chromosome	259930	A	C	C:168:0:168:100%:1.6424E-100	Pass:0:0:96:72:1E0	0	0	1	0	C:168:0:168:100%:1.6424E-100
Chromosome	259957	C	T	T:159:0:159:100%:4.1887E-95	Pass:0:0:79:80:1E0	0	0	1	0	T:159:0:159:100%:4.1887E-95
Chromosome	259960	C	T	T:160:0:160:100%:1.0505E-95	Pass:0:0:79:81:1E0	0	0	1	0	T:160:0:160:100%:1.0505E-95
Chromosome	260053	A	G	G:158:0:158:100%:1.6702E-94	Pass:0:0:75:83:1E0	0	0	1	0	G:158:0:158:100%:1.6702E-94
Chromosome	260056	A	G	G:156:0:155:99.36%:1.0587E-92	Pass:0:0:74:81:1E0	0	0	1	0	G:156:0:155:99.36%:1.0587E-92
Chromosome	260090	T	C	C:169:0:168:99.41%:1.6424E-100	Pass:0:0:89:79:1E0	0	0	1	0	C:169:0:168:99.41%:1.6424E-100
Chromosome	260091	C	T	T:169:0:169:100%:4.1181E-101	Pass:0:0:90:79:1E0	0	0	1	0	T:169:0:169:100%:4.1181E-101
Chromosome	260258	G	A	A:183:0:183:100%:1.5963E-109	Pass:0:0:93:90:1E0	0	0	1	0	A:183:0:183:100%:1.5963E-109
Chromosome	260285	A	G	G:178:0:177:99.44%:6.4306E-106	Pass:0:0:82:95:1E0	0	0	1	0	G:178:0:177:99.44%:6.4306E-106
Chromosome	260390	T	A	A:173:0:172:99.42%:6.4914E-103	Pass:0:0:93:79:1E0	0	0	1	0	A:173:0:172:99.42%:6.4914E-103
Chromosome	260639	C	T	T:160:0:160:100%:1.0505E-95	Pass:0:0:84:76:1E0	0	0	1	0	T:160:0:160:100%:1.0505E-95
Chromosome	260780	C	T	T:181:0:179:98.9%:4.0417E-107	Pass:0:0:102:77:1E0	0	0	1	0	T:181:0:179:98.9%:4.0417E-107
Chromosome	260804	T	A	A:158:0:158:100%:1.6702E-94	Pass:0:0:88:70:1E0	0	0	1	0	A:158:0:158:100%:1.6702E-94
Chromosome	260888	G	A	A:177:0:176:99.44%:2.565E-105	Pass:0:0:100:76:1E0	0	0	1	0	A:177:0:176:99.44%:2.565E-105
Chromosome	260927	G	T	T:190:0:190:100%:9.9275E-114	Pass:0:0:101:89:1E0	0	0	1	0	T:190:0:190:100%:9.9275E-114
Chromosome	260948	C	G	G:183:0:183:100%:1.5963E-109	Pass:0:0:105:78:1E0	0	0	1	0	G:183:0:183:100%:1.5963E-109
Chromosome	260993	G	A	A:185:0:184:99.46%:4.0017E-110	Pass:0:0:106:78:1E0	0	0	1	0	A:185:0:184:99.46%:4.0017E-110
Chromosome	261116	G	A	A:204:1:203:99.51%:7.8555E-120	Pass:0:1:91:112:1E0	0	0	1	0	A:204:1:203:99.51%:7.8555E-120
Chromosome	261951	T	C	C:150:0:150:100%:1.0666E-89	Pass:0:0:72:78:1E0	0	0	1	0	C:150:0:150:100%:1.0666E-89
Chromosome	261968	G	A	A:155:0:155:100%:1.0587E-92	Pass:0:0:66:89:1E0	0	0	1	0	A:155:0:155:100%:1.0587E-92
Chromosome	262003	A	G	G:147:0:147:100%:6.7575E-88	Pass:0:0:60:87:1E0	0	0	1	0	G:147:0:147:100%:6.7575E-88
Chromosome	262016	A	G	G:152:0:152:100%:6.7102E-91	Pass:0:0:66:86:1E0	0	0	1	0	G:152:0:152:100%:6.7102E-91
Chromosome	262058	C	T	T:175:0:175:100%:1.0231E-104	Pass:0:0:89:86:1E0	0	0	1	0	T:175:0:175:100%:1.0231E-104
Chromosome	262112	T	A	A:175:0:175:100%:1.0231E-104	Pass:0:0:97:78:1E0	0	0	1	0	A:175:0:175:100%:1.0231E-104
Chromosome	262136	C	T	T:166:0:166:100%:2.6121E-99	Pass:0:0:90:76:1E0	0	0	1	0	T:166:0:166:100%:2.6121E-99
Chromosome	262240	T	C	C:154:1:153:99.35%:6.5431E-90	Pass:1:0:80:73:1E0	0	0	1	0	C:154:1:153:99.35%:6.5431E-90
Chromosome	262315	C	T	T:165:0:165:100%:1.0417E-98	Pass:0:0:95:70:1E0	0	0	1	0	T:165:0:165:100%:1.0417E-98
Chromosome	262409	G	A	A:169:0:169:100%:4.1181E-101	Pass:0:0:81:88:1E0	0	0	1	0	A:169:0:169:100%:4.1181E-101
Chromosome	262436	A	G	G:156:0:156:100%:2.6554E-93	Pass:0:0:67:89:1E0	0	0	1	0	G:156:0:156:100%:2.6554E-93
Chromosome	262451	A	T	T:154:0:154:100%:4.2213E-92	Pass:0:0:70:84:1E0	0	0	1	0	T:154:0:154:100%:4.2213E-92
Chromosome	262466	C	A	A:141:0:141:100%:2.7109E-84	Pass:0:0:66:75:1E0	0	0	1	0	A:141:0:141:100%:2.7109E-84
Chromosome	262468	C	T	T:141:0:141:100%:2.7109E-84	Pass:0:0:66:75:1E0	0	0	1	0	T:141:0:141:100%:2.7109E-84
Chromosome	262469	C	T	T:141:0:140:99.29%:1.0805E-83	Pass:0:0:66:74:1E0	0	0	1	0	T:141:0:140:99.29%:1.0805E-83
Chromosome	262846	T	C	C:151:0:151:100%:2.6752E-90	Pass:0:0:62:89:1E0	0	0	1	0	C:151:0:151:100%:2.6752E-90
Chromosome	262920	T	C	C:166:0:165:99.4%:1.0417E-98	Pass:0:0:72:93:1E0	0	0	1	0	C:166:0:165:99.4%:1.0417E-98
Chromosome	263083	A	G	G:178:0:178:100%:1.6122E-106	Pass:0:0:99:79:1E0	0	0	1	0	G:178:0:178:100%:1.6122E-106
Chromosome	263088	G	A	A:177:0:177:100%:6.4306E-106	Pass:0:0:100:77:1E0	0	0	1	0	A:177:0:177:100%:6.4306E-106
Chromosome	263119	C	G	G:171:0:171:100%:2.589E-102	Pass:0:0:102:69:1E0	0	0	1	0	G:171:0:171:100%:2.589E-102
Chromosome	263161	G	A	A:167:1:166:99.4%:1.1004E-97	Pass:0:1:95:71:1E0	0	0	1	0	A:167:1:166:99.4%:1.1004E-97
Chromosome	263203	A	G	G:161:0:161:100%:2.6343E-96	Pass:0:0:86:75:1E0	0	0	1	0	G:161:0:161:100%:2.6343E-96
Chromosome	263221	A	G	G:160:0:160:100%:1.0505E-95	Pass:0:0:82:78:1E0	0	0	1	0	G:160:0:160:100%:1.0505E-95
Chromosome	263230	A	G	G:164:0:163:99.39%:1.6566E-97	Pass:0:0:83:80:1E0	0	0	1	0	G:164:0:163:99.39%:1.6566E-97
Chromosome	263332	T	C	C:122:0:122:100%:6.9324E-73	Pass:0:0:59:63:1E0	0	0	1	0	C:122:0:122:100%:6.9324E-73
Chromosome	263509	G	A	A:181:0:181:100%:2.5401E-108	Pass:0:0:102:79:1E0	0	0	1	0	A:181:0:181:100%:2.5401E-108
Chromosome	263857	G	A	A:168:0:168:100%:1.6424E-100	Pass:0:0:84:84:1E0	0	0	1	0	A:168:0:168:100%:1.6424E-100
Chromosome	263911	A	G	G:142:0:141:99.3%:2.7109E-84	Pass:0:0:73:68:1E0	0	0	1	0	G:142:0:141:99.3%:2.7109E-84
Chromosome	264085	A	C	C:154:0:154:100%:4.2213E-92	Pass:0:0:86:68:1E0	0	0	1	0	C:154:0:154:100%:4.2213E-92
Chromosome	264087	A	G	G:154:0:153:99.35%:1.683E-91	Pass:0:0:85:68:1E0	0	0	1	0	G:154:0:153:99.35%:1.683E-91
Chromosome	264154	T	C	C:155:0:154:99.35%:4.2213E-92	Pass:0:0:76:78:1E0	0	0	1	0	C:155:0:154:99.35%:4.2213E-92
Chromosome	264170	G	C	C:161:0:161:100%:2.6343E-96	Pass:0:0:76:85:1E0	0	0	1	0	C:161:0:161:100%:2.6343E-96
Chromosome	264212	T	C	C:154:0:154:100%:4.2213E-92	Pass:0:0:77:77:1E0	0	0	1	0	C:154:0:154:100%:4.2213E-92
Chromosome	264329	G	A	A:146:0:146:100%:2.6938E-87	Pass:0:0:76:70:1E0	0	0	1	0	A:146:0:146:100%:2.6938E-87
Chromosome	264356	G	A	A:145:0:143:98.62%:1.7063E-85	Pass:0:0:71:72:1E0	0	0	1	0	A:145:0:143:98.62%:1.7063E-85
Chromosome	264483	T	C	C:170:1:169:99.41%:1.7657E-99	Pass:0:1:102:67:1E0	0	0	1	0	C:170:1:169:99.41%:1.7657E-99
Chromosome	264536	A	G	G:181:0:181:100%:2.5401E-108	Pass:0:0:104:77:1E0	0	0	1	0	G:181:0:181:100%:2.5401E-108
Chromosome	264545	A	G	G:170:0:170:100%:1.0326E-101	Pass:0:0:95:75:1E0	0	0	1	0	G:170:0:170:100%:1.0326E-101
Chromosome	264596	T	G	G:190:1:189:99.47%:1.8961E-111	Pass:0:1:109:80:1E0	0	0	1	0	G:190:1:189:99.47%:1.8961E-111
Chromosome	264683	T	C	C:188:0:188:100%:1.58E-112	Pass:0:0:111:77:1E0	0	0	1	0	C:188:0:188:100%:1.58E-112
Chromosome	264695	T	C	C:207:0:204:98.55%:3.8319E-122	Pass:0:0:123:81:1E0	0	0	1	0	C:207:0:204:98.55%:3.8319E-122
Chromosome	264755	A	C	C:192:0:192:100%:6.2372E-115	Pass:0:0:102:90:1E0	0	0	1	0	C:192:0:192:100%:6.2372E-115
Chromosome	264791	A	G	G:184:0:183:99.46%:1.5963E-109	Pass:0:0:82:101:1E0	0	0	1	0	G:184:0:183:99.46%:1.5963E-109
Chromosome	264848	G	A	A:195:0:194:99.49%:3.9185E-116	Pass:0:0:81:113:1E0	0	0	1	0	A:195:0:194:99.49%:3.9185E-116
Chromosome	264961	T	G	G:205:0:205:100%:9.6033E-123	Pass:0:0:103:102:1E0	0	0	1	0	G:205:0:205:100%:9.6033E-123
Chromosome	265406	A	T	T:163:0:163:100%:1.6566E-97	Pass:0:0:76:87:1E0	0	0	1	0	T:163:0:163:100%:1.6566E-97
Chromosome	265467	C	T	T:159:0:159:100%:4.1887E-95	Pass:0:0:76:83:1E0	0	0	1	0	T:159:0:159:100%:4.1887E-95
Chromosome	265679	G	A	A:191:0:190:99.48%:9.9275E-114	Pass:0:0:103:87:1E0	0	0	1	0	A:191:0:190:99.48%:9.9275E-114
Chromosome	265733	C	T	T:165:0:165:100%:1.0417E-98	Pass:0:0:92:73:1E0	0	0	1	0	T:165:0:165:100%:1.0417E-98
Chromosome	265838	A	G	G:166:0:166:100%:2.6121E-99	Pass:0:0:85:81:1E0	0	0	1	0	G:166:0:166:100%:2.6121E-99
Chromosome	265839	A	G	G:166:0:165:99.4%:1.0417E-98	Pass:0:0:84:81:1E0	0	0	1	0	G:166:0:165:99.4%:1.0417E-98
Chromosome	265955	G	A	A:184:0:184:100%:4.0017E-110	Pass:0:0:98:86:1E0	0	0	1	0	A:184:0:184:100%:4.0017E-110
Chromosome	266162	G	A	A:161:0:161:100%:2.6343E-96	Pass:0:0:75:86:1E0	0	0	1	0	A:161:0:161:100%:2.6343E-96
Chromosome	266498	C	A	A:161:0:161:100%:2.6343E-96	Pass:0:0:77:84:1E0	0	0	1	0	A:161:0:161:100%:2.6343E-96
Chromosome	266579	G	A	A:162:0:162:100%:6.6062E-97	Pass:0:0:90:72:1E0	0	0	1	0	A:162:0:162:100%:6.6062E-97
Chromosome	266712	A	G	G:178:0:178:100%:1.6122E-106	Pass:0:0:92:86:1E0	0	0	1	0	G:178:0:178:100%:1.6122E-106
Chromosome	266814	A	T	T:180:0:177:98.33%:6.4306E-106	Pass:0:0:80:97:1E0	0	0	1	0	T:180:0:177:98.33%:6.4306E-106
Chromosome	267108	T	C	C:164:0:164:100%:4.1542E-98	Pass:0:0:64:100:1E0	0	0	1	0	C:164:0:164:100%:4.1542E-98
Chromosome	267316	C	T	T:145:0:145:100%:1.0738E-86	Pass:0:0:78:67:1E0	0	0	1	0	T:145:0:145:100%:1.0738E-86
Chromosome	267363	A	G	G:155:0:155:100%:1.0587E-92	Pass:0:0:90:65:1E0	0	0	1	0	G:155:0:155:100%:1.0587E-92
Chromosome	267372	G	A	A:153:0:153:100%:1.683E-91	Pass:0:0:89:64:1E0	0	0	1	0	A:153:0:153:100%:1.683E-91
Chromosome	267378	A	C	C:155:0:155:100%:1.0587E-92	Pass:0:0:90:65:1E0	0	0	1	0	C:155:0:155:100%:1.0587E-92
Chromosome	267727	A	G	G:180:0:180:100%:1.0132E-107	Pass:0:0:85:95:1E0	0	0	1	0	G:180:0:180:100%:1.0132E-107
Chromosome	267860	C	T	T:151:0:150:99.34%:1.0666E-89	Pass:0:0:73:77:1E0	0	0	1	0	T:151:0:150:99.34%:1.0666E-89
Chromosome	268411	T	C	C:143:1:142:99.3%:2.457E-83	Pass:0:1:88:54:1E0	0	0	1	0	C:143:1:142:99.3%:2.457E-83
Chromosome	268483	T	A	A:173:0:173:100%:1.6275E-103	Pass:0:0:90:83:1E0	0	0	1	0	A:173:0:173:100%:1.6275E-103
Chromosome	268890	C	A	A:179:0:179:100%:4.0417E-107	Pass:0:0:80:99:1E0	0	0	1	0	A:179:0:179:100%:4.0417E-107
Chromosome	268929	A	G	G:172:0:172:100%:6.4914E-103	Pass:0:0:73:99:1E0	0	0	1	0	G:172:0:172:100%:6.4914E-103
Chromosome	269008	A	G	G:142:0:142:100%:6.8012E-85	Pass:0:0:61:81:1E0	0	0	1	0	G:142:0:142:100%:6.8012E-85
Chromosome	269298	T	C	C:142:0:142:100%:6.8012E-85	Pass:0:0:79:63:1E0	0	0	1	0	C:142:0:142:100%:6.8012E-85
Chromosome	269595	C	T	T:134:0:134:100%:4.3301E-80	Pass:0:0:63:71:1E0	0	0	1	0	T:134:0:134:100%:4.3301E-80
Chromosome	269598	A	G	G:132:0:131:99.24%:2.7401E-78	Pass:0:0:62:69:1E0	0	0	1	0	G:132:0:131:99.24%:2.7401E-78
Chromosome	269601	T	C	C:137:0:136:99.27%:2.7264E-81	Pass:0:0:64:72:1E0	0	0	1	0	C:137:0:136:99.27%:2.7264E-81
Chromosome	269667	A	T	T:139:0:138:99.28%:1.7164E-82	Pass:0:0:70:68:1E0	0	0	1	0	T:139:0:138:99.28%:1.7164E-82
Chromosome	269733	C	T	T:169:1:168:99.41%:7.0008E-99	Pass:1:0:87:81:1E0	0	0	1	0	T:169:1:168:99.41%:7.0008E-99
Chromosome	269751	C	T	T:187:0:187:100%:6.3033E-112	Pass:0:0:97:90:1E0	0	0	1	0	T:187:0:187:100%:6.3033E-112
Chromosome	269838	A	T	T:158:0:158:100%:1.6702E-94	Pass:0:0:81:77:1E0	0	0	1	0	T:158:0:158:100%:1.6702E-94
Chromosome	269854	C	T	T:152:0:152:100%:6.7102E-91	Pass:0:0:77:75:1E0	0	0	1	0	T:152:0:152:100%:6.7102E-91
Chromosome	269856	T	A	A:152:0:151:99.34%:2.6752E-90	Pass:0:0:76:75:1E0	0	0	1	0	A:152:0:151:99.34%:2.6752E-90
Chromosome	269898	C	G	G:151:0:151:100%:2.6752E-90	Pass:0:0:81:70:1E0	0	0	1	0	G:151:0:151:100%:2.6752E-90
Chromosome	270057	A	G	G:177:0:177:100%:6.4306E-106	Pass:0:0:85:92:1E0	0	0	1	0	G:177:0:177:100%:6.4306E-106
Chromosome	270075	C	T	T:186:0:186:100%:2.5146E-111	Pass:0:0:91:95:1E0	0	0	1	0	T:186:0:186:100%:2.5146E-111
Chromosome	270087	G	A	A:185:0:185:100%:1.0031E-110	Pass:0:0:87:98:1E0	0	0	1	0	A:185:0:185:100%:1.0031E-110
Chromosome	270294	T	C	C:170:0:168:98.82%:1.6424E-100	Pass:0:0:85:83:1E0	0	0	1	0	C:170:0:168:98.82%:1.6424E-100
Chromosome	270328	G	A	A:177:0:174:98.31%:4.0806E-104	Pass:0:0:90:84:1E0	0	0	1	0	A:177:0:174:98.31%:4.0806E-104
Chromosome	270356	A	G	G:180:0:180:100%:1.0132E-107	Pass:0:0:88:92:1E0	0	0	1	0	G:180:0:180:100%:1.0132E-107
Chromosome	270415	G	A	A:148:0:147:99.32%:6.7575E-88	Pass:0:0:66:81:1E0	0	0	1	0	A:148:0:147:99.32%:6.7575E-88
Chromosome	270422	T	A	A:152:0:150:98.68%:1.0666E-89	Pass:0:0:72:78:1E0	0	0	1	0	A:152:0:150:98.68%:1.0666E-89
Chromosome	270479	G	A	A:146:0:146:100%:2.6938E-87	Pass:0:0:74:72:1E0	0	0	1	0	A:146:0:146:100%:2.6938E-87
Chromosome	270539	C	T	T:145:0:145:100%:1.0738E-86	Pass:0:0:62:83:1E0	0	0	1	0	T:145:0:145:100%:1.0738E-86
Chromosome	270693	T	C	C:154:0:154:100%:4.2213E-92	Pass:0:0:85:69:1E0	0	0	1	0	C:154:0:154:100%:4.2213E-92
Chromosome	271307	G	C	C:156:0:156:100%:2.6554E-93	Pass:0:0:71:85:1E0	0	0	1	0	C:156:0:156:100%:2.6554E-93
Chromosome	271383	G	T	T:155:0:155:100%:1.0587E-92	Pass:0:0:73:82:1E0	0	0	1	0	T:155:0:155:100%:1.0587E-92
Chromosome	271418	T	C	C:132:0:132:100%:6.8763E-79	Pass:0:0:76:56:1E0	0	0	1	0	C:132:0:132:100%:6.8763E-79
Chromosome	271424	C	T	T:132:0:132:100%:6.8763E-79	Pass:0:0:77:55:1E0	0	0	1	0	T:132:0:132:100%:6.8763E-79
Chromosome	271436	A	G	G:136:0:136:100%:2.7264E-81	Pass:0:0:80:56:1E0	0	0	1	0	G:136:0:136:100%:2.7264E-81
Chromosome	271442	C	T	T:130:0:130:100%:1.0919E-77	Pass:0:0:78:52:1E0	0	0	1	0	T:130:0:130:100%:1.0919E-77
Chromosome	271451	C	T	T:124:0:123:99.19%:1.7402E-73	Pass:0:0:76:47:1E0	0	0	1	0	T:124:0:123:99.19%:1.7402E-73
Chromosome	271568	G	C	C:149:0:149:100%:4.252E-89	Pass:0:0:85:64:1E0	0	0	1	0	C:149:0:149:100%:4.252E-89
Chromosome	271580	A	G	G:143:0:143:100%:1.7063E-85	Pass:0:0:83:60:1E0	0	0	1	0	G:143:0:143:100%:1.7063E-85
Chromosome	271613	C	T	T:152:0:152:100%:6.7102E-91	Pass:0:0:82:70:1E0	0	0	1	0	T:152:0:152:100%:6.7102E-91
Chromosome	271631	C	T	T:145:1:144:99.31%:1.5678E-84	Pass:0:1:75:69:1E0	0	0	1	0	T:145:1:144:99.31%:1.5678E-84
Chromosome	271835	A	G	G:147:0:147:100%:6.7575E-88	Pass:0:0:77:70:1E0	0	0	1	0	G:147:0:147:100%:6.7575E-88
Chromosome	271860	T	A	A:166:0:166:100%:2.6121E-99	Pass:0:0:94:72:1E0	0	0	1	0	A:166:0:166:100%:2.6121E-99
Chromosome	271961	A	G	G:134:1:133:99.25%:5.8456E-78	Pass:1:0:66:67:1E0	0	0	1	0	G:134:1:133:99.25%:5.8456E-78
Chromosome	272030	G	T	T:130:1:129:99.23%:1.4303E-75	Pass:0:1:60:69:1E0	0	0	1	0	T:130:1:129:99.23%:1.4303E-75
Chromosome	272072	G	A	A:141:0:141:100%:2.7109E-84	Pass:0:0:66:75:1E0	0	0	1	0	A:141:0:141:100%:2.7109E-84
Chromosome	272192	G	A	A:165:0:164:99.39%:4.1542E-98	Pass:0:0:70:94:1E0	0	0	1	0	A:165:0:164:99.39%:4.1542E-98
Chromosome	272229	G	A	A:156:0:156:100%:2.6554E-93	Pass:0:0:69:87:1E0	0	0	1	0	A:156:0:156:100%:2.6554E-93
Chromosome	272288	C	T	T:126:0:126:100%:2.7519E-75	Pass:0:0:56:70:1E0	0	0	1	0	T:126:0:126:100%:2.7519E-75
Chromosome	272303	T	G	G:131:0:131:100%:2.7401E-78	Pass:0:0:73:58:1E0	0	0	1	0	G:131:0:131:100%:2.7401E-78
Chromosome	272615	A	G	G:134:0:134:100%:4.3301E-80	Pass:0:0:58:76:1E0	0	0	1	0	G:134:0:134:100%:4.3301E-80
Chromosome	272744	C	T	T:140:0:140:100%:1.0805E-83	Pass:0:0:72:68:1E0	0	0	1	0	T:140:0:140:100%:1.0805E-83
Chromosome	272909	G	T	T:148:0:148:100%:1.6951E-88	Pass:0:0:79:69:1E0	0	0	1	0	T:148:0:148:100%:1.6951E-88
Chromosome	272956	G	A	A:122:1:121:99.18%:8.5268E-71	Pass:0:1:70:51:1E0	0	0	1	0	A:122:1:121:99.18%:8.5268E-71
Chromosome	273068	T	C	C:149:0:149:100%:4.252E-89	Pass:0:0:84:65:1E0	0	0	1	0	C:149:0:149:100%:4.252E-89
Chromosome	273070	G	T	T:149:0:149:100%:4.252E-89	Pass:0:0:84:65:1E0	0	0	1	0	T:149:0:149:100%:4.252E-89
Chromosome	273098	T	C	C:162:0:162:100%:6.6062E-97	Pass:0:0:86:76:1E0	0	0	1	0	C:162:0:162:100%:6.6062E-97
Chromosome	273123	A	C	C:160:0:160:100%:1.0505E-95	Pass:0:0:87:73:1E0	0	0	1	0	C:160:0:160:100%:1.0505E-95
Chromosome	273173	A	T	T:163:1:161:98.77%:1.0768E-94	Pass:0:1:80:81:1E0	0	0	1	0	T:163:1:161:98.77%:1.0768E-94
Chromosome	273578	G	A	A:181:0:180:99.45%:1.0132E-107	Pass:0:0:92:88:1E0	0	0	1	0	A:181:0:180:99.45%:1.0132E-107
Chromosome	274118	G	A	A:184:0:184:100%:4.0017E-110	Pass:0:0:104:80:1E0	0	0	1	0	A:184:0:184:100%:4.0017E-110
Chromosome	274176	G	A	A:136:0:136:100%:2.7264E-81	Pass:0:0:69:67:1E0	0	0	1	0	A:136:0:136:100%:2.7264E-81
Chromosome	274361	C	G	G:170:0:170:100%:1.0326E-101	Pass:0:0:73:97:1E0	0	0	1	0	G:170:0:170:100%:1.0326E-101
Chromosome	274362	C	T	T:170:0:170:100%:1.0326E-101	Pass:0:0:73:97:1E0	0	0	1	0	T:170:0:170:100%:1.0326E-101
Chromosome	274364	A	T	T:173:0:172:99.42%:6.4914E-103	Pass:0:0:73:99:1E0	0	0	1	0	T:173:0:172:99.42%:6.4914E-103
Chromosome	274373	A	C	C:161:0:160:99.38%:1.0505E-95	Pass:0:0:72:88:1E0	0	0	1	0	C:161:0:160:99.38%:1.0505E-95
Chromosome	274379	A	G	G:173:1:172:99.42%:2.8319E-101	Pass:1:0:76:96:1E0	0	0	1	0	G:173:1:172:99.42%:2.8319E-101
Chromosome	274384	A	C	C:179:1:178:99.44%:7.2751E-105	Pass:1:0:76:102:1E0	0	0	1	0	C:179:1:178:99.44%:7.2751E-105
Chromosome	274391	C	T	T:178:0:177:99.44%:6.4306E-106	Pass:0:0:77:100:1E0	0	0	1	0	T:178:0:177:99.44%:6.4306E-106
Chromosome	274427	C	T	T:198:0:198:100%:1.5463E-118	Pass:0:0:87:111:1E0	0	0	1	0	T:198:0:198:100%:1.5463E-118
Chromosome	274562	C	A	A:158:1:157:99.37%:2.6556E-92	Pass:1:0:86:71:1E0	0	0	1	0	A:158:1:157:99.37%:2.6556E-92
Chromosome	274640	T	A	A:155:0:155:100%:1.0587E-92	Pass:0:0:63:92:1E0	0	0	1	0	A:155:0:155:100%:1.0587E-92
Chromosome	274661	G	A	A:154:0:154:100%:4.2213E-92	Pass:0:0:75:79:1E0	0	0	1	0	A:154:0:154:100%:4.2213E-92
[truncated: 43,798 more rows]

## Sheet: InDel Summary
Paramters	Values
Total Number of Input Bases	3894325
Variant Positions	47878
Failed by the Strand-filter	977
Variant Positions Reported	1104 (0 SNP, 1104 indel)
Min coverage	8
Min. Varient Frequency	0.2
Min. Average Quality	15
P-value Threshold	0.01

## Sheet: InDel
Chrom	Position	Reference	Variation	Cons:Cov:Reads1:Reads2:Freq:P-value	StrandFilter:R1+:R1-:R2+:R2-:pval	SamplesRef	SamplesHet	SamplesHom	SamplesNC	Cons:Cov:Reads1:Reads2:Freq:P-value
Chromosome	1761	G	-ATC	-ATC/-ATC:213:12:202:93.52%:1.0307E-108	Pass:7:5:100:102:1E0	0	0	1	0	-ATC/-ATC:213:12:202:93.52%:1.0307E-108
Chromosome	1900	A	+ATAT	*/+ATAT:189:44:136:71.96%:1.062E-60	Pass:24:20:59:77:1E0	0	1	0	0	*/+ATAT:189:44:136:71.96%:1.062E-60
Chromosome	9492	T	-G	-G/-G:161:2:161:98.77%:2.2414E-93	Pass:0:2:37:124:1E0	0	0	1	0	-G/-G:161:2:161:98.77%:2.2414E-93
Chromosome	9703	A	+G	*/+G:215:112:103:47.91%:8.1199E-39	Pass:100:12:28:75:1E0	0	1	0	0	*/+G:215:112:103:47.91%:8.1199E-39
Chromosome	14637	A	-TT	*/-TT:224:111:98:43.56%:9.022E-37	Pass:0.9285714285714286:7:104:91:7:1.5575E-41	0	1	0	0	*/-TT:224:111:98:43.56%:9.022E-37
Chromosome	30235	A	+G	*/+G:159:41:116:72.96%:3.3632E-51	Pass:36:5:43:73:1E0	0	1	0	0	*/+G:159:41:116:72.96%:3.3632E-51
Chromosome	35105	A	+T	*/+T:303:128:133:43.89%:9.4934E-51	Pass:18:110:91:42:1E0	0	1	0	0	*/+T:303:128:133:43.89%:9.4934E-51
Chromosome	47631	T	+A	+A/+A:276:22:253:91.34%:8.0459E-132	Pass:9:13:113:140:1E0	0	0	1	0	+A/+A:276:22:253:91.34%:8.0459E-132
Chromosome	53060	G	-C	*/-C:216:102:112:52.09%:3.7101E-43	Pass:42:60:54:58:1E0	0	1	0	0	*/-C:216:102:112:52.09%:3.7101E-43
Chromosome	53069	T	-G	-G/-G:114:11:104:90.43%:2.2405E-53	Pass:5:6:51:53:1E0	0	0	1	0	-G/-G:114:11:104:90.43%:2.2405E-53
Chromosome	55695	G	+C	+C/+C:205:11:193:93.69%:3.3584E-104	Pass:7:4:87:106:1E0	0	0	1	0	+C/+C:205:11:193:93.69%:3.3584E-104
Chromosome	90491	A	-G	*/-G:218:92:126:57.8%:5.4216E-50	Pass:84:8:38:88:1E0	0	1	0	0	*/-G:218:92:126:57.8%:5.4216E-50
Chromosome	96230	T	+A	+A/+A:209:8:201:96.17%:4.0535E-111	Pass:8:0:142:59:1E0	0	0	1	0	+A/+A:209:8:201:96.17%:4.0535E-111
Chromosome	140819	A	-T	-T/-T:235:7:228:97.02%:7.8793E-128	Pass:2:5:112:116:1E0	0	0	1	0	-T/-T:235:7:228:97.02%:7.8793E-128
Chromosome	154807	A	-TTG	-TTG/-TTG:203:11:186:91.63%:3.7238E-100	Pass:4:7:91:95:1E0	0	0	1	0	-TTG/-TTG:203:11:186:91.63%:3.7238E-100
Chromosome	160849	A	+G	+G/+G:186:45:141:75.81%:4.9133E-63	Pass:36:9:46:95:1E0	0	0	1	0	+G/+G:186:45:141:75.81%:4.9133E-63
Chromosome	161239	T	+C	+C/+C:26:6:20:76.92%:1.8273E-9	Pass:2:4:4:16:1E0	0	0	1	0	+C/+C:26:6:20:76.92%:1.8273E-9
Chromosome	162573	A	+ATT	*/+ATT:10:4:6:60%:5.418E-3	Pass:1.0:0:4:6:0:4.7619E-3	0	1	0	0	*/+ATT:10:4:6:60%:5.418E-3
Chromosome	162900	C	+T	*/+T:18:7:11:61.11%:5.2969E-5	Pass:3:4:8:3:1E0	0	1	0	0	*/+T:18:7:11:61.11%:5.2969E-5
Chromosome	165747	A	-TC	*/-TC:174:100:74:42.53%:2.4997E-27	Pass:58:42:28:46:1E0	0	1	0	0	*/-TC:174:100:74:42.53%:2.4997E-27
Chromosome	165748	T	-C	-C/-C:93:7:86:92.47%:2.7935E-45	Pass:5:2:51:35:1E0	0	0	1	0	-C/-C:93:7:86:92.47%:2.7935E-45
Chromosome	165750	T	-C	-C/-C:86:1:85:98.84%:2.3923E-49	Pass:1:0:50:35:1E0	0	0	1	0	-C/-C:86:1:85:98.84%:2.3923E-49
Chromosome	165825	G	+C	+C/+C:196:8:189:95.94%:4.1564E-104	Pass:3:5:89:100:1E0	0	0	1	0	+C/+C:196:8:189:95.94%:4.1564E-104
Chromosome	165901	C	+TTTA	+TTTA/+TTTA:194:21:170:87.18%:1.247E-85	Pass:8:13:60:110:1E0	0	0	1	0	+TTTA/+TTTA:194:21:170:87.18%:1.247E-85
Chromosome	166037	A	+T	+T/+T:185:14:171:92.43%:1.1006E-89	Pass:5:9:82:89:1E0	0	0	1	0	+T/+T:185:14:171:92.43%:1.1006E-89
Chromosome	168181	A	+ATT	*/+ATT:11:5:6:54.55%:6.192E-3	Pass:3:2:2:4:1E0	0	1	0	0	*/+ATT:11:5:6:54.55%:6.192E-3
Chromosome	169838	G	+C	+C/+C:9:1:8:88.89%:2.0568E-4	Pass:0:1:6:2:1E0	0	0	1	0	+C/+C:9:1:8:88.89%:2.0568E-4
Chromosome	169984	A	+G	+G/+G:12:0:12:100%:3.698E-7	Pass:0:0:5:7:1E0	0	0	1	0	+G/+G:12:0:12:100%:3.698E-7
Chromosome	170008	G	-C	-C/-C:13:2:11:84.62%:1.0096E-5	Pass:2:0:5:6:1E0	0	0	1	0	-C/-C:13:2:11:84.62%:1.0096E-5
Chromosome	170027	C	+A	+A/+A:16:0:16:100%:1.6637E-9	Pass:0:0:6:10:1E0	0	0	1	0	+A/+A:16:0:16:100%:1.6637E-9
Chromosome	170065	A	+G	+G/+G:18:0:18:100%:1.1019E-10	Pass:0:0:6:12:1E0	0	0	1	0	+G/+G:18:0:18:100%:1.1019E-10
Chromosome	171679	T	-A	-A/-A:56:5:51:91.07%:1.5231E-26	Pass:0.0:1:4:0:51:8.9286E-2	0	0	1	0	-A/-A:56:5:51:91.07%:1.5231E-26
Chromosome	172529	C	-T	-T/-T:12:1:10:83.33%:1.7011E-5	Pass:0:1:2:8:1E0	0	0	1	0	-T/-T:12:1:10:83.33%:1.7011E-5
Chromosome	172532	T	+CCC	+CCC/+CCC:12:2:11:84.62%:1.0096E-5	Pass:0:2:3:8:1E0	0	0	1	0	+CCC/+CCC:12:2:11:84.62%:1.0096E-5
Chromosome	172974	A	+G	*/+G:13:5:8:61.54%:8.238E-4	Pass:3:2:3:5:1E0	0	1	0	0	*/+G:13:5:8:61.54%:8.238E-4
Chromosome	173177	A	+ATT	*/+ATT:15:6:9:60%:3.4983E-4	Pass:2:4:2:7:1E0	0	1	0	0	*/+ATT:15:6:9:60%:3.4983E-4
Chromosome	179583	T	-A	*/-A:14:11:8:42.11%:1.5455E-3	Pass:5:6:6:2:1E0	0	1	0	0	*/-A:14:11:8:42.11%:1.5455E-3
Chromosome	198316	G	+GAT	+GAT/+GAT:201:13:186:92.54%:7.4713E-99	Pass:6:7:103:83:1E0	0	0	1	0	+GAT/+GAT:201:13:186:92.54%:7.4713E-99
Chromosome	202265	A	-AAACTTGGAG	*/-AAACTTGGAG:55:32:23:41.82%:6.4034E-9	Pass:14:18:14:9:1E0	0	1	0	0	*/-AAACTTGGAG:55:32:23:41.82%:6.4034E-9
Chromosome	202269	C	+TT	*/+TT:20:12:6:30%:9.5308E-3	Pass:5:7:3:3:1E0	0	1	0	0	*/+TT:20:12:6:30%:9.5308E-3
Chromosome	202443	A	-G	-G/-G:203:5:198:97.54%:4.7262E-112	Pass:2:3:100:98:1E0	0	0	1	0	-G/-G:203:5:198:97.54%:4.7262E-112
Chromosome	202483	T	+A	+A/+A:212:53:159:75%:1.4195E-70	Pass:26:27:87:72:1E0	0	0	1	0	+A/+A:212:53:159:75%:1.4195E-70
Chromosome	203693	A	+AT	+AT/+AT:190:1:189:98.95%:1.8961E-111	Pass:0:1:86:103:1E0	0	0	1	0	+AT/+AT:190:1:189:98.95%:1.8961E-111
Chromosome	204359	A	+AAG	+AAG/+AAG:233:24:209:89.7%:5.2106E-106	Pass:12:12:109:100:1E0	0	0	1	0	+AAG/+AAG:233:24:209:89.7%:5.2106E-106
Chromosome	205073	A	-T	-T/-T:224:8:216:96.43%:6.7282E-120	Pass:6:2:120:96:1E0	0	0	1	0	-T/-T:224:8:216:96.43%:6.7282E-120
Chromosome	205112	G	+A	+A/+A:224:9:215:95.98%:1.7419E-118	Pass:5:4:112:103:1E0	0	0	1	0	+A/+A:224:9:215:95.98%:1.7419E-118
Chromosome	205158	T	-G	-G/-G:19:6:22:78.57%:1.7583E-10	Pass:3:3:12:10:1E0	0	0	1	0	-G/-G:19:6:22:78.57%:1.7583E-10
Chromosome	210515	T	-G	-G/-G:188:10:176:94.62%:4.5909E-95	Pass:3:7:106:70:1E0	0	0	1	0	-G/-G:188:10:176:94.62%:4.5909E-95
Chromosome	211793	A	-T	-T/-T:210:11:201:94.37%:7.8821E-109	Pass:6:5:109:92:1E0	0	0	1	0	-T/-T:210:11:201:94.37%:7.8821E-109
Chromosome	228531	C	+GCA	+GCA/+GCA:196:6:178:91.28%:2.4144E-99	Pass:5:1:97:81:1E0	0	0	1	0	+GCA/+GCA:196:6:178:91.28%:2.4144E-99
Chromosome	232988	G	+A	+A/+A:191:44:146:76.44%:8.7459E-66	Pass:28:16:67:79:1E0	0	0	1	0	+A/+A:191:44:146:76.44%:8.7459E-66
Chromosome	243780	T	+TACCTTGTATGA	*/+TACCTTGTATGA:23:14:8:34.78%:1.8042E-3	Pass:0.0:0:14:0:8:1E0	0	1	0	0	*/+TACCTTGTATGA:23:14:8:34.78%:1.8042E-3
Chromosome	246622	C	+TTTAT	+TTTAT/+TTTAT:174:19:152:87.36%:1.6602E-76	Pass:7:12:77:75:1E0	0	0	1	0	+TTTAT/+TTTAT:174:19:152:87.36%:1.6602E-76
Chromosome	249894	C	-T	-T/-T:216:14:204:93.58%:1.4847E-108	Pass:5:9:98:106:1E0	0	0	1	0	-T/-T:216:14:204:93.58%:1.4847E-108
Chromosome	250081	T	+G	*/+G:177:122:55:31.07%:1.8966E-19	Pass:69:53:22:33:1E0	0	1	0	0	*/+G:177:122:55:31.07%:1.8966E-19
Chromosome	251337	A	+T	+T/+T:13:0:13:100%:9.6148E-8	Pass:0:0:0:13:1E0	0	0	1	0	+T/+T:13:0:13:100%:9.6148E-8
Chromosome	251343	G	+T	*/+T:10:4:6:60%:5.418E-3	Pass:0.0:0:4:0:6:1E0	0	1	0	0	*/+T:10:4:6:60%:5.418E-3
Chromosome	253510	C	-T	-T/-T:171:17:156:90.17%:1.1995E-79	Pass:11:6:81:75:1E0	0	0	1	0	-T/-T:171:17:156:90.17%:1.1995E-79
Chromosome	258596	T	+AGTA	*/+AGTA:26:23:8:25.81%:2.3332E-3	Pass:12:11:3:5:1E0	0	1	0	0	*/+AGTA:26:23:8:25.81%:2.3332E-3
Chromosome	258834	G	+T	+T/+T:176:17:160:90.4%:6.8602E-82	Pass:8:9:88:72:1E0	0	0	1	0	+T/+T:176:17:160:90.4%:6.8602E-82
Chromosome	265192	A	-T	-T/-T:176:12:163:93.14%:2.7236E-86	Pass:6:6:73:90:1E0	0	0	1	0	-T/-T:176:12:163:93.14%:2.7236E-86
Chromosome	267806	T	+G	+G/+G:190:12:178:93.68%:6.8556E-95	Pass:7:5:92:86:1E0	0	0	1	0	+G/+G:190:12:178:93.68%:6.8556E-95
Chromosome	270346	G	+C	+C/+C:179:6:173:96.65%:2.0735E-96	Pass:3:3:90:83:1E0	0	0	1	0	+C/+C:179:6:173:96.65%:2.0735E-96
Chromosome	283739	T	-A	*/-A:205:109:96:46.83%:5.0546E-36	Pass:60:49:52:44:1E0	0	1	0	0	*/-A:205:109:96:46.83%:5.0546E-36
Chromosome	283743	G	-A	-A/-A:98:0:97:100%:6.9615E-58	Pass:0:0:52:45:1E0	0	0	1	0	-A/-A:98:0:97:100%:6.9615E-58
Chromosome	290125	G	-T	-T/-T:178:19:158:88.76%:7.6666E-80	Pass:9:10:74:84:1E0	0	0	1	0	-T/-T:178:19:158:88.76%:7.6666E-80
Chromosome	292054	C	-G	-G/-G:189:11:178:94.18%:1.5359E-95	Pass:7:4:88:90:1E0	0	0	1	0	-G/-G:189:11:178:94.18%:1.5359E-95
Chromosome	300532	A	-G	-G/-G:205:9:196:95.61%:2.1006E-107	Pass:2:7:94:102:1E0	0	0	1	0	-G/-G:205:9:196:95.61%:2.1006E-107
Chromosome	309307	A	-G	-G/-G:215:5:211:97.69%:9.8648E-120	Pass:1:4:104:107:1E0	0	0	1	0	-G/-G:215:5:211:97.69%:9.8648E-120
Chromosome	314009	T	+A	+A/+A:230:15:215:93.07%:3.0687E-114	Pass:8:7:102:113:1E0	0	0	1	0	+A/+A:230:15:215:93.07%:3.0687E-114
Chromosome	319176	T	+A	+A/+A:167:16:151:90.42%:2.5215E-77	Pass:4:12:88:63:1E0	0	0	1	0	+A/+A:167:16:151:90.42%:2.5215E-77
Chromosome	325334	G	-A	-A/-A:181:13:168:92.82%:1.4911E-88	Pass:9:4:93:75:1E0	0	0	1	0	-A/-A:181:13:168:92.82%:1.4911E-88
Chromosome	332430	C	-T	-T/-T:181:23:158:87.29%:3.5832E-78	Pass:15:8:87:71:1E0	0	0	1	0	-T/-T:181:23:158:87.29%:3.5832E-78
Chromosome	339912	T	+AA	+AA/+AA:236:21:212:89.83%:3.7717E-109	Pass:10:11:103:109:1E0	0	0	1	0	+AA/+AA:236:21:212:89.83%:3.7717E-109
Chromosome	344400	T	-C	-C/-C:183:18:170:90.43%:5.1266E-87	Pass:10:8:79:91:1E0	0	0	1	0	-C/-C:183:18:170:90.43%:5.1266E-87
Chromosome	352754	T	-A	-A/-A:159:2:157:98.74%:5.395E-91	Pass:2:0:85:72:1E0	0	0	1	0	-A/-A:159:2:157:98.74%:5.395E-91
Chromosome	358201	C	-A	-A/-A:171:9:162:94.74%:1.1549E-87	Pass:6:3:83:79:1E0	0	0	1	0	-A/-A:171:9:162:94.74%:1.1549E-87
Chromosome	365852	G	+A	+A/+A:201:14:187:93.03%:8.1719E-99	Pass:4:10:82:105:1E0	0	0	1	0	+A/+A:201:14:187:93.03%:8.1719E-99
Chromosome	368968	T	-G	-G/-G:108:2:108:98.18%:6.8656E-62	Pass:0:2:58:50:1E0	0	0	1	0	-G/-G:108:2:108:98.18%:6.8656E-62
Chromosome	369225	T	+G	+G/+G:162:13:153:92.17%:5.1999E-80	Pass:6:7:80:73:1E0	0	0	1	0	+G/+G:162:13:153:92.17%:5.1999E-80
Chromosome	376017	A	-GG	-GG/-GG:201:16:185:92.04%:1.596E-96	Pass:8:8:95:90:1E0	0	0	1	0	-GG/-GG:201:16:185:92.04%:1.596E-96
Chromosome	376415	C	+T	+T/+T:190:21:169:88.48%:4.482E-85	Pass:9:12:80:89:1E0	0	0	1	0	+T/+T:190:21:169:88.48%:4.482E-85
Chromosome	376573	C	-A	-A/-A:189:11:181:94.27%:2.8612E-97	Pass:6:5:89:92:1E0	0	0	1	0	-A/-A:189:11:181:94.27%:2.8612E-97
Chromosome	376722	T	-G	-G/-G:168:16:152:90.48%:6.9247E-78	Pass:11:5:77:75:1E0	0	0	1	0	-G/-G:168:16:152:90.48%:6.9247E-78
Chromosome	376738	T	+AG	*/+AG:132:4:75:56.82%:7.9358E-41	Pass:2:2:51:24:1E0	0	1	0	0	*/+AG:132:4:75:56.82%:7.9358E-41
Chromosome	376742	G	+A	+A/+A:52:1:51:98.08%:3.3479E-29	Pass:0:1:15:36:1E0	0	0	1	0	+A/+A:52:1:51:98.08%:3.3479E-29
Chromosome	376818	G	+T	+T/+T:146:3:143:97.95%:1.4554E-81	Pass:2:1:73:70:1E0	0	0	1	0	+T/+T:146:3:143:97.95%:1.4554E-81
Chromosome	403145	C	+T	+T/+T:161:26:135:83.85%:1.2339E-64	Pass:14:12:60:75:1E0	0	0	1	0	+T/+T:161:26:135:83.85%:1.2339E-64
Chromosome	407667	C	-T	-T/-T:180:14:166:92.22%:7.6899E-87	Pass:9:5:82:84:1E0	0	0	1	0	-T/-T:180:14:166:92.22%:7.6899E-87
Chromosome	415332	C	-A	-A/-A:138:12:125:91.24%:1.0852E-64	Pass:6:6:60:65:1E0	0	0	1	0	-A/-A:138:12:125:91.24%:1.0852E-64
Chromosome	416193	T	+A	+A/+A:147:18:129:87.16%:3.3144E-64	Pass:9:9:53:76:1E0	0	0	1	0	+A/+A:147:18:129:87.16%:3.3144E-64
Chromosome	419755	G	-C	-C/-C:199:17:183:91.5%:7.5293E-95	Pass:10:7:97:86:1E0	0	0	1	0	-C/-C:199:17:183:91.5%:7.5293E-95
Chromosome	428681	C	+G	+G/+G:201:13:189:93.56%:1.4194E-100	Pass:6:7:80:109:1E0	0	0	1	0	+G/+G:201:13:189:93.56%:1.4194E-100
Chromosome	430582	T	-A	-A/-A:190:15:177:92.19%:1.5575E-92	Pass:8:7:95:82:1E0	0	0	1	0	-A/-A:190:15:177:92.19%:1.5575E-92
Chromosome	446133	T	+A	+A/+A:10:1:6:85.71%:2.331E-3	Pass:0:1:3:3:1E0	0	0	1	0	+A/+A:10:1:6:85.71%:2.331E-3
Chromosome	452818	A	-G	-G/-G:192:14:178:92.71%:1.1286E-93	Pass:10:4:84:94:1E0	0	0	1	0	-G/-G:192:14:178:92.71%:1.1286E-93
Chromosome	453907	G	-T	-T/-T:166:2:170:98.84%:9.7702E-99	Pass:0:2:83:87:1E0	0	0	1	0	-T/-T:166:2:170:98.84%:9.7702E-99
Chromosome	454604	A	+C	+C/+C:47:0:47:100%:6.1512E-28	Pass:0:0:30:17:1E0	0	0	1	0	+C/+C:47:0:47:100%:6.1512E-28
Chromosome	455327	C	-A	-A/-A:191:18:175:90.67%:7.9579E-90	Pass:9:9:97:78:1E0	0	0	1	0	-A/-A:191:18:175:90.67%:7.9579E-90
Chromosome	463096	G	+T	+T/+T:171:14:158:91.86%:2.6748E-82	Pass:7:7:73:85:1E0	0	0	1	0	+T/+T:171:14:158:91.86%:2.6748E-82
Chromosome	465999	A	-G	-G/-G:170:13:157:92.35%:2.7671E-82	Pass:5:8:78:79:1E0	0	0	1	0	-G/-G:170:13:157:92.35%:2.7671E-82
Chromosome	473093	G	+A	+A/+A:196:7:188:95.92%:2.4075E-104	Pass:3:4:91:97:1E0	0	0	1	0	+A/+A:196:7:188:95.92%:2.4075E-104
Chromosome	473110	C	+T	+T/+T:183:21:162:88.04%:3.4211E-81	Pass:8:13:80:82:1E0	0	0	1	0	+T/+T:183:21:162:88.04%:3.4211E-81
Chromosome	475570	C	+T	+T/+T:172:20:151:87.79%:1.5854E-75	Pass:11:9:87:64:1E0	0	0	1	0	+T/+T:172:20:151:87.79%:1.5854E-75
Chromosome	478768	G	+T	+T/+T:188:15:172:91.49%:1.0764E-89	Pass:10:5:98:74:1E0	0	0	1	0	+T/+T:188:15:172:91.49%:1.0764E-89
Chromosome	478835	A	-T	-T/-T:196:20:176:89.8%:1.9958E-89	Pass:9:11:88:88:1E0	0	0	1	0	-T/-T:196:20:176:89.8%:1.9958E-89
Chromosome	486375	T	-GATG	-GATG/-GATG:192:24:167:87.43%:1.0063E-82	Pass:16:8:82:85:1E0	0	0	1	0	-GATG/-GATG:192:24:167:87.43%:1.0063E-82
Chromosome	488309	T	-G	-G/-G:184:13:171:92.93%:2.8861E-90	Pass:9:4:81:90:1E0	0	0	1	0	-G/-G:184:13:171:92.93%:2.8861E-90
Chromosome	490580	G	-TTTTTTTT	-TTTTTTTT/-TTTTTTTT:175:27:148:84.57%:2.6756E-71	Pass:20:7:69:79:1E0	0	0	1	0	-TTTTTTTT/-TTTTTTTT:175:27:148:84.57%:2.6756E-71
Chromosome	490773	T	+A	+A/+A:170:41:130:75.58%:2.9521E-58	Pass:18:23:53:77:1E0	0	0	1	0	+A/+A:170:41:130:75.58%:2.9521E-58
Chromosome	491105	C	-T	-T/-T:193:7:186:96.37%:3.5705E-103	Pass:6:1:92:94:1E0	0	0	1	0	-T/-T:193:7:186:96.37%:3.5705E-103
Chromosome	491141	G	-TT	-TT/-TT:180:20:160:88.89%:1.635E-80	Pass:13:7:87:73:1E0	0	0	1	0	-TT/-TT:180:20:160:88.89%:1.635E-80
Chromosome	492649	T	+GAGTC	+GAGTC/+GAGTC:172:24:145:84.3%:1.0652E-70	Pass:9:15:64:81:1E0	0	0	1	0	+GAGTC/+GAGTC:172:24:145:84.3%:1.0652E-70
Chromosome	505068	C	+A	+A/+A:219:34:186:84.55%:1.8056E-89	Pass:15:19:87:99:1E0	0	0	1	0	+A/+A:219:34:186:84.55%:1.8056E-89
Chromosome	505137	C	+T	+T/+T:181:14:166:91.71%:7.6899E-87	Pass:5:9:103:63:1E0	0	0	1	0	+T/+T:181:14:166:91.71%:7.6899E-87
Chromosome	506295	T	-A	-A/-A:159:13:146:91.82%:4.8727E-76	Pass:9:4:80:66:1E0	0	0	1	0	-A/-A:159:13:146:91.82%:4.8727E-76
Chromosome	506720	C	+T	*/+T:177:51:127:70.95%:5.6231E-55	Pass:17:34:68:59:1E0	0	1	0	0	*/+T:177:51:127:70.95%:5.6231E-55
Chromosome	515006	G	+AAA	+AAA/+AAA:15:2:13:86.67%:8.7675E-7	Pass:0.9230769230769231:2:0:12:1:8.6667E-1	0	0	1	0	+AAA/+AAA:15:2:13:86.67%:8.7675E-7
Chromosome	517257	A	-C	-C/-C:208:18:190:91.35%:2.7867E-98	Pass:7:11:80:110:1E0	0	0	1	0	-C/-C:208:18:190:91.35%:2.7867E-98
Chromosome	524249	A	+G	*/+G:20:8:15:57.69%:9.5813E-7	Pass:0.0:0:8:0:15:1E0	0	1	0	0	*/+G:20:8:15:57.69%:9.5813E-7
Chromosome	525672	C	+T	*/+T:15:1:10:66.67%:1.7011E-5	Pass:1.0:1:0:10:0:1.6254E-2	0	1	0	0	*/+T:15:1:10:66.67%:1.7011E-5
Chromosome	529066	A	+TT	+TT/+TT:178:14:161:90.45%:5.3173E-84	Pass:4:10:61:100:1E0	0	0	1	0	+TT/+TT:178:14:161:90.45%:5.3173E-84
Chromosome	568166	C	+T	+T/+T:206:13:193:93.69%:7.1647E-103	Pass:9:4:107:86:1E0	0	0	1	0	+T/+T:206:13:193:93.69%:7.1647E-103
Chromosome	568178	C	+T	+T/+T:188:23:165:87.77%:5.0624E-82	Pass:14:9:86:79:1E0	0	0	1	0	+T/+T:188:23:165:87.77%:5.0624E-82
Chromosome	569025	G	+T	+T/+T:204:25:177:86.76%:7.936E-88	Pass:12:13:103:74:1E0	0	0	1	0	+T/+T:204:25:177:86.76%:7.936E-88
Chromosome	569066	C	+TTTAGAT	+TTTAGAT/+TTTAGAT:168:8:143:84.62%:2.2663E-77	Pass:6:2:79:64:1E0	0	0	1	0	+TTTAGAT/+TTTAGAT:168:8:143:84.62%:2.2663E-77
Chromosome	569129	A	+CACCT	*/+CACCT:16:6:6:37.5%:6.865E-3	Pass:0:6:4:2:1E0	0	1	0	0	*/+CACCT:16:6:6:37.5%:6.865E-3
Chromosome	569226	G	+T	+T/+T:190:18:172:90.53%:3.8621E-88	Pass:8:10:73:99:1E0	0	0	1	0	+T/+T:190:18:172:90.53%:3.8621E-88
Chromosome	569257	G	-T	-T/-T:185:10:176:94.62%:4.5909E-95	Pass:2:8:82:94:1E0	0	0	1	0	-T/-T:185:10:176:94.62%:4.5909E-95
Chromosome	570091	A	+T	+T/+T:51:6:45:86.54%:9.0809E-23	Pass:0.0:0:6:0:45:1E0	0	0	1	0	+T/+T:51:6:45:86.54%:9.0809E-23
Chromosome	570116	C	+TGTGTT	*/+TGTGTT:18:9:9:50%:5.1645E-4	Pass:0.0:0:9:0:9:1E0	0	1	0	0	*/+TGTGTT:18:9:9:50%:5.1645E-4
Chromosome	572815	G	+GA	+GA/+GA:212:7:204:96.23%:1.0019E-113	Pass:4:3:98:106:1E0	0	0	1	0	+GA/+GA:212:7:204:96.23%:1.0019E-113
Chromosome	574434	A	-T	-T/-T:177:7:170:96.05%:8.1168E-94	Pass:1:6:94:76:1E0	0	0	1	0	-T/-T:177:7:170:96.05%:8.1168E-94
Chromosome	574527	A	-G	-G/-G:178:12:166:93.26%:5.2254E-88	Pass:7:5:89:77:1E0	0	0	1	0	-G/-G:178:12:166:93.26%:5.2254E-88
Chromosome	575605	T	+A	*/+A:182:47:135:74.18%:1.255E-59	Pass:29:18:79:56:1E0	0	1	0	0	*/+A:182:47:135:74.18%:1.255E-59
Chromosome	575622	C	-T	*/-T:191:108:82:42.93%:2.6416E-30	Pass:70:38:41:41:1E0	0	1	0	0	*/-T:191:108:82:42.93%:2.6416E-30
Chromosome	575642	G	-AA	-AA/-AA:207:5:201:97.1%:7.9968E-114	Pass:2:3:112:89:1E0	0	0	1	0	-AA/-AA:207:5:201:97.1%:7.9968E-114
Chromosome	578274	C	-T	-T/-T:210:21:193:90.19%:1.8088E-98	Pass:10:11:92:101:1E0	0	0	1	0	-T/-T:210:21:193:90.19%:1.8088E-98
Chromosome	578978	C	+TCTCT	*/+TCTCT:140:13:64:45.71%:1.1211E-30	Pass:5:8:16:48:1E0	0	1	0	0	*/+TCTCT:140:13:64:45.71%:1.1211E-30
Chromosome	579077	T	-ACATA	*/-ACATA:148:102:46:31.08%:2.2297E-16	Pass:44:58:22:24:1E0	0	1	0	0	*/-ACATA:148:102:46:31.08%:2.2297E-16
Chromosome	579081	T	-AACA	-AACA/-AACA:81:5:76:93.83%:9.5178E-41	Pass:1:4:33:43:1E0	0	0	1	0	-AACA/-AACA:81:5:76:93.83%:9.5178E-41
Chromosome	579086	T	-C	-C/-C:97:20:77:79.38%:1.1809E-35	Pass:8:12:33:44:1E0	0	0	1	0	-C/-C:97:20:77:79.38%:1.1809E-35
Chromosome	579098	A	+T	+T/+T:157:8:149:94.9%:7.6377E-81	Pass:2:6:67:82:1E0	0	0	1	0	+T/+T:157:8:149:94.9%:7.6377E-81
Chromosome	579273	T	+C	+C/+C:134:3:131:97.76%:1.8152E-74	Pass:2:1:62:69:1E0	0	0	1	0	+C/+C:134:3:131:97.76%:1.8152E-74
Chromosome	579331	T	+G	*/+G:40:31:8:20%:2.624E-3	Pass:18:13:3:5:1E0	0	1	0	0	*/+G:40:31:8:20%:2.624E-3
Chromosome	581336	C	+T	+T/+T:193:8:185:95.36%:8.971E-102	Pass:5:3:91:94:1E0	0	0	1	0	+T/+T:193:8:185:95.36%:8.971E-102
Chromosome	587485	A	-TTCC	-TTCC/-TTCC:205:20:185:90.24%:1.8286E-94	Pass:10:10:99:86:1E0	0	0	1	0	-TTCC/-TTCC:205:20:185:90.24%:1.8286E-94
Chromosome	593337	A	+T	+T/+T:186:8:177:95.16%:4.1348E-97	Pass:6:2:88:89:1E0	0	0	1	0	+T/+T:186:8:177:95.16%:4.1348E-97
Chromosome	595015	T	+G	+G/+G:204:7:197:96.57%:1.2802E-109	Pass:4:3:102:95:1E0	0	0	1	0	+G/+G:204:7:197:96.57%:1.2802E-109
Chromosome	596178	T	-A	-A/-A:192:8:184:95.83%:3.4366E-101	Pass:6:2:98:86:1E0	0	0	1	0	-A/-A:192:8:184:95.83%:3.4366E-101
Chromosome	603018	A	+GTAAAGGAC	+GTAAAGGAC/+GTAAAGGAC:200:34:166:82.59%:9.4572E-79	Pass:15:19:78:88:1E0	0	0	1	0	+GTAAAGGAC/+GTAAAGGAC:200:34:166:82.59%:9.4572E-79
Chromosome	606485	G	-T	-T/-T:172:3:169:98.26%:5.6993E-97	Pass:1:2:76:93:1E0	0	0	1	0	-T/-T:172:3:169:98.26%:5.6993E-97
Chromosome	608214	G	+A	+A/+A:225:14:209:92.89%:1.9936E-111	Pass:4:10:90:119:1E0	0	0	1	0	+A/+A:225:14:209:92.89%:1.9936E-111
Chromosome	612130	G	-AT	-AT/-AT:162:10:153:93.87%:8.4106E-82	Pass:7:3:89:64:1E0	0	0	1	0	-AT/-AT:162:10:153:93.87%:8.4106E-82
Chromosome	613511	G	+A	+A/+A:181:4:178:97.27%:3.0742E-101	Pass:3:1:83:95:1E0	0	0	1	0	+A/+A:181:4:178:97.27%:3.0742E-101
Chromosome	616584	G	-TA	-TA/-TA:210:25:185:88.1%:3.0806E-92	Pass:13:12:84:101:1E0	0	0	1	0	-TA/-TA:210:25:185:88.1%:3.0806E-92
Chromosome	622219	A	+G	+G/+G:196:14:182:92.86%:5.882E-96	Pass:5:9:90:92:1E0	0	0	1	0	+G/+G:196:14:182:92.86%:5.882E-96
Chromosome	626607	C	+A	+A/+A:211:11:200:94.79%:2.9903E-108	Pass:5:6:103:97:1E0	0	0	1	0	+A/+A:211:11:200:94.79%:2.9903E-108
Chromosome	630148	A	+GACTCT	+GACTCT/+GACTCT:188:20:158:84.04%:2.1059E-79	Pass:10:10:76:82:1E0	0	0	1	0	+GACTCT/+GACTCT:188:20:158:84.04%:2.1059E-79
Chromosome	633873	T	-C	-C/-C:180:7:173:96.11%:1.4349E-95	Pass:4:3:78:95:1E0	0	0	1	0	-C/-C:180:7:173:96.11%:1.4349E-95
Chromosome	633878	A	-T	-T/-T:176:7:169:96.02%:3.1144E-93	Pass:2:5:79:90:1E0	0	0	1	0	-T/-T:176:7:169:96.02%:3.1144E-93
Chromosome	634646	G	+A	+A/+A:177:25:151:85.31%:1.3245E-73	Pass:16:9:80:71:1E0	0	0	1	0	+A/+A:177:25:151:85.31%:1.3245E-73
Chromosome	635325	A	-G	-G/-G:126:18:108:85.71%:1.0057E-52	Pass:11:7:31:77:1E0	0	0	1	0	-G/-G:126:18:108:85.71%:1.0057E-52
Chromosome	644461	C	+T	*/+T:209:117:89:42.38%:7.648E-33	Pass:55:62:38:51:1E0	0	1	0	0	*/+T:209:117:89:42.38%:7.648E-33
Chromosome	644464	T	-G	*/-G:100:65:35:35%:7.7821E-13	Pass:38:27:11:24:1E0	0	1	0	0	*/-G:100:65:35:35%:7.7821E-13
Chromosome	648725	C	-G	*/-G:106:51:55:51.89%:1.8312E-21	Pass:29:22:30:25:1E0	0	1	0	0	*/-G:106:51:55:51.89%:1.8312E-21
Chromosome	651817	C	-GCA	-GCA/-GCA:37:3:34:91.89%:5.6582E-18	Pass:0.0:0:3:0:34:1E0	0	0	1	0	-GCA/-GCA:37:3:34:91.89%:5.6582E-18
Chromosome	664733	T	-ATAATAAAGAA	-ATAATAAAGAA/-ATAATAAAGAA:25:0:25:100%:7.9107E-15	Pass:0:0:10:15:1E0	0	0	1	0	-ATAATAAAGAA/-ATAATAAAGAA:25:0:25:100%:7.9107E-15
Chromosome	665353	G	+T	*/+T:101:67:33:32.67%:4.8787E-12	Pass:29:38:14:19:1E0	0	1	0	0	*/+T:101:67:33:32.67%:4.8787E-12
Chromosome	671221	A	-T	-T/-T:180:6:176:96.7%:3.6026E-98	Pass:2:4:90:86:1E0	0	0	1	0	-T/-T:180:6:176:96.7%:3.6026E-98
Chromosome	674817	G	+A	+A/+A:175:16:158:90.29%:2.9383E-81	Pass:4:12:78:80:1E0	0	0	1	0	+A/+A:175:16:158:90.29%:2.9383E-81
Chromosome	675890	A	+T	+T/+T:149:10:138:92.62%:3.3865E-73	Pass:7:3:60:78:1E0	0	0	1	0	+T/+T:149:10:138:92.62%:3.3865E-73
Chromosome	675943	T	-G	-G/-G:130:7:123:94.62%:1.6793E-66	Pass:3:4:59:64:1E0	0	0	1	0	-G/-G:130:7:123:94.62%:1.6793E-66
Chromosome	675965	T	-G	-G/-G:151:4:147:97.35%:6.1879E-83	Pass:1:3:71:76:1E0	0	0	1	0	-G/-G:151:4:147:97.35%:6.1879E-83
Chromosome	679080	G	-A	-A/-A:216:16:201:92.63%:1.254E-105	Pass:9:7:102:99:1E0	0	0	1	0	-A/-A:216:16:201:92.63%:1.254E-105
Chromosome	683377	C	+T	+T/+T:189:15:174:92.06%:7.8828E-91	Pass:7:8:78:96:1E0	0	0	1	0	+T/+T:189:15:174:92.06%:7.8828E-91
Chromosome	686946	C	+G	+G/+G:169:32:137:80.59%:5.8114E-64	Pass:8:24:50:87:1E0	0	0	1	0	+G/+G:169:32:137:80.59%:5.8114E-64
Chromosome	694282	G	+TA	+TA/+TA:20:2:17:85%:5.9414E-9	Pass:0.0:0:2:0:17:1E0	0	0	1	0	+TA/+TA:20:2:17:85%:5.9414E-9
Chromosome	694285	T	+AA	+AA/+AA:16:3:14:82.35%:4.8851E-7	Pass:0.0:0:3:0:14:1E0	0	0	1	0	+AA/+AA:16:3:14:82.35%:4.8851E-7
Chromosome	697123	G	-C	-C/-C:185:15:170:91.89%:1.4675E-88	Pass:7:8:92:78:1E0	0	0	1	0	-C/-C:185:15:170:91.89%:1.4675E-88
Chromosome	710139	G	-A	-A/-A:155:7:148:95.48%:5.3939E-81	Pass:2:5:82:66:1E0	0	0	1	0	-A/-A:155:7:148:95.48%:5.3939E-81
Chromosome	731994	A	+G	+G/+G:156:3:153:98.08%:1.7455E-87	Pass:2:1:88:65:1E0	0	0	1	0	+G/+G:156:3:153:98.08%:1.7455E-87
Chromosome	736111	T	+AA	+AA/+AA:44:11:33:75%:4.5585E-15	Pass:3:8:7:26:1E0	0	0	1	0	+AA/+AA:44:11:33:75%:4.5585E-15
Chromosome	736142	C	+T	*/+T:18:9:6:33.33%:8.4291E-3	Pass:0.0:3:6:0:6:1.8462E-1	0	1	0	0	*/+T:18:9:6:33.33%:8.4291E-3
Chromosome	736306	G	+C	*/+C:24:10:9:37.5%:5.667E-4	Pass:9:1:8:1:1E0	0	1	0	0	*/+C:24:10:9:37.5%:5.667E-4
Chromosome	736309	T	+GC	+GC/+GC:14:0:14:100%:2.4927E-8	Pass:0.9285714285714286:0:0:13:1:1.6425E-2	0	0	1	0	+GC/+GC:14:0:14:100%:2.4927E-8
Chromosome	736312	A	+G	+G/+G:28:1:27:96.43%:3.7915E-15	Pass:1:0:24:3:1E0	0	0	1	0	+G/+G:28:1:27:96.43%:3.7915E-15
Chromosome	749618	T	+G	+G/+G:151:27:126:82.35%:1.5477E-59	Pass:20:7:63:63:1E0	0	0	1	0	+G/+G:151:27:126:82.35%:1.5477E-59
Chromosome	750801	C	+G	+G/+G:177:14:158:89.27%:2.6748E-82	Pass:9:5:76:82:1E0	0	0	1	0	+G/+G:177:14:158:89.27%:2.6748E-82
Chromosome	750853	A	+G	+G/+G:179:11:169:93.37%:2.3362E-90	Pass:2:9:92:77:1E0	0	0	1	0	+G/+G:179:11:169:93.37%:2.3362E-90
Chromosome	753407	A	+TGG	+TGG/+TGG:10:0:10:100%:5.4125E-6	Pass:0:0:5:5:1E0	0	0	1	0	+TGG/+TGG:10:0:10:100%:5.4125E-6
Chromosome	753627	T	-CAC	-CAC/-CAC:147:23:124:84.35%:1.0983E-59	Pass:16:7:92:32:1E0	0	0	1	0	-CAC/-CAC:147:23:124:84.35%:1.0983E-59
Chromosome	753746	G	-TT	*/-TT:104:27:77:74.04%:3.3232E-34	Pass:20:7:58:19:1E0	0	1	0	0	*/-TT:104:27:77:74.04%:3.3232E-34
Chromosome	754460	T	+A	+A/+A:170:32:138:81.18%:1.7314E-64	Pass:18:14:65:73:1E0	0	0	1	0	+A/+A:170:32:138:81.18%:1.7314E-64
Chromosome	755758	G	+GAAACACT	*/+GAAACACT:173:92:78:45.09%:2.996E-29	Pass:46:46:35:43:1E0	0	1	0	0	*/+GAAACACT:173:92:78:45.09%:2.996E-29
Chromosome	755759	G	+AAAC	*/+AAAC:95:34:59:62.11%:1.5394E-24	Pass:16:18:30:29:1E0	0	1	0	0	*/+AAAC:95:34:59:62.11%:1.5394E-24
Chromosome	757680	C	-T	-T/-T:150:9:141:94%:1.5159E-75	Pass:5:4:76:65:1E0	0	0	1	0	-T/-T:150:9:141:94%:1.5159E-75
Chromosome	757695	A	+G	+G/+G:155:8:148:94.87%:2.8977E-80	Pass:5:3:77:71:1E0	0	0	1	0	+G/+G:155:8:148:94.87%:2.8977E-80
Chromosome	774132	G	-A	-A/-A:133:11:122:91.73%:1.6132E-63	Pass:7:4:68:54:1E0	0	0	1	0	-A/-A:133:11:122:91.73%:1.6132E-63
Chromosome	776726	A	-G	*/-G:90:72:18:20%:1.4851E-6	Pass:30:42:11:7:1E0	0	1	0	0	*/-G:90:72:18:20%:1.4851E-6
Chromosome	784292	A	+CGTTG	*/+CGTTG:38:18:20:52.63%:3.0805E-8	Pass:6:12:10:10:1E0	0	1	0	0	*/+CGTTG:38:18:20:52.63%:3.0805E-8
Chromosome	784300	C	+T	*/+T:12:6:7:53.85%:2.6087E-3	Pass:5:1:2:5:1E0	0	1	0	0	*/+T:12:6:7:53.85%:2.6087E-3
Chromosome	784313	T	-C	-C/-C:8:0:8:100%:7.77E-5	Pass:0:0:6:2:1E0	0	0	1	0	-C/-C:8:0:8:100%:7.77E-5
Chromosome	787253	C	+G	+G/+G:162:10:152:93.83%:3.1601E-81	Pass:5:5:76:76:1E0	0	0	1	0	+G/+G:162:10:152:93.83%:3.1601E-81
Chromosome	791425	T	+AG	*/+AG:23:10:13:56.52%:1.1242E-5	Pass:0.0:0:10:0:13:1E0	0	1	0	0	*/+AG:23:10:13:56.52%:1.1242E-5
Chromosome	798374	G	+T	+T/+T:167:4:163:97.6%:2.2525E-92	Pass:2:2:79:84:1E0	0	0	1	0	+T/+T:167:4:163:97.6%:2.2525E-92
Chromosome	803290	A	-C	-C/-C:157:8:151:94.97%:5.301E-82	Pass:1:7:72:79:1E0	0	0	1	0	-C/-C:157:8:151:94.97%:5.301E-82
Chromosome	804544	C	+A	+A/+A:198:8:189:95.45%:4.1564E-104	Pass:5:3:94:95:1E0	0	0	1	0	+A/+A:198:8:189:95.45%:4.1564E-104
Chromosome	809454	C	-T	-T/-T:162:0:162:100%:6.6062E-97	Pass:0:0:85:77:1E0	0	0	1	0	-T/-T:162:0:162:100%:6.6062E-97
Chromosome	814345	T	+A	+A/+A:95:10:84:88.42%:1.1448E-42	Pass:0.9642857142857143:10:0:81:3:7.1084E-1	0	0	1	0	+A/+A:95:10:84:88.42%:1.1448E-42
Chromosome	817298	C	+A	+A/+A:86:10:76:88.37%:3.1017E-38	Pass:5:5:46:30:1E0	0	0	1	0	+A/+A:86:10:76:88.37%:3.1017E-38
Chromosome	825764	A	+T	+T/+T:186:12:173:93.01%:5.0839E-92	Pass:9:3:69:104:1E0	0	0	1	0	+T/+T:186:12:173:93.01%:5.0839E-92
Chromosome	827823	G	-C	-C/-C:187:14:174:92.55%:2.1529E-91	Pass:5:9:85:89:1E0	0	0	1	0	-C/-C:187:14:174:92.55%:2.1529E-91
Chromosome	830844	C	+T	+T/+T:161:18:143:88.82%:6.0498E-72	Pass:10:8:65:78:1E0	0	0	1	0	+T/+T:161:18:143:88.82%:6.0498E-72
Chromosome	834344	G	+A	+A/+A:163:20:142:87.12%:1.4613E-70	Pass:13:7:70:72:1E0	0	0	1	0	+A/+A:163:20:142:87.12%:1.4613E-70
Chromosome	842012	T	+A	+A/+A:191:17:174:91.1%:9.1231E-90	Pass:9:8:79:95:1E0	0	0	1	0	+A/+A:191:17:174:91.1%:9.1231E-90
Chromosome	850201	A	-TATT	-TATT/-TATT:135:2:133:98.52%:1.0122E-76	Pass:2:0:64:69:1E0	0	0	1	0	-TATT/-TATT:135:2:133:98.52%:1.0122E-76
Chromosome	870348	T	-A	-A/-A:145:13:132:91.03%:3.9711E-68	Pass:6:7:56:76:1E0	0	0	1	0	-A/-A:145:13:132:91.03%:3.9711E-68
Chromosome	870355	G	-A	*/-A:124:69:57:45.24%:1.7571E-21	Pass:26:43:26:31:1E0	0	1	0	0	*/-A:124:69:57:45.24%:1.7571E-21
Chromosome	872407	G	-A	-A/-A:173:15:158:91.33%:9.0856E-82	Pass:9:6:74:84:1E0	0	0	1	0	-A/-A:173:15:158:91.33%:9.0856E-82
Chromosome	875084	A	+T	+T/+T:131:9:121:92.37%:4.4739E-64	Pass:1:8:24:97:1E0	0	0	1	0	+T/+T:131:9:121:92.37%:4.4739E-64
Chromosome	875160	A	+G	+G/+G:143:4:138:96.5%:1.2354E-77	Pass:0:4:54:84:1E0	0	0	1	0	+G/+G:143:4:138:96.5%:1.2354E-77
Chromosome	875437	G	+TATATAAAAAACGACCGT	+TATATAAAAAACGACCGT/+TATATAAAAAACGACCGT:8:0:8:100%:7.77E-5	Pass:0:0:1:7:1E0	0	0	1	0	+TATATAAAAAACGACCGT/+TATATAAAAAACGACCGT:8:0:8:100%:7.77E-5
Chromosome	875713	C	-T	-T/-T:46:2:44:95.65%:2.7459E-24	Pass:1:1:25:19:1E0	0	0	1	0	-T/-T:46:2:44:95.65%:2.7459E-24
Chromosome	875796	A	+T	+T/+T:22:4:18:81.82%:7.1052E-9	Pass:1:3:8:10:1E0	0	0	1	0	+T/+T:22:4:18:81.82%:7.1052E-9
Chromosome	876021	T	-C	-C/-C:23:0:23:100%:1.2146E-13	Pass:0:0:19:4:1E0	0	0	1	0	-C/-C:23:0:23:100%:1.2146E-13
Chromosome	876049	C	+TTAATCAAAG	+TTAATCAAAG/+TTAATCAAAG:56:0:54:98.18%:4.0229E-32	Pass:0:0:41:13:1E0	0	0	1	0	+TTAATCAAAG/+TTAATCAAAG:56:0:54:98.18%:4.0229E-32
Chromosome	876058	T	+TGAA	+TGAA/+TGAA:76:0:74:97.37%:4.2804E-44	Pass:0:0:58:16:1E0	0	0	1	0	+TGAA/+TGAA:76:0:74:97.37%:4.2804E-44
Chromosome	876249	A	+GT	+GT/+GT:90:5:87:94.57%:4.4744E-47	Pass:0.9080459770114943:5:0:79:8:6.2777E-1	0	0	1	0	+GT/+GT:90:5:87:94.57%:4.4744E-47
Chromosome	876349	T	+A	+A/+A:169:17:152:89.94%:2.0796E-77	Pass:13:4:93:59:1E0	0	0	1	0	+A/+A:169:17:152:89.94%:2.0796E-77
Chromosome	877469	T	-AA	-AA/-AA:34:0:34:100%:3.5146E-20	Pass:0:0:9:25:1E0	0	0	1	0	-AA/-AA:34:0:34:100%:3.5146E-20
Chromosome	877512	C	-T	-T/-T:100:0:100:100%:1.1044E-59	Pass:0:0:24:76:1E0	0	0	1	0	-T/-T:100:0:100:100%:1.1044E-59
Chromosome	878829	C	-T	-T/-T:154:23:132:85.16%:5.3319E-64	Pass:16:7:70:62:1E0	0	0	1	0	-T/-T:154:23:132:85.16%:5.3319E-64
Chromosome	889993	A	-T	-T/-T:162:7:155:95.68%:4.5505E-85	Pass:2:5:73:82:1E0	0	0	1	0	-T/-T:162:7:155:95.68%:4.5505E-85
Chromosome	897455	C	-T	-T/-T:175:21:156:88.14%:7.1201E-78	Pass:9:12:87:69:1E0	0	0	1	0	-T/-T:175:21:156:88.14%:7.1201E-78
Chromosome	898936	A	+ACC	+ACC/+ACC:154:10:143:92.86%:4.6335E-76	Pass:5:5:72:71:1E0	0	0	1	0	+ACC/+ACC:154:10:143:92.86%:4.6335E-76
Chromosome	905795	C	-A	-A/-A:149:17:133:88.67%:7.8915E-67	Pass:11:6:47:86:1E0	0	0	1	0	-A/-A:149:17:133:88.67%:7.8915E-67
Chromosome	909796	A	-C	-C/-C:175:6:169:96.57%:4.595E-94	Pass:5:1:84:85:1E0	0	0	1	0	-C/-C:175:6:169:96.57%:4.595E-94
Chromosome	910705	A	+AAGATACACCAAT	+AAGATACACCAAT/+AAGATACACCAAT:14:2:11:78.57%:1.0096E-5	Pass:1:1:5:6:1E0	0	0	1	0	+AAGATACACCAAT/+AAGATACACCAAT:14:2:11:78.57%:1.0096E-5
Chromosome	913813	T	+A	*/+A:141:63:78:55.32%:9.5523E-31	Pass:34:29:51:27:1E0	0	1	0	0	*/+A:141:63:78:55.32%:9.5523E-31
Chromosome	913843	T	-A	-A/-A:138:6:132:95.65%:1.9127E-72	Pass:2:4:84:48:1E0	0	0	1	0	-A/-A:138:6:132:95.65%:1.9127E-72
Chromosome	916026	C	+T	*/+T:20:13:13:46.43%:1.6379E-5	Pass:7:6:4:9:1E0	0	1	0	0	*/+T:20:13:13:46.43%:1.6379E-5
Chromosome	916031	A	-G	-G/-G:13:1:11:84.62%:4.8074E-6	Pass:0:1:7:4:1E0	0	0	1	0	-G/-G:13:1:11:84.62%:4.8074E-6
Chromosome	916036	A	-C	*/-C:72:50:22:30.56%:3.5822E-8	Pass:20:30:10:12:1E0	0	1	0	0	*/-C:72:50:22:30.56%:3.5822E-8
Chromosome	916676	A	-G	-G/-G:173:10:163:94.22%:1.4709E-87	Pass:6:4:87:76:1E0	0	0	1	0	-G/-G:173:10:163:94.22%:1.4709E-87
Chromosome	919360	C	+T	+T/+T:207:28:177:85.51%:1.1225E-86	Pass:11:17:88:89:1E0	0	0	1	0	+T/+T:207:28:177:85.51%:1.1225E-86
Chromosome	928077	T	-A	-A/-A:165:8:157:95.15%:1.759E-85	Pass:4:4:79:78:1E0	0	0	1	0	-A/-A:165:8:157:95.15%:1.759E-85
Chromosome	930636	G	-T	-T/-T:186:14:172:92.47%:2.9667E-90	Pass:5:9:93:79:1E0	0	0	1	0	-T/-T:186:14:172:92.47%:2.9667E-90
Chromosome	939346	A	-C	-C/-C:145:5:140:96.55%:6.3528E-78	Pass:3:2:63:77:1E0	0	0	1	0	-C/-C:145:5:140:96.55%:6.3528E-78
Chromosome	941094	C	-AT	-AT/-AT:169:2:167:98.82%:5.9857E-97	Pass:0:2:88:79:1E0	0	0	1	0	-AT/-AT:169:2:167:98.82%:5.9857E-97
Chromosome	955185	T	-TG	-TG/-TG:150:11:138:92.62%:1.3185E-72	Pass:3:8:69:69:1E0	0	0	1	0	-TG/-TG:150:11:138:92.62%:1.3185E-72
Chromosome	957887	G	+TCC	*/+TCC:9:3:7:70%:1.548E-3	Pass:0.0:0:3:0:7:1E0	0	1	0	0	*/+TCC:9:3:7:70%:1.548E-3
Chromosome	961352	G	-T	-T/-T:143:19:125:86.81%:1.2708E-61	Pass:9:10:62:63:1E0	0	0	1	0	-T/-T:143:19:125:86.81%:1.2708E-61
Chromosome	970619	G	+A	+A/+A:168:13:154:91.67%:1.4054E-80	Pass:10:3:77:77:1E0	0	0	1	0	+A/+A:168:13:154:91.67%:1.4054E-80
Chromosome	986811	C	-A	-A/-A:175:10:165:94.29%:1.0336E-88	Pass:4:6:77:88:1E0	0	0	1	0	-A/-A:175:10:165:94.29%:1.0336E-88
Chromosome	988403	G	-A	*/-A:18:12:6:33.33%:9.5308E-3	Pass:1.0:0:12:6:0:5.3868E-5	0	1	0	0	*/-A:18:12:6:33.33%:9.5308E-3
Chromosome	988663	G	-CTT	*/-CTT:71:21:50:70.42%:7.6819E-22	Pass:20:1:43:7:1E0	0	1	0	0	*/-CTT:71:21:50:70.42%:7.6819E-22
Chromosome	988669	G	-CTGCTT	-CTGCTT/-CTGCTT:64:14:50:75.76%:4.2742E-23	Pass:11:3:43:7:1E0	0	0	1	0	-CTGCTT/-CTGCTT:64:14:50:75.76%:4.2742E-23
Chromosome	989218	T	+CAATAA	+CAATAA/+CAATAA:181:35:142:78.45%:8.4099E-66	Pass:18:17:60:82:1E0	0	0	1	0	+CAATAA/+CAATAA:181:35:142:78.45%:8.4099E-66
Chromosome	991397	A	+TAT	+TAT/+TAT:171:9:160:93.57%:1.6575E-86	Pass:5:4:78:82:1E0	0	0	1	0	+TAT/+TAT:171:9:160:93.57%:1.6575E-86
Chromosome	997677	G	+T	+T/+T:144:7:135:93.1%:1.9069E-73	Pass:5:2:73:62:1E0	0	0	1	0	+T/+T:144:7:135:93.1%:1.9069E-73
Chromosome	1000031	A	+GG	*/+GG:13:1:9:69.23%:5.9538E-5	Pass:1:0:8:1:1E0	0	1	0	0	*/+GG:13:1:9:69.23%:5.9538E-5
Chromosome	1010143	C	+TAA	+TAA/+TAA:162:11:148:90.8%:2.5844E-78	Pass:6:5:71:77:1E0	0	0	1	0	+TAA/+TAA:162:11:148:90.8%:2.5844E-78
Chromosome	1013389	T	+A	+A/+A:196:14:180:91.84%:8.1535E-95	Pass:8:6:93:87:1E0	0	0	1	0	+A/+A:196:14:180:91.84%:8.1535E-95
Chromosome	1023127	G	+T	+T/+T:187:29:158:84.49%:4.9819E-76	Pass:14:15:92:66:1E0	0	0	1	0	+T/+T:187:29:158:84.49%:4.9819E-76
Chromosome	1023140	T	-G	*/-G:174:79:95:54.6%:3.6725E-37	Pass:43:36:57:38:1E0	0	1	0	0	*/-G:174:79:95:54.6%:3.6725E-37
Chromosome	1023146	A	-T	*/-T:18:14:7:33.33%:4.3101E-3	Pass:8:6:6:1:1E0	0	1	0	0	*/-T:18:14:7:33.33%:4.3101E-3
Chromosome	1023261	G	-A	-A/-A:184:12:172:93.48%:1.9045E-91	Pass:7:5:105:67:1E0	0	0	1	0	-A/-A:184:12:172:93.48%:1.9045E-91
Chromosome	1024780	C	+T	+T/+T:136:1:138:99.28%:6.0292E-81	Pass:1:0:74:64:1E0	0	0	1	0	+T/+T:136:1:138:99.28%:6.0292E-81
Chromosome	1026218	T	+A	+A/+A:165:16:148:89.7%:1.2134E-75	Pass:4:12:73:75:1E0	0	0	1	0	+A/+A:165:16:148:89.7%:1.2134E-75
Chromosome	1032016	G	-A	-A/-A:153:3:150:98.04%:1.0445E-85	Pass:1:2:81:69:1E0	0	0	1	0	-A/-A:153:3:150:98.04%:1.0445E-85
Chromosome	1061457	G	-A	-A/-A:153:5:150:96.77%:8.6858E-84	Pass:2:3:67:83:1E0	0	0	1	0	-A/-A:153:5:150:96.77%:8.6858E-84
Chromosome	1070348	C	+T	+T/+T:169:7:161:95.27%:1.4506E-88	Pass:2:5:56:105:1E0	0	0	1	0	+T/+T:169:7:161:95.27%:1.4506E-88
Chromosome	1070355	C	-T	-T/-T:175:19:156:89.14%:9.9416E-79	Pass:5:14:59:97:1E0	0	0	1	0	-T/-T:175:19:156:89.14%:9.9416E-79
Chromosome	1070495	C	+AT	*/+AT:181:117:62:34.25%:3.5166E-22	Pass:70:47:23:39:1E0	0	1	0	0	*/+AT:181:117:62:34.25%:3.5166E-22
Chromosome	1070658	G	+A	*/+A:39:29:10:25.64%:5.0524E-4	Pass:15:14:7:3:1E0	0	1	0	0	*/+A:39:29:10:25.64%:5.0524E-4
Chromosome	1074275	C	-A	-A/-A:173:9:163:94.77%:3.0473E-88	Pass:3:6:84:79:1E0	0	0	1	0	-A/-A:173:9:163:94.77%:3.0473E-88
Chromosome	1077333	A	-C	-C/-C:182:10:172:94.51%:9.4131E-93	Pass:4:6:83:89:1E0	0	0	1	0	-C/-C:182:10:172:94.51%:9.4131E-93
Chromosome	1081362	G	-C	-C/-C:156:16:141:89.81%:1.0021E-71	Pass:6:10:73:68:1E0	0	0	1	0	-C/-C:156:16:141:89.81%:1.0021E-71
Chromosome	1082970	G	+A	+A/+A:135:18:117:86.67%:1.2656E-57	Pass:12:6:60:57:1E0	0	0	1	0	+A/+A:135:18:117:86.67%:1.2656E-57
Chromosome	1083035	T	+AA	+AA/+AA:130:9:121:93.08%:4.4739E-64	Pass:5:4:57:64:1E0	0	0	1	0	+AA/+AA:130:9:121:93.08%:4.4739E-64
Chromosome	1083150	T	+C	+C/+C:134:3:130:97.01%:7.0755E-74	Pass:2:1:69:61:1E0	0	0	1	0	+C/+C:134:3:130:97.01%:7.0755E-74
Chromosome	1089661	T	+A	+A/+A:205:19:186:90.73%:1.6255E-95	Pass:11:8:88:98:1E0	0	0	1	0	+A/+A:205:19:186:90.73%:1.6255E-95
Chromosome	1092761	C	+T	+T/+T:161:16:145:88.96%:5.8102E-74	Pass:9:7:82:63:1E0	0	0	1	0	+T/+T:161:16:145:88.96%:5.8102E-74
Chromosome	1093837	G	+A	+A/+A:146:9:137:93.84%:3.0257E-73	Pass:5:4:62:75:1E0	0	0	1	0	+A/+A:146:9:137:93.84%:3.0257E-73
Chromosome	1093840	A	+G	+G/+G:148:6:142:95.95%:2.8456E-78	Pass:4:2:66:76:1E0	0	0	1	0	+G/+G:148:6:142:95.95%:2.8456E-78
Chromosome	1094743	A	-G	-G/-G:166:10:156:93.98%:1.5822E-83	Pass:7:3:76:80:1E0	0	0	1	0	-G/-G:166:10:156:93.98%:1.5822E-83
Chromosome	1100154	A	+G	+G/+G:165:12:154:92.77%:3.7765E-81	Pass:3:9:62:92:1E0	0	0	1	0	+G/+G:165:12:154:92.77%:3.7765E-81
Chromosome	1100964	C	+T	+T/+T:151:12:139:92.05%:1.2976E-72	Pass:9:3:78:61:1E0	0	0	1	0	+T/+T:151:12:139:92.05%:1.2976E-72
Chromosome	1104366	T	+CCTGCCACAGAA	*/+CCTGCCACAGAA:45:14:22:48.89%:2.1194E-9	Pass:10:4:11:11:1E0	0	1	0	0	*/+CCTGCCACAGAA:45:14:22:48.89%:2.1194E-9
Chromosome	1105586	T	-A	-A/-A:178:16:162:91.01%:1.6426E-83	Pass:9:7:85:77:1E0	0	0	1	0	-A/-A:178:16:162:91.01%:1.6426E-83
Chromosome	1112582	C	+A	+A/+A:148:18:134:88.16%:5.8005E-67	Pass:9:9:75:59:1E0	0	0	1	0	+A/+A:148:18:134:88.16%:5.8005E-67
Chromosome	1119158	A	+T	+T/+T:178:3:175:98.31%:1.567E-100	Pass:2:1:103:72:1E0	0	0	1	0	+T/+T:178:3:175:98.31%:1.567E-100
Chromosome	1122794	A	-T	-T/-T:192:22:173:88.72%:7.3305E-87	Pass:7:15:91:82:1E0	0	0	1	0	-T/-T:192:22:173:88.72%:7.3305E-87
Chromosome	1122861	A	-ATG	-ATG/-ATG:165:14:151:91.52%:2.4588E-78	Pass:7:7:72:79:1E0	0	0	1	0	-ATG/-ATG:165:14:151:91.52%:2.4588E-78
Chromosome	1135599	T	+A	*/+A:163:45:84:51.53%:4.6978E-35	Pass:22:23:41:43:1E0	0	1	0	0	*/+A:163:45:84:51.53%:4.6978E-35
Chromosome	1148459	T	-A	-A/-A:133:7:126:94.74%:3.099E-68	Pass:1:6:68:58:1E0	0	0	1	0	-A/-A:133:7:126:94.74%:3.099E-68
Chromosome	1149939	C	+T	+T/+T:147:14:133:90.48%:3.4065E-68	Pass:6:8:79:54:1E0	0	0	1	0	+T/+T:147:14:133:90.48%:3.4065E-68
Chromosome	1150565	T	-C	*/-C:207:109:96:46.38%:5.0546E-36	Pass:70:39:35:61:1E0	0	1	0	0	*/-C:207:109:96:46.38%:5.0546E-36
Chromosome	1150589	T	-C	-C/-C:195:9:186:95.38%:1.3847E-101	Pass:4:5:90:96:1E0	0	0	1	0	-C/-C:195:9:186:95.38%:1.3847E-101
Chromosome	1156595	C	-TGTAGT	-TGTAGT/-TGTAGT:127:20:106:83.46%:5.6027E-51	Pass:6:14:32:74:1E0	0	0	1	0	-TGTAGT/-TGTAGT:127:20:106:83.46%:5.6027E-51
Chromosome	1156881	A	-C	*/-C:136:77:59:43.38%:5.1747E-22	Pass:42:35:45:14:1E0	0	1	0	0	*/-C:136:77:59:43.38%:5.1747E-22
Chromosome	1159182	C	-A	-A/-A:144:9:136:93.79%:1.1361E-72	Pass:3:6:64:72:1E0	0	0	1	0	-A/-A:144:9:136:93.79%:1.1361E-72
Chromosome	1159939	G	+A	+A/+A:182:9:175:95.11%:3.3905E-95	Pass:3:6:78:97:1E0	0	0	1	0	+A/+A:182:9:175:95.11%:3.3905E-95
Chromosome	1165405	A	-G	-G/-G:158:4:154:97.47%:4.6176E-87	Pass:2:2:67:87:1E0	0	0	1	0	-G/-G:158:4:154:97.47%:4.6176E-87
Chromosome	1185589	T	-C	-C/-C:12:2:12:85.71%:2.9913E-6	Pass:1.0:0:2:12:0:1.0989E-2	0	0	1	0	-C/-C:12:2:12:85.71%:2.9913E-6
Chromosome	1192836	T	+A	+A/+A:160:18:142:88.2%:2.1698E-71	Pass:11:7:75:67:1E0	0	0	1	0	+A/+A:160:18:142:88.2%:2.1698E-71
Chromosome	1194900	A	-T	-T/-T:178:16:162:91.01%:1.6426E-83	Pass:10:6:65:97:1E0	0	0	1	0	-T/-T:178:16:162:91.01%:1.6426E-83
Chromosome	1205047	T	+A	+A/+A:175:10:165:94.29%:1.0336E-88	Pass:5:5:80:85:1E0	0	0	1	0	+A/+A:175:10:165:94.29%:1.0336E-88
Chromosome	1217161	G	+A	+A/+A:192:11:181:93.3%:2.8612E-97	Pass:8:3:107:74:1E0	0	0	1	0	+A/+A:192:11:181:93.3%:2.8612E-97
Chromosome	1218076	T	-G	-G/-G:195:13:182:93.33%:1.4672E-96	Pass:6:7:111:71:1E0	0	0	1	0	-G/-G:195:13:182:93.33%:1.4672E-96
Chromosome	1225470	A	-T	-T/-T:8:1:8:88.89%:2.0568E-4	Pass:1:0:3:5:1E0	0	0	1	0	-T/-T:8:1:8:88.89%:2.0568E-4
Chromosome	1226809	G	+T	+T/+T:197:22:175:88.83%:5.6938E-88	Pass:12:10:91:84:1E0	0	0	1	0	+T/+T:197:22:175:88.83%:5.6938E-88
Chromosome	1226817	G	-A	-A/-A:190:19:171:90%:4.2483E-87	Pass:14:5:83:88:1E0	0	0	1	0	-A/-A:190:19:171:90%:4.2483E-87
Chromosome	1249389	C	-T	-T/-T:148:5:143:96.62%:1.1087E-79	Pass:2:3:76:67:1E0	0	0	1	0	-T/-T:148:5:143:96.62%:1.1087E-79
Chromosome	1249445	A	+TGC	+TGC/+TGC:162:16:144:88.89%:2.1074E-73	Pass:7:9:81:63:1E0	0	0	1	0	+TGC/+TGC:162:16:144:88.89%:2.1074E-73
Chromosome	1250652	G	+A	+A/+A:33:3:30:90.91%:9.89E-16	Pass:0:3:9:21:1E0	0	0	1	0	+A/+A:33:3:30:90.91%:9.89E-16
Chromosome	1250654	T	-CC	-CC/-CC:30:0:30:100%:8.4556E-18	Pass:0:0:9:21:1E0	0	0	1	0	-CC/-CC:30:0:30:100%:8.4556E-18
Chromosome	1251087	C	-GTG	-GTG/-GTG:35:7:28:80%:2.4048E-13	Pass:0:7:9:19:1E0	0	0	1	0	-GTG/-GTG:35:7:28:80%:2.4048E-13
Chromosome	1262900	C	+CTA	*/+CTA:20:7:6:30%:7.4534E-3	Pass:0.0:0:7:0:6:1E0	0	1	0	0	*/+CTA:20:7:6:30%:7.4534E-3
Chromosome	1269729	A	+G	+G/+G:176:3:173:98.3%:2.4109E-99	Pass:3:0:87:86:1E0	0	0	1	0	+G/+G:176:3:173:98.3%:2.4109E-99
Chromosome	1270318	T	+TTTG	+TTTG/+TTTG:202:25:174:86.14%:3.5465E-86	Pass:10:15:90:84:1E0	0	0	1	0	+TTTG/+TTTG:202:25:174:86.14%:3.5465E-86
Chromosome	1270455	T	+AACGATAAAAA	+AACGATAAAAA/+AACGATAAAAA:187:22:155:82.89%:6.4404E-77	Pass:11:11:64:91:1E0	0	0	1	0	+AACGATAAAAA/+AACGATAAAAA:187:22:155:82.89%:6.4404E-77
Chromosome	1272575	T	-A	-A/-A:173:10:163:94.22%:1.4709E-87	Pass:6:4:85:78:1E0	0	0	1	0	-A/-A:173:10:163:94.22%:1.4709E-87
Chromosome	1272597	C	+TT	+TT/+TT:170:17:151:88.82%:7.5357E-77	Pass:9:8:81:70:1E0	0	0	1	0	+TT/+TT:170:17:151:88.82%:7.5357E-77
Chromosome	1279038	T	+C	+C/+C:186:40:145:77.96%:3.7558E-66	Pass:16:24:72:73:1E0	0	0	1	0	+C/+C:186:40:145:77.96%:3.7558E-66
Chromosome	1280493	C	+T	+T/+T:143:8:135:93.75%:9.472E-73	Pass:3:5:69:66:1E0	0	0	1	0	+T/+T:143:8:135:93.75%:9.472E-73
Chromosome	1280746	C	-GGATAATACGGTCTT	*/-GGATAATACGGTCTT:90:39:51:56.67%:1.8036E-20	Pass:19:20:21:30:1E0	0	1	0	0	*/-GGATAATACGGTCTT:90:39:51:56.67%:1.8036E-20
Chromosome	1280748	G	+ATA	*/+ATA:43:33:10:23.26%:5.4148E-4	Pass:16:17:4:6:1E0	0	1	0	0	*/+ATA:43:33:10:23.26%:5.4148E-4
Chromosome	1280755	C	+G	*/+G:31:10:14:45.16%:4.0663E-6	Pass:5:5:5:9:1E0	0	1	0	0	*/+G:31:10:14:45.16%:4.0663E-6
Chromosome	1280958	G	-T	-T/-T:165:17:148:89.7%:3.5734E-75	Pass:8:9:96:52:1E0	0	0	1	0	-T/-T:165:17:148:89.7%:3.5734E-75
Chromosome	1283043	A	+TATC	*/+TATC:180:17:95:52.49%:4.9337E-46	Pass:8:9:29:66:1E0	0	1	0	0	*/+TATC:180:17:95:52.49%:4.9337E-46
Chromosome	1283044	A	+TCC	+TCC/+TCC:65:3:62:95.38%:5.2716E-34	Pass:3:0:35:27:1E0	0	0	1	0	+TCC/+TCC:65:3:62:95.38%:5.2716E-34
Chromosome	1283616	A	-ACG	-ACG/-ACG:111:9:102:91.89%:2.9004E-53	Pass:7:2:54:48:1E0	0	0	1	0	-ACG/-ACG:111:9:102:91.89%:2.9004E-53
Chromosome	1284060	G	-GTAC	-GTAC/-GTAC:121:3:118:97.52%:8.5643E-67	Pass:1:2:61:57:1E0	0	0	1	0	-GTAC/-GTAC:121:3:118:97.52%:8.5643E-67
Chromosome	1284361	G	+A	+A/+A:130:10:120:92.31%:6.2635E-63	Pass:5:5:56:64:1E0	0	0	1	0	+A/+A:130:10:120:92.31%:6.2635E-63
Chromosome	1289114	G	+C	+C/+C:198:37:162:81.41%:8.9779E-76	Pass:23:14:85:77:1E0	0	0	1	0	+C/+C:198:37:162:81.41%:8.9779E-76
Chromosome	1309827	C	+T	+T/+T:179:16:163:91.06%:4.4861E-84	Pass:8:8:94:69:1E0	0	0	1	0	+T/+T:179:16:163:91.06%:4.4861E-84
Chromosome	1317152	G	+GT	*/+GT:172:18:86:49.43%:6.5884E-41	Pass:9:9:47:39:1E0	0	1	0	0	*/+GT:172:18:86:49.43%:6.5884E-41
Chromosome	1317153	C	+T	+T/+T:93:5:88:94.62%:1.1851E-47	Pass:2:3:49:39:1E0	0	0	1	0	+T/+T:93:5:88:94.62%:1.1851E-47
Chromosome	1318996	A	-G	-G/-G:109:11:98:89.91%:5.1046E-50	Pass:5:6:61:37:1E0	0	0	1	0	-G/-G:109:11:98:89.91%:5.1046E-50
Chromosome	1321823	C	+G	*/+G:93:39:54:58.06%:8.2704E-22	Pass:27:12:23:31:1E0	0	1	0	0	*/+G:93:39:54:58.06%:8.2704E-22
Chromosome	1325026	C	+A	+A/+A:153:9:144:94.12%:2.8427E-77	Pass:3:6:68:76:1E0	0	0	1	0	+A/+A:153:9:144:94.12%:2.8427E-77
Chromosome	1334293	G	+T	*/+T:183:102:80:43.72%:1.069E-29	Pass:53:49:44:36:1E0	0	1	0	0	*/+T:183:102:80:43.72%:1.069E-29
Chromosome	1334300	A	+C	+C/+C:99:0:99:100%:4.3954E-59	Pass:0:0:52:47:1E0	0	0	1	0	+C/+C:99:0:99:100%:4.3954E-59
Chromosome	1334329	G	-T	-T/-T:188:12:176:93.62%:9.6503E-94	Pass:7:5:91:85:1E0	0	0	1	0	-T/-T:188:12:176:93.62%:9.6503E-94
Chromosome	1335913	A	+GGC	*/+GGC:183:79:102:55.74%:2.9908E-40	Pass:44:35:47:55:1E0	0	1	0	0	*/+GGC:183:79:102:55.74%:2.9908E-40
Chromosome	1345567	C	-A	*/-A:83:50:33:39.76%:2.1429E-12	Pass:1.0:50:0:33:0:1E0	0	1	0	0	*/-A:83:50:33:39.76%:2.1429E-12
Chromosome	1352902	T	-A	*/-A:136:50:86:63.24%:1.8785E-35	Pass:28:22:47:39:1E0	0	1	0	0	*/-A:136:50:86:63.24%:1.8785E-35
Chromosome	1358973	T	+TGAGCTTGA	*/+TGAGCTTGA:186:38:134:71.66%:6.1531E-61	Pass:17:21:64:70:1E0	0	1	0	0	*/+TGAGCTTGA:186:38:134:71.66%:6.1531E-61
Chromosome	1368350	T	-G	*/-G:147:79:68:45.95%:1.2447E-25	Pass:36:43:35:33:1E0	0	1	0	0	*/-G:147:79:68:45.95%:1.2447E-25
Chromosome	1369874	G	+T	+T/+T:168:10:158:93.49%:1.1171E-84	Pass:5:5:84:74:1E0	0	0	1	0	+T/+T:168:10:158:93.49%:1.1171E-84
Chromosome	1372584	G	+TT	+TT/+TT:156:18:135:86.54%:1.626E-67	Pass:7:11:67:68:1E0	0	0	1	0	+TT/+TT:156:18:135:86.54%:1.626E-67
Chromosome	1374361	C	+TATT	+TATT/+TATT:140:18:119:85%:1.0208E-58	Pass:9:9:66:53:1E0	0	0	1	0	+TATT/+TATT:140:18:119:85%:1.0208E-58
Chromosome	1382474	A	+G	+G/+G:114:4:114:95.8%:1.5331E-63	Pass:0:4:59:55:1E0	0	0	1	0	+G/+G:114:4:114:95.8%:1.5331E-63
Chromosome	1382590	T	+CCG	*/+CCG:64:16:48:73.85%:1.1256E-21	Pass:7:9:21:27:1E0	0	1	0	0	*/+CCG:64:16:48:73.85%:1.1256E-21
Chromosome	1382628	C	-G	-G/-G:102:7:98:93.33%:4.0034E-52	Pass:6:1:45:53:1E0	0	0	1	0	-G/-G:102:7:98:93.33%:4.0034E-52
Chromosome	1383250	T	+A	+A/+A:206:14:192:93.2%:1.1259E-101	Pass:8:6:122:70:1E0	0	0	1	0	+A/+A:206:14:192:93.2%:1.1259E-101
Chromosome	1383260	A	-C	-C/-C:200:8:192:96%:7.365E-106	Pass:5:3:119:73:1E0	0	0	1	0	-C/-C:200:8:192:96%:7.365E-106
Chromosome	1409740	T	-C	-C/-C:145:14:132:90.41%:1.2399E-67	Pass:9:5:66:66:1E0	0	0	1	0	-C/-C:145:14:132:90.41%:1.2399E-67
Chromosome	1417880	C	+AAAAAT	*/+AAAAAT:163:35:100:60.61%:2.8364E-44	Pass:14:21:55:45:1E0	0	1	0	0	*/+AAAAAT:163:35:100:60.61%:2.8364E-44
Chromosome	1417916	T	-C	-C/-C:180:3:177:98.33%:1.018E-101	Pass:1:2:99:78:1E0	0	0	1	0	-C/-C:180:3:177:98.33%:1.018E-101
Chromosome	1435512	T	+A	+A/+A:187:19:168:89.84%:2.0237E-85	Pass:9:10:76:92:1E0	0	0	1	0	+A/+A:187:19:168:89.84%:2.0237E-85
Chromosome	1435590	T	-A	-A/-A:181:14:167:92.27%:2.0769E-87	Pass:4:10:65:102:1E0	0	0	1	0	-A/-A:181:14:167:92.27%:2.0769E-87
Chromosome	1442135	A	-T	-T/-T:138:5:133:96.38%:7.9696E-74	Pass:3:2:96:37:1E0	0	0	1	0	-T/-T:138:5:133:96.38%:7.9696E-74
Chromosome	1442205	A	+AG	+AG/+AG:122:6:115:94.26%:1.4276E-62	Pass:5:1:77:38:1E0	0	0	1	0	+AG/+AG:122:6:115:94.26%:1.4276E-62
Chromosome	1442222	C	-GAT	*/-GAT:10:4:8:66.67%:6.7304E-4	Pass:2:2:5:3:1E0	0	1	0	0	*/-GAT:10:4:8:66.67%:6.7304E-4
Chromosome	1442843	A	+T	*/+T:193:50:143:74.09%:4.3252E-63	Pass:19:31:85:58:1E0	0	1	0	0	*/+T:193:50:143:74.09%:4.3252E-63
Chromosome	1444009	G	+T	+T/+T:195:22:173:88.72%:7.3305E-87	Pass:13:9:69:104:1E0	0	0	1	0	+T/+T:195:22:173:88.72%:7.3305E-87
Chromosome	1446319	G	+ACTCA	+ACTCA/+ACTCA:185:11:160:86.49%:3.4588E-85	Pass:7:4:81:79:1E0	0	0	1	0	+ACTCA/+ACTCA:185:11:160:86.49%:3.4588E-85
Chromosome	1446747	A	-T	-T/-T:81:2:79:97.53%:9.3002E-45	Pass:1:1:28:51:1E0	0	0	1	0	-T/-T:81:2:79:97.53%:9.3002E-45
Chromosome	1446758	T	+TCAAGTAA	+TCAAGTAA/+TCAAGTAA:83:10:69:85.19%:2.196E-34	Pass:2:8:27:42:1E0	0	0	1	0	+TCAAGTAA/+TCAAGTAA:83:10:69:85.19%:2.196E-34
Chromosome	1446797	A	+G	+G/+G:97:1:96:98.97%:6.8222E-56	Pass:0:1:41:55:1E0	0	0	1	0	+G/+G:97:1:96:98.97%:6.8222E-56
Chromosome	1446811	A	+C	+C/+C:112:12:100:89.29%:1.1092E-50	Pass:5:7:41:59:1E0	0	0	1	0	+C/+C:112:12:100:89.29%:1.1092E-50
Chromosome	1447630	G	-T	-T/-T:164:9:155:94.51%:1.286E-83	Pass:3:6:73:82:1E0	0	0	1	0	-T/-T:164:9:155:94.51%:1.286E-83
Chromosome	1453293	G	+C	+C/+C:143:9:134:93.71%:1.5997E-71	Pass:4:5:64:70:1E0	0	0	1	0	+C/+C:143:9:134:93.71%:1.5997E-71
Chromosome	1454778	T	+GCC	+GCC/+GCC:185:21:165:87.77%:7.4405E-83	Pass:11:10:91:74:1E0	0	0	1	0	+GCC/+GCC:185:21:165:87.77%:7.4405E-83
Chromosome	1454783	T	+A	+A/+A:180:16:163:90.56%:4.4861E-84	Pass:11:5:88:75:1E0	0	0	1	0	+A/+A:180:16:163:90.56%:4.4861E-84
Chromosome	1462824	C	-T	*/-T:13:7:9:56.25%:4.0786E-4	Pass:1:6:5:4:1E0	0	1	0	0	*/-T:13:7:9:56.25%:4.0786E-4
Chromosome	1466597	T	-AA	*/-AA:22:15:7:31.82%:4.4505E-3	Pass:0.0:0:15:0:7:1E0	0	1	0	0	*/-AA:22:15:7:31.82%:4.4505E-3
Chromosome	1466615	A	+T	*/+T:16:9:6:37.5%:8.4291E-3	Pass:1.0:6:3:6:0:1.8462E-1	0	1	0	0	*/+T:16:9:6:37.5%:8.4291E-3
Chromosome	1471844	T	-A	-A/-A:184:10:175:94.59%:1.738E-94	Pass:5:5:85:90:1E0	0	0	1	0	-A/-A:184:10:175:94.59%:1.738E-94
Chromosome	1483485	G	+T	+T/+T:150:12:136:90.67%:6.5268E-71	Pass:2:10:43:93:1E0	0	0	1	0	+T/+T:150:12:136:90.67%:6.5268E-71
Chromosome	1483753	G	+TTC	*/+TTC:14:8:6:42.86%:7.971E-3	Pass:4:4:2:4:1E0	0	1	0	0	*/+TTC:14:8:6:42.86%:7.971E-3
Chromosome	1483982	C	+T	+T/+T:136:20:116:85.29%:2.2881E-56	Pass:11:9:73:43:1E0	0	0	1	0	+T/+T:136:20:116:85.29%:2.2881E-56
Chromosome	1485905	G	-T	-T/-T:157:3:155:98.1%:1.1401E-88	Pass:2:1:82:73:1E0	0	0	1	0	-T/-T:157:3:155:98.1%:1.1401E-88
Chromosome	1485932	G	-AA	-AA/-AA:168:10:158:94.05%:1.1171E-84	Pass:5:5:82:76:1E0	0	0	1	0	-AA/-AA:168:10:158:94.05%:1.1171E-84
Chromosome	1486944	C	-T	-T/-T:182:17:164:90.11%:3.8917E-84	Pass:10:7:64:100:1E0	0	0	1	0	-T/-T:182:17:164:90.11%:3.8917E-84
Chromosome	1492866	G	-A	-A/-A:155:10:146:93.59%:8.8186E-78	Pass:3:7:73:73:1E0	0	0	1	0	-A/-A:155:10:146:93.59%:8.8186E-78
Chromosome	1494344	A	+GAATCAGCT	*/+GAATCAGCT:158:104:40:25.32%:3.8889E-14	Pass:49:55:25:15:1E0	0	1	0	0	*/+GAATCAGCT:158:104:40:25.32%:3.8889E-14
Chromosome	1494351	G	+CTGAAT	*/+CTGAAT:124:94:30:24.19%:1.2643E-10	Pass:37:57:20:10:1E0	0	1	0	0	*/+CTGAAT:124:94:30:24.19%:1.2643E-10
Chromosome	1494352	C	+TG	*/+TG:62:41:15:23.44%:1.0354E-5	Pass:17:24:9:6:1E0	0	1	0	0	*/+TG:62:41:15:23.44%:1.0354E-5
Chromosome	1506616	T	+AGG	+AGG/+AGG:14:5:17:77.27%:3.8368E-8	Pass:3:2:11:6:1E0	0	0	1	0	+AGG/+AGG:14:5:17:77.27%:3.8368E-8
Chromosome	1513993	T	+A	+A/+A:168:15:152:90.48%:2.2046E-78	Pass:6:9:72:80:1E0	0	0	1	0	+A/+A:168:15:152:90.48%:2.2046E-78
Chromosome	1516327	G	-T	-T/-T:149:12:137:91.95%:1.769E-71	Pass:4:8:76:61:1E0	0	0	1	0	-T/-T:149:12:137:91.95%:1.769E-71
Chromosome	1519777	T	-CAATGA	*/-CAATGA:40:14:49:33.56%:1.3919E-22	Pass:5:9:33:16:1E0	0	1	0	0	*/-CAATGA:40:14:49:33.56%:1.3919E-22
Chromosome	1519784	T	-GAA	*/-GAA:92:72:20:21.74%:2.9965E-7	Pass:38:34:13:7:1E0	0	1	0	0	*/-GAA:92:72:20:21.74%:2.9965E-7
Chromosome	1519785	G	-AA	-AA/-AA:70:11:61:84.72%:1.0905E-29	Pass:4:7:34:27:1E0	0	0	1	0	-AA/-AA:70:11:61:84.72%:1.0905E-29
Chromosome	1519788	G	-A	-A/-A:65:4:63:94.03%:6.4849E-34	Pass:2:2:35:28:1E0	0	0	1	0	-A/-A:65:4:63:94.03%:6.4849E-34
Chromosome	1521337	A	+G	+G/+G:146:2:142:97.26%:4.5309E-82	Pass:2:0:77:65:1E0	0	0	1	0	+G/+G:146:2:142:97.26%:4.5309E-82
Chromosome	1525207	T	+A	+A/+A:184:9:175:95.11%:3.3905E-95	Pass:2:7:68:107:1E0	0	0	1	0	+A/+A:184:9:175:95.11%:3.3905E-95
Chromosome	1533303	C	+T	+T/+T:153:3:154:98.09%:4.4614E-88	Pass:0:3:75:79:1E0	0	0	1	0	+T/+T:153:3:154:98.09%:4.4614E-88
Chromosome	1533314	G	-A	-A/-A:155:5:152:96.82%:5.8182E-85	Pass:0:5:78:74:1E0	0	0	1	0	-A/-A:155:5:152:96.82%:5.8182E-85
Chromosome	1545750	T	-A	-A/-A:171:9:162:94.74%:1.1549E-87	Pass:5:4:93:69:1E0	0	0	1	0	-A/-A:171:9:162:94.74%:1.1549E-87
Chromosome	1550795	A	-C	-C/-C:127:4:123:96.85%:8.0926E-69	Pass:1:3:60:63:1E0	0	0	1	0	-C/-C:127:4:123:96.85%:8.0926E-69
Chromosome	1557770	T	+TA	*/+TA:109:59:50:45.87%:5.5481E-19	Pass:27:32:29:21:1E0	0	1	0	0	*/+TA:109:59:50:45.87%:5.5481E-19
Chromosome	1557776	A	-G	*/-G:15:4:11:73.33%:2.4988E-5	Pass:3:1:5:6:1E0	0	1	0	0	*/-G:15:4:11:73.33%:2.4988E-5
Chromosome	1557979	C	-AA	-AA/-AA:123:12:112:90.32%:2.2154E-57	Pass:2:10:66:46:1E0	0	0	1	0	-AA/-AA:123:12:112:90.32%:2.2154E-57
Chromosome	1557993	T	+G	+G/+G:130:12:118:90.08%:9.5006E-61	Pass:8:4:76:42:1E0	0	0	1	0	+G/+G:130:12:118:90.08%:9.5006E-61
Chromosome	1582463	G	-GA	*/-GA:152:83:69:45.39%:6.9094E-26	Pass:31:52:40:29:1E0	0	1	0	0	*/-GA:152:83:69:45.39%:6.9094E-26
Chromosome	1591530	G	-AA	-AA/-AA:168:15:153:91.07%:6.0214E-79	Pass:6:9:85:68:1E0	0	0	1	0	-AA/-AA:168:15:153:91.07%:6.0214E-79
Chromosome	1609293	C	-TTT	-TTT/-TTT:183:12:171:93.44%:7.1323E-91	Pass:5:7:78:93:1E0	0	0	1	0	-TTT/-TTT:183:12:171:93.44%:7.1323E-91
Chromosome	1616124	G	-C	-C/-C:153:15:138:90.2%:1.6205E-70	Pass:5:10:73:65:1E0	0	0	1	0	-C/-C:153:15:138:90.2%:1.6205E-70
Chromosome	1620313	G	-AAC	-AAC/-AAC:147:20:127:86.39%:2.4179E-62	Pass:10:10:58:69:1E0	0	0	1	0	-AAC/-AAC:147:20:127:86.39%:2.4179E-62
Chromosome	1620435	G	-TT	-TT/-TT:143:15:130:89.66%:4.8107E-66	Pass:9:6:67:63:1E0	0	0	1	0	-TT/-TT:143:15:130:89.66%:4.8107E-66
Chromosome	1630293	T	+G	+G/+G:176:7:169:96.02%:3.1144E-93	Pass:3:4:96:73:1E0	0	0	1	0	+G/+G:176:7:169:96.02%:3.1144E-93
Chromosome	1630320	A	+AT	+AT/+AT:177:6:169:95.48%:4.595E-94	Pass:2:4:90:79:1E0	0	0	1	0	+AT/+AT:177:6:169:95.48%:4.595E-94
Chromosome	1671155	C	-T	-T/-T:149:10:139:93.29%:9.0649E-74	Pass:4:6:59:80:1E0	0	0	1	0	-T/-T:149:10:139:93.29%:9.0649E-74
Chromosome	1671721	G	+A	+A/+A:125:6:121:95.28%:4.7358E-66	Pass:5:1:62:59:1E0	0	0	1	0	+A/+A:125:6:121:95.28%:4.7358E-66
Chromosome	1678222	A	-C	-C/-C:153:10:142:93.42%:1.734E-75	Pass:3:7:83:59:1E0	0	0	1	0	-C/-C:153:10:142:93.42%:1.734E-75
Chromosome	1725079	C	-A	*/-A:38:28:10:26.32%:4.9525E-4	Pass:17:11:6:4:1E0	0	1	0	0	*/-A:38:28:10:26.32%:4.9525E-4
Chromosome	1741603	A	-G	-G/-G:182:17:169:90.86%:5.9931E-87	Pass:7:10:90:79:1E0	0	0	1	0	-G/-G:182:17:169:90.86%:5.9931E-87
Chromosome	1756827	T	+GAA	+GAA/+GAA:165:20:143:86.67%:4.1142E-71	Pass:10:10:60:83:1E0	0	0	1	0	+GAA/+GAA:165:20:143:86.67%:4.1142E-71
Chromosome	1761286	A	+GT	*/+GT:165:44:119:72.12%:3.6041E-52	Pass:20:24:69:50:1E0	0	1	0	0	*/+GT:165:44:119:72.12%:3.6041E-52
Chromosome	1770340	A	-T	-T/-T:156:12:144:92.31%:1.8744E-75	Pass:8:4:75:69:1E0	0	0	1	0	-T/-T:156:12:144:92.31%:1.8744E-75
Chromosome	1780263	C	+T	+T/+T:178:16:160:89.89%:2.199E-82	Pass:10:6:92:68:1E0	0	0	1	0	+T/+T:178:16:160:89.89%:2.199E-82
Chromosome	1782557	T	-G	-G/-G:155:6:149:96.13%:2.3307E-82	Pass:5:1:82:67:1E0	0	0	1	0	-G/-G:155:6:149:96.13%:2.3307E-82
Chromosome	1783463	A	+T	*/+T:18:11:16:59.26%:6.1806E-7	Pass:10:1:9:7:1E0	0	1	0	0	*/+T:18:11:16:59.26%:6.1806E-7
Chromosome	1785067	T	-A	-A/-A:192:4:188:97.92%:3.719E-107	Pass:2:2:91:97:1E0	0	0	1	0	-A/-A:192:4:188:97.92%:3.719E-107
Chromosome	1791978	T	-AAAAATGA	-AAAAATGA/-AAAAATGA:143:18:117:81.82%:1.2656E-57	Pass:11:7:59:58:1E0	0	0	1	0	-AAAAATGA/-AAAAATGA:143:18:117:81.82%:1.2656E-57
Chromosome	1806545	G	-ATTTTGTCA	-ATTTTGTCA/-ATTTTGTCA:98:2:97:97.98%:2.2197E-55	Pass:1:1:45:52:1E0	0	0	1	0	-ATTTTGTCA/-ATTTTGTCA:98:2:97:97.98%:2.2197E-55
Chromosome	1825732	C	+T	*/+T:24:15:9:37.5%:7.7962E-4	Pass:9:6:4:5:1E0	0	1	0	0	*/+T:24:15:9:37.5%:7.7962E-4
Chromosome	1861371	C	+T	+T/+T:141:11:131:92.25%:1.2683E-68	Pass:5:6:68:63:1E0	0	0	1	0	+T/+T:141:11:131:92.25%:1.2683E-68
Chromosome	1862986	T	+TA	+TA/+TA:183:15:167:91.26%:7.3639E-87	Pass:6:9:79:88:1E0	0	0	1	0	+TA/+TA:183:15:167:91.26%:7.3639E-87
Chromosome	1863195	G	-C	-C/-C:180:5:175:97.22%:1.7327E-98	Pass:4:1:70:105:1E0	0	0	1	0	-C/-C:180:5:175:97.22%:1.7327E-98
Chromosome	1865407	G	-AA	-AA/-AA:137:13:124:90.51%:1.2521E-63	Pass:6:7:59:65:1E0	0	0	1	0	-AA/-AA:137:13:124:90.51%:1.2521E-63
Chromosome	1867744	T	-A	-A/-A:163:14:149:91.41%:3.3209E-77	Pass:10:4:69:80:1E0	0	0	1	0	-A/-A:163:14:149:91.41%:3.3209E-77
Chromosome	1873804	T	-G	-G/-G:85:11:74:87.06%:9.6435E-37	Pass:7:4:37:37:1E0	0	0	1	0	-G/-G:85:11:74:87.06%:9.6435E-37
Chromosome	1873825	T	-ATTAAATC	*/-ATTAAATC:68:17:47:69.12%:5.3629E-21	Pass:8:9:27:20:1E0	0	1	0	0	*/-ATTAAATC:68:17:47:69.12%:5.3629E-21
Chromosome	1873858	A	-G	-G/-G:81:6:75:92.59%:1.3801E-39	Pass:2:4:42:33:1E0	0	0	1	0	-G/-G:81:6:75:92.59%:1.3801E-39
Chromosome	1873968	G	+A	*/+A:14:8:6:42.86%:7.971E-3	Pass:8:0:3:3:1E0	0	1	0	0	*/+A:14:8:6:42.86%:7.971E-3
Chromosome	1873975	A	+T	+T/+T:10:1:9:81.82%:5.9538E-5	Pass:0:1:3:6:1E0	0	0	1	0	+T/+T:10:1:9:81.82%:5.9538E-5
Chromosome	1873984	G	+AA	+AA/+AA:29:0:28:96.55%:1.3074E-16	Pass:0:0:9:19:1E0	0	0	1	0	+AA/+AA:29:0:28:96.55%:1.3074E-16
Chromosome	1879794	A	-T	*/-T:61:16:45:73.77%:3.5667E-20	Pass:5:11:18:27:1E0	0	1	0	0	*/-T:61:16:45:73.77%:3.5667E-20
Chromosome	1879920	G	+A	+A/+A:26:0:26:100%:2.0165E-15	Pass:0:0:14:12:1E0	0	0	1	0	+A/+A:26:0:26:100%:2.0165E-15
Chromosome	1880066	A	+TT	+TT/+TT:71:1:70:98.59%:1.9322E-40	Pass:1:0:51:19:1E0	0	0	1	0	+TT/+TT:71:1:70:98.59%:1.9322E-40
Chromosome	1880471	C	+A	+A/+A:82:2:80:97.56%:2.3964E-45	Pass:0.0875:0:2:7:73:8.3559E-1	0	0	1	0	+A/+A:82:2:80:97.56%:2.3964E-45
Chromosome	1880703	A	+CTTTCT	+CTTTCT/+CTTTCT:9:0:10:100%:5.4125E-6	Pass:1.0:0:0:10:0:1.6254E-2	0	0	1	0	+CTTTCT/+CTTTCT:9:0:10:100%:5.4125E-6
Chromosome	1881395	T	+G	*/+G:74:25:49:66.22%:7.7856E-21	Pass:10:15:24:25:1E0	0	1	0	0	*/+G:74:25:49:66.22%:7.7856E-21
Chromosome	1881419	A	-AGG	-AGG/-AGG:82:18:63:77.78%:6.8719E-29	Pass:9:9:32:31:1E0	0	0	1	0	-AGG/-AGG:82:18:63:77.78%:6.8719E-29
Chromosome	1881442	G	-A	-A/-A:80:7:73:91.25%:6.3484E-38	Pass:3:4:40:33:1E0	0	0	1	0	-A/-A:80:7:73:91.25%:6.3484E-38
Chromosome	1882183	G	+TT	*/+TT:16:6:10:62.5%:1.2413E-4	Pass:0.0:0:6:0:10:1E0	0	1	0	0	*/+TT:16:6:10:62.5%:1.2413E-4
Chromosome	1883155	G	+AGTT	*/+AGTT:85:49:38:43.68%:1.9732E-14	Pass:1.0:49:0:38:0:1E0	0	1	0	0	*/+AGTT:85:49:38:43.68%:1.9732E-14
Chromosome	1883159	T	+A	+A/+A:45:8:37:82.22%:8.5365E-18	Pass:1.0:8:0:37:0:1E0	0	0	1	0	+A/+A:45:8:37:82.22%:8.5365E-18
Chromosome	1884234	G	+A	+A/+A:166:7:157:94.58%:3.1118E-86	Pass:4:3:72:85:1E0	0	0	1	0	+A/+A:166:7:157:94.58%:3.1118E-86
Chromosome	1884899	T	+TA	+TA/+TA:124:18:105:84.68%:4.2475E-51	Pass:10:8:52:53:1E0	0	0	1	0	+TA/+TA:124:18:105:84.68%:4.2475E-51
Chromosome	1885331	C	-T	-T/-T:134:33:101:75.37%:3.7623E-45	Pass:24:9:63:38:1E0	0	0	1	0	-T/-T:134:33:101:75.37%:3.7623E-45
Chromosome	1885698	T	-A	-A/-A:94:5:89:94.68%:3.1371E-48	Pass:1:4:16:73:1E0	0	0	1	0	-A/-A:94:5:89:94.68%:3.1371E-48
Chromosome	1886053	T	+A	+A/+A:44:0:44:100%:3.8097E-26	Pass:0:0:24:20:1E0	0	0	1	0	+A/+A:44:0:44:100%:3.8097E-26
Chromosome	1886587	G	+A	+A/+A:136:8:128:94.12%:1.0257E-68	Pass:2:6:51:77:1E0	0	0	1	0	+A/+A:136:8:128:94.12%:1.0257E-68
Chromosome	1886751	C	+T	+T/+T:165:4:160:96.97%:1.3301E-90	Pass:2:2:87:73:1E0	0	0	1	0	+T/+T:165:4:160:96.97%:1.3301E-90
Chromosome	1887237	A	-T	-T/-T:159:15:146:90.68%:5.2522E-75	Pass:9:6:92:54:1E0	0	0	1	0	-T/-T:159:15:146:90.68%:5.2522E-75
Chromosome	1890434	C	+T	+T/+T:162:3:159:97.55%:4.8564E-91	Pass:0:3:97:62:1E0	0	0	1	0	+T/+T:162:3:159:97.55%:4.8564E-91
Chromosome	1895196	A	+C	+C/+C:96:6:93:93.94%:7.0738E-50	Pass:0.0967741935483871:0:6:9:84:5.5564E-1	0	0	1	0	+C/+C:96:6:93:93.94%:7.0738E-50
Chromosome	1895292	G	+A	+A/+A:98:4:94:95.92%:7.4338E-52	Pass:0.0425531914893617:0:4:4:90:8.442E-1	0	0	1	0	+A/+A:98:4:94:95.92%:7.4338E-52
Chromosome	1896118	T	-C	-C/-C:146:6:141:95.92%:1.0902E-77	Pass:5:1:77:64:1E0	0	0	1	0	-C/-C:146:6:141:95.92%:1.0902E-77
Chromosome	1896409	T	+TAA	+TAA/+TAA:175:14:160:91.43%:1.9638E-83	Pass:5:9:72:88:1E0	0	0	1	0	+TAA/+TAA:175:14:160:91.43%:1.9638E-83
Chromosome	1900588	A	+C	*/+C:26:6:16:61.54%:1.7905E-7	Pass:0.0:0:6:0:16:1E0	0	1	0	0	*/+C:26:6:16:61.54%:1.7905E-7
Chromosome	1901015	A	-T	-T/-T:33:6:27:81.82%:4.5192E-13	Pass:1.0:6:0:27:0:1E0	0	0	1	0	-T/-T:33:6:27:81.82%:4.5192E-13
Chromosome	1901507	T	-TATGAAAA	-TATGAAAA/-TATGAAAA:161:12:149:92.55%:2.6755E-78	Pass:6:6:62:87:1E0	0	0	1	0	-TATGAAAA/-TATGAAAA:161:12:149:92.55%:2.6755E-78
Chromosome	1901569	G	+A	+A/+A:174:10:164:94.25%:3.8999E-88	Pass:3:7:78:86:1E0	0	0	1	0	+A/+A:174:10:164:94.25%:3.8999E-88
Chromosome	1901690	C	-A	-A/-A:164:10:154:93.9%:2.2377E-82	Pass:2:8:81:73:1E0	0	0	1	0	-A/-A:164:10:154:93.9%:2.2377E-82
Chromosome	1902082	G	+TT	+TT/+TT:127:4:124:96.12%:2.0946E-69	Pass:3:1:55:69:1E0	0	0	1	0	+TT/+TT:127:4:124:96.12%:2.0946E-69
Chromosome	1904307	A	-C	-C/-C:134:7:126:94.74%:3.099E-68	Pass:4:3:77:49:1E0	0	0	1	0	-C/-C:134:7:126:94.74%:3.099E-68
Chromosome	1904334	A	+G	+G/+G:146:27:118:80.82%:2.6156E-55	Pass:19:8:68:50:1E0	0	0	1	0	+G/+G:146:27:118:80.82%:2.6156E-55
Chromosome	1904938	C	+A	+A/+A:196:16:182:91.92%:8.0477E-95	Pass:8:8:97:85:1E0	0	0	1	0	+A/+A:196:16:182:91.92%:8.0477E-95
Chromosome	1905297	A	+T	+T/+T:188:22:166:88.3%:5.5183E-83	Pass:6:16:77:89:1E0	0	0	1	0	+T/+T:188:22:166:88.3%:5.5183E-83
Chromosome	1905722	A	+G	+G/+G:175:9:165:94.29%:2.1195E-89	Pass:2:7:68:97:1E0	0	0	1	0	+G/+G:175:9:165:94.29%:2.1195E-89
Chromosome	1905773	A	+TCT	+TCT/+TCT:156:20:135:85.99%:1.0218E-66	Pass:3:17:61:74:1E0	0	0	1	0	+TCT/+TCT:156:20:135:85.99%:1.0218E-66
Chromosome	1906266	T	-C	-C/-C:125:2:123:98.4%:8.7722E-71	Pass:2:0:69:54:1E0	0	0	1	0	-C/-C:125:2:123:98.4%:8.7722E-71
Chromosome	1906907	G	+CT	+CT/+CT:168:9:158:94.05%:2.3757E-85	Pass:2:7:77:81:1E0	0	0	1	0	+CT/+CT:168:9:158:94.05%:2.3757E-85
Chromosome	1907293	C	+T	+T/+T:202:22:179:88.61%:3.4139E-90	Pass:10:12:107:72:1E0	0	0	1	0	+T/+T:202:22:179:88.61%:3.4139E-90
Chromosome	1914626	T	-G	-G/-G:137:8:129:94.16%:2.7239E-69	Pass:2:6:69:60:1E0	0	0	1	0	-G/-G:137:8:129:94.16%:2.7239E-69
Chromosome	1914641	T	+AAA	+AAA/+AAA:147:12:131:89.12%:4.426E-68	Pass:6:6:72:59:1E0	0	0	1	0	+AAA/+AAA:147:12:131:89.12%:4.426E-68
Chromosome	1914998	A	-G	-G/-G:155:10:146:93.59%:8.8186E-78	Pass:5:5:81:65:1E0	0	0	1	0	-G/-G:155:10:146:93.59%:8.8186E-78
Chromosome	1915039	G	-A	-A/-A:170:9:161:94.71%:4.376E-87	Pass:7:2:86:75:1E0	0	0	1	0	-A/-A:170:9:161:94.71%:4.376E-87
Chromosome	1916584	A	+T	+T/+T:176:21:154:87.5%:9.0468E-77	Pass:5:16:74:80:1E0	0	0	1	0	+T/+T:176:21:154:87.5%:9.0468E-77
Chromosome	1917104	A	+C	+C/+C:160:5:155:96.88%:1.007E-86	Pass:2:3:53:102:1E0	0	0	1	0	+C/+C:160:5:155:96.88%:1.007E-86
Chromosome	1917289	A	+G	+G/+G:40:10:31:75.61%:3.008E-14	Pass:6:4:10:21:1E0	0	0	1	0	+G/+G:40:10:31:75.61%:3.008E-14
Chromosome	1917382	T	-A	-A/-A:149:11:138:92.62%:1.3185E-72	Pass:3:8:73:65:1E0	0	0	1	0	-A/-A:149:11:138:92.62%:1.3185E-72
Chromosome	1917439	G	+A	+A/+A:147:10:136:92.52%:4.7201E-72	Pass:5:5:73:63:1E0	0	0	1	0	+A/+A:147:10:136:92.52%:4.7201E-72
Chromosome	1925608	G	+AA	+AA/+AA:192:20:171:88.14%:1.2352E-86	Pass:14:6:98:73:1E0	0	0	1	0	+AA/+AA:192:20:171:88.14%:1.2352E-86
Chromosome	1933213	T	-C	-C/-C:156:4:152:97.44%:6.9822E-86	Pass:2:2:88:64:1E0	0	0	1	0	-C/-C:156:4:152:97.44%:6.9822E-86
Chromosome	1933433	G	+A	+A/+A:158:6:151:95.57%:1.5806E-83	Pass:5:1:79:72:1E0	0	0	1	0	+A/+A:158:6:151:95.57%:1.5806E-83
Chromosome	1938626	A	+TGTT	+TGTT/+TGTT:191:20:166:86.91%:7.5483E-84	Pass:8:12:86:80:1E0	0	0	1	0	+TGTT/+TGTT:191:20:166:86.91%:7.5483E-84
Chromosome	1938628	G	+T	*/+T:23:13:10:43.48%:2.8066E-4	Pass:5:8:2:8:1E0	0	1	0	0	*/+T:23:13:10:43.48%:2.8066E-4
Chromosome	1942130	C	-TTTT	*/-TTTT:30:15:15:50%:2.9161E-6	Pass:7:8:8:7:1E0	0	1	0	0	*/-TTTT:30:15:15:50%:2.9161E-6
Chromosome	1942471	T	+AAAATTTC	*/+AAAATTTC:117:34:79:67.52%:4.5864E-34	Pass:26:8:55:24:1E0	0	1	0	0	*/+AAAATTTC:117:34:79:67.52%:4.5864E-34
Chromosome	1942479	C	+AA	*/+AA:41:32:9:21.95%:1.1955E-3	Pass:20:12:6:3:1E0	0	1	0	0	*/+AA:41:32:9:21.95%:1.1955E-3
Chromosome	1944320	G	+CCTGAA	*/+CCTGAA:139:94:45:32.37%:3.9904E-16	Pass:36:58:27:18:1E0	0	1	0	0	*/+CCTGAA:139:94:45:32.37%:3.9904E-16
Chromosome	1944323	T	+GA	*/+GA:92:22:66:71.74%:1.3243E-29	Pass:12:10:22:44:1E0	0	1	0	0	*/+GA:92:22:66:71.74%:1.3243E-29
Chromosome	1946124	C	-A	-A/-A:16:0:16:100%:1.6637E-9	Pass:0:0:12:4:1E0	0	0	1	0	-A/-A:16:0:16:100%:1.6637E-9
Chromosome	1946134	G	-T	-T/-T:23:2:21:91.3%:3.6437E-11	Pass:1:1:16:5:1E0	0	0	1	0	-T/-T:23:2:21:91.3%:3.6437E-11
Chromosome	1946150	T	+A	*/+A:38:10:28:73.68%:9.4894E-13	Pass:9:1:20:8:1E0	0	1	0	0	*/+A:38:10:28:73.68%:9.4894E-13
Chromosome	1946174	C	+T	+T/+T:56:2:56:96.55%:2.8822E-31	Pass:2:0:46:10:1E0	0	0	1	0	+T/+T:56:2:56:96.55%:2.8822E-31
Chromosome	1949654	C	-T	-T/-T:129:9:121:93.08%:4.4739E-64	Pass:5:4:60:61:1E0	0	0	1	0	-T/-T:129:9:121:93.08%:4.4739E-64
Chromosome	1960086	A	-T	-T/-T:73:5:67:91.78%:1.3348E-35	Pass:0:5:23:44:1E0	0	0	1	0	-T/-T:73:5:67:91.78%:1.3348E-35
Chromosome	1974206	T	+TTC	+TTC/+TTC:133:13:118:86.13%:2.883E-60	Pass:8:5:70:48:1E0	0	0	1	0	+TTC/+TTC:133:13:118:86.13%:2.883E-60
Chromosome	1980780	C	-A	*/-A:11:5:6:54.55%:6.192E-3	Pass:1.0:5:0:6:0:1E0	0	1	0	0	*/-A:11:5:6:54.55%:6.192E-3
Chromosome	1980783	T	+G	*/+G:11:0:6:54.55%:1.0823E-3	Pass:1.0:0:0:6:0:9.0909E-2	0	1	0	0	*/+G:11:0:6:54.55%:1.0823E-3
Chromosome	1998114	A	-T	-T/-T:157:13:144:91.72%:6.6172E-75	Pass:7:6:82:62:1E0	0	0	1	0	-T/-T:157:13:144:91.72%:6.6172E-75
Chromosome	2006442	T	+A	+A/+A:150:26:124:82.67%:9.1606E-59	Pass:12:14:61:63:1E0	0	0	1	0	+A/+A:150:26:124:82.67%:9.1606E-59
Chromosome	2006492	T	-AA	*/-AA:27:13:14:51.85%:6.1806E-6	Pass:4:9:9:5:1E0	0	1	0	0	*/-AA:27:13:14:51.85%:6.1806E-6
Chromosome	2007507	T	+C	+C/+C:158:7:150:94.94%:3.7031E-82	Pass:5:2:91:59:1E0	0	0	1	0	+C/+C:158:7:150:94.94%:3.7031E-82
Chromosome	2015679	T	-A	-A/-A:168:12:156:92.86%:2.7269E-82	Pass:8:4:85:71:1E0	0	0	1	0	-A/-A:168:12:156:92.86%:2.7269E-82
Chromosome	2019763	C	-A	-A/-A:8:0:8:100%:7.77E-5	Pass:0:0:2:6:1E0	0	0	1	0	-A/-A:8:0:8:100%:7.77E-5
Chromosome	2025068	A	+T	+T/+T:137:17:120:87.59%:1.1854E-59	Pass:7:10:72:48:1E0	0	0	1	0	+T/+T:137:17:120:87.59%:1.1854E-59
Chromosome	2025322	C	-T	-T/-T:135:8:127:94.07%:3.8606E-68	Pass:2:6:60:67:1E0	0	0	1	0	-T/-T:135:8:127:94.07%:3.8606E-68
Chromosome	2031336	C	+T	*/+T:19:7:8:42.11%:1.0995E-3	Pass:3:4:2:6:1E0	0	1	0	0	*/+T:19:7:8:42.11%:1.0995E-3
Chromosome	2031344	T	+ATTAGGCATAC	+ATTAGGCATAC/+ATTAGGCATAC:35:0:34:94.44%:3.5146E-20	Pass:0:0:16:18:1E0	0	0	1	0	+ATTAGGCATAC/+ATTAGGCATAC:35:0:34:94.44%:3.5146E-20
Chromosome	2032922	A	-T	-T/-T:158:10:148:93.08%:6.2735E-79	Pass:3:7:80:68:1E0	0	0	1	0	-T/-T:158:10:148:93.08%:6.2735E-79
Chromosome	2034612	G	+TCT	+TCT/+TCT:216:21:195:90.28%:1.3679E-99	Pass:12:9:99:96:1E0	0	0	1	0	+TCT/+TCT:216:21:195:90.28%:1.3679E-99
Chromosome	2034714	A	-ATG	-ATG/-ATG:187:10:177:94.65%:1.2124E-95	Pass:3:7:81:96:1E0	0	0	1	0	-ATG/-ATG:187:10:177:94.65%:1.2124E-95
Chromosome	2036728	G	-AAA	-AAA/-AAA:150:3:147:98%:6.2423E-84	Pass:2:1:69:78:1E0	0	0	1	0	-AAA/-AAA:150:3:147:98%:6.2423E-84
Chromosome	2036824	T	-A	-A/-A:172:36:137:79.19%:5.9705E-63	Pass:17:19:64:73:1E0	0	0	1	0	-A/-A:172:36:137:79.19%:5.9705E-63
Chromosome	2036987	T	-G	-G/-G:149:4:143:97.28%:1.4063E-80	Pass:3:1:77:66:1E0	0	0	1	0	-G/-G:149:4:143:97.28%:1.4063E-80
Chromosome	2037438	A	-CCATT	-CCATT/-CCATT:164:16:147:89.63%:4.4088E-75	Pass:7:9:58:89:1E0	0	0	1	0	-CCATT/-CCATT:164:16:147:89.63%:4.4088E-75
Chromosome	2037579	A	-G	-G/-G:10:0:10:100%:5.4125E-6	Pass:0:0:5:5:1E0	0	0	1	0	-G/-G:10:0:10:100%:5.4125E-6
Chromosome	2039616	T	+AACAAG	+AACAAG/+AACAAG:9:0:9:100%:2.0568E-5	Pass:0:0:0:9:1E0	0	0	1	0	+AACAAG/+AACAAG:9:0:9:100%:2.0568E-5
Chromosome	2039681	C	-A	-A/-A:39:7:32:82.05%:1.9666E-15	Pass:0.0:0:7:0:32:1E0	0	0	1	0	-A/-A:39:7:32:82.05%:1.9666E-15
Chromosome	2041266	T	+TA	+TA/+TA:92:4:86:93.48%:3.3506E-47	Pass:0.9418604651162791:4:0:81:5:7.9242E-1	0	0	1	0	+TA/+TA:92:4:86:93.48%:3.3506E-47
Chromosome	2041926	C	+T	+T/+T:135:9:122:90.37%:1.1999E-64	Pass:3:6:56:66:1E0	0	0	1	0	+T/+T:135:9:122:90.37%:1.1999E-64
Chromosome	2043885	G	+AC	+AC/+AC:157:18:139:87.97%:9.9717E-70	Pass:11:7:69:70:1E0	0	0	1	0	+AC/+AC:157:18:139:87.97%:9.9717E-70
Chromosome	2043898	T	-AAAG	-AAAG/-AAAG:148:25:123:83.11%:1.5786E-58	Pass:13:12:61:62:1E0	0	0	1	0	-AAAG/-AAAG:148:25:123:83.11%:1.5786E-58
Chromosome	2046927	T	+G	+G/+G:146:7:138:94.52%:3.4716E-75	Pass:5:2:70:68:1E0	0	0	1	0	+G/+G:146:7:138:94.52%:3.4716E-75
Chromosome	2049453	A	-T	-T/-T:153:3:150:98.04%:1.0445E-85	Pass:0:3:74:76:1E0	0	0	1	0	-T/-T:153:3:150:98.04%:1.0445E-85
Chromosome	2049627	G	-A	-A/-A:171:7:164:95.91%:2.5809E-90	Pass:2:5:94:70:1E0	0	0	1	0	-A/-A:171:7:164:95.91%:2.5809E-90
Chromosome	2049713	G	-ATAC	-ATAC/-ATAC:153:8:145:94.77%:1.5793E-78	Pass:2:6:76:69:1E0	0	0	1	0	-ATAC/-ATAC:153:8:145:94.77%:1.5793E-78
Chromosome	2049814	C	-TCGT	-TCGT/-TCGT:140:9:131:93.57%:8.4248E-70	Pass:6:3:70:61:1E0	0	0	1	0	-TCGT/-TCGT:140:9:131:93.57%:8.4248E-70
Chromosome	2049837	C	-A	-A/-A:158:8:150:94.94%:2.0125E-81	Pass:5:3:80:70:1E0	0	0	1	0	-A/-A:158:8:150:94.94%:2.0125E-81
Chromosome	2049944	A	+T	+T/+T:138:17:119:86.23%:4.2029E-59	Pass:7:10:41:78:1E0	0	0	1	0	+T/+T:138:17:119:86.23%:4.2029E-59
Chromosome	2050260	A	-G	*/-G:39:28:11:28.21%:2.1547E-4	Pass:0.0:0:28:0:11:1E0	0	1	0	0	*/-G:39:28:11:28.21%:2.1547E-4
Chromosome	2051293	G	-C	-C/-C:91:2:89:97.8%:1.1816E-50	Pass:1:1:71:18:1E0	0	0	1	0	-C/-C:91:2:89:97.8%:1.1816E-50
Chromosome	2053945	C	-A	-A/-A:148:17:127:85.81%:1.6459E-63	Pass:11:6:61:66:1E0	0	0	1	0	-A/-A:148:17:127:85.81%:1.6459E-63
Chromosome	2054084	G	+T	+T/+T:176:9:167:94.89%:1.4724E-90	Pass:2:7:89:78:1E0	0	0	1	0	+T/+T:176:9:167:94.89%:1.4724E-90
Chromosome	2054092	C	-A	-A/-A:166:0:164:98.8%:4.1542E-98	Pass:0:0:92:72:1E0	0	0	1	0	-A/-A:166:0:164:98.8%:4.1542E-98
Chromosome	2054388	G	-A	-A/-A:148:5:143:96.62%:1.1087E-79	Pass:3:2:72:71:1E0	0	0	1	0	-A/-A:148:5:143:96.62%:1.1087E-79
Chromosome	2055516	A	-C	-C/-C:155:11:144:92.9%:4.9865E-76	Pass:9:2:62:82:1E0	0	0	1	0	-C/-C:155:11:144:92.9%:4.9865E-76
Chromosome	2055643	T	-AAGA	*/-AAGA:146:89:57:39.04%:7.3987E-21	Pass:43:46:28:29:1E0	0	1	0	0	*/-AAGA:146:89:57:39.04%:7.3987E-21
Chromosome	2055675	C	+AA	+AA/+AA:134:8:129:94.16%:2.7239E-69	Pass:2:6:60:69:1E0	0	0	1	0	+AA/+AA:134:8:129:94.16%:2.7239E-69
Chromosome	2055827	C	+TTA	*/+TTA:184:110:73:39.67%:1.2463E-26	Pass:73:37:37:36:1E0	0	1	0	0	*/+TTA:184:110:73:39.67%:1.2463E-26
Chromosome	2055828	T	+TA	*/+TA:108:28:80:74.07%:1.5865E-35	Pass:18:10:55:25:1E0	0	1	0	0	*/+TA:108:28:80:74.07%:1.5865E-35
Chromosome	2056165	A	-T	*/-T:14:8:10:55.56%:1.7215E-4	Pass:3:5:7:3:1E0	0	1	0	0	*/-T:14:8:10:55.56%:1.7215E-4
Chromosome	2056208	T	+A	+A/+A:213:14:199:93.43%:1.0978E-105	Pass:0:14:96:103:1E0	0	0	1	0	+A/+A:213:14:199:93.43%:1.0978E-105
Chromosome	2056309	A	-G	-G/-G:121:8:113:93.39%:4.2093E-60	Pass:5:3:50:63:1E0	0	0	1	0	-G/-G:121:8:113:93.39%:4.2093E-60
Chromosome	2056405	T	-G	-G/-G:164:3:161:98.17%:3.167E-92	Pass:0:3:79:82:1E0	0	0	1	0	-G/-G:164:3:161:98.17%:3.167E-92
Chromosome	2056670	G	-A	-A/-A:107:5:102:95.33%:9.3531E-56	Pass:3:2:46:56:1E0	0	0	1	0	-A/-A:107:5:102:95.33%:9.3531E-56
Chromosome	2056876	T	-C	-C/-C:68:2:66:97.06%:4.0594E-37	Pass:0.0:0:2:0:66:1E0	0	0	1	0	-C/-C:68:2:66:97.06%:4.0594E-37
Chromosome	2057595	C	+T	*/+T:22:6:17:73.91%:5.7694E-8	Pass:3:3:8:9:1E0	0	1	0	0	*/+T:22:6:17:73.91%:5.7694E-8
Chromosome	2073578	C	-T	-T/-T:81:4:77:95.06%:5.5336E-42	Pass:0.987012987012987:4:0:76:1:9.5062E-1	0	0	1	0	-T/-T:81:4:77:95.06%:5.5336E-42
Chromosome	2075797	T	+AC	*/+AC:14:4:10:71.43%:7.6278E-5	Pass:0.0:0:4:0:10:1E0	0	1	0	0	*/+AC:14:4:10:71.43%:7.6278E-5
Chromosome	2079049	A	+AAAC	+AAAC/+AAAC:9:0:10:90.91%:5.4125E-6	Pass:1.0:0:0:10:0:1.6254E-2	0	0	1	0	+AAAC/+AAAC:9:0:10:90.91%:5.4125E-6
Chromosome	2079177	C	+A	+A/+A:61:5:56:91.8%:2.3316E-29	Pass:0.9821428571428571:5:0:55:1:9.1803E-1	0	0	1	0	+A/+A:61:5:56:91.8%:2.3316E-29
Chromosome	2080476	C	-CCA	-CCA/-CCA:139:10:128:92.75%:1.7479E-67	Pass:5:5:75:53:1E0	0	0	1	0	-CCA/-CCA:139:10:128:92.75%:1.7479E-67
Chromosome	2082461	A	-T	-T/-T:130:5:126:96.18%:9.8625E-70	Pass:4:1:62:64:1E0	0	0	1	0	-T/-T:130:5:126:96.18%:9.8625E-70
Chromosome	2083231	C	-ACA	-ACA/-ACA:148:11:137:92.57%:4.8951E-72	Pass:5:6:60:77:1E0	0	0	1	0	-ACA/-ACA:148:11:137:92.57%:4.8951E-72
Chromosome	2084133	C	-T	-T/-T:163:14:151:91.52%:2.4588E-78	Pass:7:7:79:72:1E0	0	0	1	0	-T/-T:163:14:151:91.52%:2.4588E-78
Chromosome	2085111	T	+G	+G/+G:171:11:161:93.6%:9.2267E-86	Pass:6:5:71:90:1E0	0	0	1	0	+G/+G:171:11:161:93.6%:9.2267E-86
Chromosome	2089246	A	+T	+T/+T:150:14:136:90.67%:7.039E-70	Pass:6:8:70:66:1E0	0	0	1	0	+T/+T:150:14:136:90.67%:7.039E-70
Chromosome	2092337	T	-G	-G/-G:134:6:129:95.56%:1.0647E-70	Pass:2:4:62:67:1E0	0	0	1	0	-G/-G:134:6:129:95.56%:1.0647E-70
Chromosome	2092376	C	+AGA	+AGA/+AGA:160:15:143:88.82%:2.545E-73	Pass:8:7:75:68:1E0	0	0	1	0	+AGA/+AGA:160:15:143:88.82%:2.545E-73
Chromosome	2092790	A	+AG	+AG/+AG:173:19:153:88.44%:4.6223E-77	Pass:6:13:74:79:1E0	0	0	1	0	+AG/+AG:173:19:153:88.44%:4.6223E-77
Chromosome	2092848	C	+G	+G/+G:164:14:152:91.57%:6.6856E-79	Pass:5:9:63:89:1E0	0	0	1	0	+G/+G:164:14:152:91.57%:6.6856E-79
Chromosome	2097080	C	+AA	+AA/+AA:138:13:126:89.36%:9.4316E-65	Pass:5:8:58:68:1E0	0	0	1	0	+AA/+AA:138:13:126:89.36%:9.4316E-65
Chromosome	2099356	T	+GTAATAA	+GTAATAA/+GTAATAA:157:32:122:77.71%:3.9813E-56	Pass:11:21:62:60:1E0	0	0	1	0	+GTAATAA/+GTAATAA:157:32:122:77.71%:3.9813E-56
Chromosome	2099401	T	+A	+A/+A:147:15:131:89.12%:1.3308E-66	Pass:7:8:77:54:1E0	0	0	1	0	+A/+A:147:15:131:89.12%:1.3308E-66
Chromosome	2100032	A	-T	*/-T:174:80:94:54.02%:1.166E-36	Pass:36:44:59:35:1E0	0	1	0	0	*/-T:174:80:94:54.02%:1.166E-36
Chromosome	2100043	T	+C	+C/+C:55:0:55:100%:1.0149E-32	Pass:0:0:24:31:1E0	0	0	1	0	+C/+C:55:0:55:100%:1.0149E-32
Chromosome	2116689	G	+T	+T/+T:161:20:142:87.65%:1.4613E-70	Pass:9:11:75:67:1E0	0	0	1	0	+T/+T:161:20:142:87.65%:1.4613E-70
Chromosome	2116896	T	-A	-A/-A:159:9:150:94.34%:9.8952E-81	Pass:3:6:82:68:1E0	0	0	1	0	-A/-A:159:9:150:94.34%:9.8952E-81
Chromosome	2124200	C	-AAACCTGATGCA	*/-AAACCTGATGCA:114:46:67:58.77%:4.198E-27	Pass:21:25:34:33:1E0	0	1	0	0	*/-AAACCTGATGCA:114:46:67:58.77%:4.198E-27
Chromosome	2124521	G	-T	-T/-T:142:11:131:92.25%:1.2683E-68	Pass:7:4:67:64:1E0	0	0	1	0	-T/-T:142:11:131:92.25%:1.2683E-68
Chromosome	2126188	A	+C	+C/+C:18:8:25:75.76%:1.3235E-11	Pass:7:1:8:17:1E0	0	0	1	0	+C/+C:18:8:25:75.76%:1.3235E-11
Chromosome	2126954	C	-A	-A/-A:178:16:164:91.11%:1.2246E-84	Pass:11:5:78:86:1E0	0	0	1	0	-A/-A:178:16:164:91.11%:1.2246E-84
Chromosome	2127235	C	-A	-A/-A:149:10:141:93.38%:6.4865E-75	Pass:0:10:66:75:1E0	0	0	1	0	-A/-A:149:10:141:93.38%:6.4865E-75
Chromosome	2137524	A	-T	-T/-T:184:12:172:93.48%:1.9045E-91	Pass:4:8:102:70:1E0	0	0	1	0	-T/-T:184:12:172:93.48%:1.9045E-91
Chromosome	2138822	G	-TAT	-TAT/-TAT:123:4:121:96.8%:1.2071E-67	Pass:1:3:58:63:1E0	0	0	1	0	-TAT/-TAT:123:4:121:96.8%:1.2071E-67
Chromosome	2138857	T	-GAAACAGC	-GAAACAGC/-GAAACAGC:110:3:108:97.3%:6.6699E-61	Pass:0:3:49:59:1E0	0	0	1	0	-GAAACAGC/-GAAACAGC:110:3:108:97.3%:6.6699E-61
Chromosome	2148267	C	-GA	-GA/-GA:174:9:165:94.83%:2.1195E-89	Pass:5:4:88:77:1E0	0	0	1	0	-GA/-GA:174:9:165:94.83%:2.1195E-89
Chromosome	2151381	T	+A	+A/+A:138:30:108:78.26%:2.3629E-49	Pass:16:14:48:60:1E0	0	0	1	0	+A/+A:138:30:108:78.26%:2.3629E-49
Chromosome	2286425	C	+A	+A/+A:8:1:7:87.5%:6.993E-4	Pass:1.0:1:0:7:0:3.4965E-2	0	0	1	0	+A/+A:8:1:7:87.5%:6.993E-4
Chromosome	2287305	A	+CTT	+CTT/+CTT:135:18:116:85.93%:4.4501E-57	Pass:7:11:57:59:1E0	0	0	1	0	+CTT/+CTT:135:18:116:85.93%:4.4501E-57
Chromosome	2290091	G	+T	+T/+T:142:26:115:80.42%:5.3248E-54	Pass:8:18:53:62:1E0	0	0	1	0	+T/+T:142:26:115:80.42%:5.3248E-54
Chromosome	2295977	C	+T	+T/+T:139:16:123:87.86%:1.0252E-61	Pass:7:9:63:60:1E0	0	0	1	0	+T/+T:139:16:123:87.86%:1.0252E-61
Chromosome	2305181	T	+A	+A/+A:133:5:128:96.24%:6.6885E-71	Pass:4:1:76:52:1E0	0	0	1	0	+A/+A:133:5:128:96.24%:6.6885E-71
Chromosome	2308369	C	-T	-T/-T:149:8:141:94.63%:3.2475E-76	Pass:6:2:71:70:1E0	0	0	1	0	-T/-T:149:8:141:94.63%:3.2475E-76
Chromosome	2318102	C	-A	-A/-A:137:12:124:89.86%:3.9765E-64	Pass:4:8:59:65:1E0	0	0	1	0	-A/-A:137:12:124:89.86%:3.9765E-64
Chromosome	2320030	C	+T	+T/+T:168:12:157:92.9%:7.3229E-83	Pass:10:2:85:72:1E0	0	0	1	0	+T/+T:168:12:157:92.9%:7.3229E-83
Chromosome	2321951	G	+T	+T/+T:123:24:99:79.84%:3.9884E-46	Pass:17:7:44:55:1E0	0	0	1	0	+T/+T:123:24:99:79.84%:3.9884E-46
Chromosome	2327452	T	+A	+A/+A:141:14:127:89.44%:7.8457E-65	Pass:8:6:70:57:1E0	0	0	1	0	+A/+A:141:14:127:89.44%:7.8457E-65
Chromosome	2328501	C	-G	*/-G:135:68:66:48.89%:2.8053E-25	Pass:25:43:22:44:1E0	0	1	0	0	*/-G:135:68:66:48.89%:2.8053E-25
Chromosome	2328504	G	+C	*/+C:131:0:66:50.38%:2.6498E-39	Pass:0:0:22:44:1E0	0	1	0	0	*/+C:131:0:66:50.38%:2.6498E-39
Chromosome	2329482	T	+A	+A/+A:186:19:167:89.78%:7.3284E-85	Pass:12:7:77:90:1E0	0	0	1	0	+A/+A:186:19:167:89.78%:7.3284E-85
Chromosome	2332140	T	-TC	*/-TC:163:107:56:34.36%:4.4893E-20	Pass:51:56:31:25:1E0	0	1	0	0	*/-TC:163:107:56:34.36%:4.4893E-20
Chromosome	2332145	T	-C	-C/-C:94:2:92:97.87%:2.0001E-52	Pass:1:1:41:51:1E0	0	0	1	0	-C/-C:94:2:92:97.87%:2.0001E-52
Chromosome	2332147	T	-C	-C/-C:88:0:88:100%:1.7384E-52	Pass:0:0:38:50:1E0	0	0	1	0	-C/-C:88:0:88:100%:1.7384E-52
Chromosome	2332152	G	+CTA	*/+CTA:155:48:106:68.39%:3.5241E-45	Pass:16:32:57:49:1E0	0	1	0	0	*/+CTA:155:48:106:68.39%:3.5241E-45
Chromosome	2343870	A	-GAT	-GAT/-GAT:143:16:127:88.81%:6.2346E-64	Pass:11:5:70:57:1E0	0	0	1	0	-GAT/-GAT:143:16:127:88.81%:6.2346E-64
Chromosome	2344231	A	-C	-C/-C:150:5:145:96.67%:7.4502E-81	Pass:2:3:76:69:1E0	0	0	1	0	-C/-C:150:5:145:96.67%:7.4502E-81
Chromosome	2374558	C	+AAT	+AAT/+AAT:155:20:134:86.45%:3.6083E-66	Pass:14:6:72:62:1E0	0	0	1	0	+AAT/+AAT:155:20:134:86.45%:3.6083E-66
Chromosome	2389986	G	-C	*/-C:29:21:8:27.59%:2.2392E-3	Pass:8:13:2:6:1E0	0	1	0	0	*/-C:29:21:8:27.59%:2.2392E-3
Chromosome	2397761	G	+T	+T/+T:191:15:176:92.15%:5.7634E-92	Pass:7:8:90:86:1E0	0	0	1	0	+T/+T:191:15:176:92.15%:5.7634E-92
Chromosome	2403053	G	-CGCCTTCAC	*/-CGCCTTCAC:118:34:84:71.19%:1.6549E-36	Pass:21:13:41:43:1E0	0	1	0	0	*/-CGCCTTCAC:118:34:84:71.19%:1.6549E-36
Chromosome	2405028	T	+A	+A/+A:153:22:131:85.62%:8.392E-64	Pass:9:13:69:62:1E0	0	0	1	0	+A/+A:153:22:131:85.62%:8.392E-64
Chromosome	2405809	A	+GCCGGCT	*/+GCCGGCT:167:108:46:28.75%:2.7014E-16	Pass:54:54:20:26:1E0	0	1	0	0	*/+GCCGGCT:167:108:46:28.75%:2.7014E-16
Chromosome	2405813	G	+TT	*/+TT:32:19:13:34.21%:2.6443E-5	Pass:12:7:9:4:1E0	0	1	0	0	*/+TT:32:19:13:34.21%:2.6443E-5
Chromosome	2413924	G	-TCT	*/-TCT:22:1:13:59.09%:3.7391E-7	Pass:0:1:6:7:1E0	0	1	0	0	*/-TCT:22:1:13:59.09%:3.7391E-7
Chromosome	2426779	C	-T	-T/-T:132:6:126:95.45%:5.9081E-69	Pass:2:4:61:65:1E0	0	0	1	0	-T/-T:132:6:126:95.45%:5.9081E-69
Chromosome	2431736	T	+G	+G/+G:192:8:187:95.9%:6.1089E-103	Pass:6:2:121:66:1E0	0	0	1	0	+G/+G:192:8:187:95.9%:6.1089E-103
Chromosome	2432493	A	-T	-T/-T:127:15:112:88.19%:4.7256E-56	Pass:8:7:56:56:1E0	0	0	1	0	-T/-T:127:15:112:88.19%:4.7256E-56
Chromosome	2433193	C	+AA	+AA/+AA:140:14:125:89.29%:1.0307E-63	Pass:9:5:48:77:1E0	0	0	1	0	+AA/+AA:140:14:125:89.29%:1.0307E-63
Chromosome	2433406	C	-A	-A/-A:64:2:62:96.88%:8.9557E-35	Pass:0.03225806451612903:0:2:2:60:9.38E-1	0	0	1	0	-A/-A:64:2:62:96.88%:8.9557E-35
Chromosome	2435836	T	+ATG	+ATG/+ATG:90:5:82:91.11%:3.4002E-44	Pass:0.926829268292683:5:0:76:6:6.9342E-1	0	0	1	0	+ATG/+ATG:90:5:82:91.11%:3.4002E-44
Chromosome	2443401	G	+CA	+CA/+CA:135:16:119:87.5%:1.6652E-59	Pass:10:6:49:70:1E0	0	0	1	0	+CA/+CA:135:16:119:87.5%:1.6652E-59
Chromosome	2460633	C	-TA	-TA/-TA:138:22:116:84.06%:1.0408E-55	Pass:11:11:54:62:1E0	0	0	1	0	-TA/-TA:138:22:116:84.06%:1.0408E-55
Chromosome	2460663	T	+G	+G/+G:143:2:141:98.6%:1.7813E-81	Pass:0:2:52:89:1E0	0	0	1	0	+G/+G:143:2:141:98.6%:1.7813E-81
Chromosome	2464193	A	-C	-C/-C:130:5:124:96.12%:1.4525E-68	Pass:3:2:58:66:1E0	0	0	1	0	-C/-C:130:5:124:96.12%:1.4525E-68
Chromosome	2466259	G	-AA	-AA/-AA:95:8:87:91.58%:2.6209E-45	Pass:4:4:30:57:1E0	0	0	1	0	-AA/-AA:95:8:87:91.58%:2.6209E-45
Chromosome	2466314	T	+C	+C/+C:124:8:116:92.8%:8.0433E-62	Pass:2:6:56:60:1E0	0	0	1	0	+C/+C:124:8:116:92.8%:8.0433E-62
Chromosome	2466537	A	-T	*/-T:16:9:7:43.75%:3.3988E-3	Pass:5:4:6:1:1E0	0	1	0	0	*/-T:16:9:7:43.75%:3.3988E-3
Chromosome	2466546	C	+AA	*/+AA:25:11:15:57.69%:1.7241E-6	Pass:6:5:9:6:1E0	0	1	0	0	*/+AA:25:11:15:57.69%:1.7241E-6
Chromosome	2468545	C	+A	+A/+A:155:13:142:91.61%:8.9681E-74	Pass:8:5:79:63:1E0	0	0	1	0	+A/+A:155:13:142:91.61%:8.9681E-74
Chromosome	2470999	T	-C	-C/-C:129:1:128:99.22%:5.6558E-75	Pass:1:0:53:75:1E0	0	0	1	0	-C/-C:129:1:128:99.22%:5.6558E-75
Chromosome	2477733	T	-A	-A/-A:155:10:145:93.55%:3.3043E-77	Pass:5:5:63:82:1E0	0	0	1	0	-A/-A:155:10:145:93.55%:3.3043E-77
Chromosome	2477898	C	-A	-A/-A:157:8:149:94.9%:7.6377E-81	Pass:3:5:73:76:1E0	0	0	1	0	-A/-A:157:8:149:94.9%:7.6377E-81
Chromosome	2480653	C	-T	-T/-T:75:12:63:84%:1.9107E-30	Pass:1:11:30:33:1E0	0	0	1	0	-T/-T:75:12:63:84%:1.9107E-30
Chromosome	2480666	G	-T	-T/-T:64:3:61:95.31%:2.0001E-33	Pass:0:3:32:29:1E0	0	0	1	0	-T/-T:64:3:61:95.31%:2.0001E-33
Chromosome	2480680	G	-AACAAAGGTAT	*/-AACAAAGGTAT:42:19:23:54.76%:1.7689E-9	Pass:7:12:11:12:1E0	0	1	0	0	*/-AACAAAGGTAT:42:19:23:54.76%:1.7689E-9
Chromosome	2484781	G	+CA	+CA/+CA:104:5:98:94.23%:1.9521E-53	Pass:3:2:64:34:1E0	0	0	1	0	+CA/+CA:104:5:98:94.23%:1.9521E-53
Chromosome	2484832	C	-T	-T/-T:96:13:84:86.6%:1.8458E-41	Pass:5:8:48:36:1E0	0	0	1	0	-T/-T:96:13:84:86.6%:1.8458E-41
Chromosome	2492022	C	-T	-T/-T:149:20:131:86.75%:1.5818E-64	Pass:15:5:79:52:1E0	0	0	1	0	-T/-T:149:20:131:86.75%:1.5818E-64
Chromosome	2492931	C	+T	+T/+T:183:43:140:76.09%:6.2095E-63	Pass:21:22:69:71:1E0	0	0	1	0	+T/+T:183:43:140:76.09%:6.2095E-63
Chromosome	2496733	A	-ATAAAGC	-ATAAAGC/-ATAAAGC:139:28:111:79.86%:2.2088E-51	Pass:9:19:58:53:1E0	0	0	1	0	-ATAAAGC/-ATAAAGC:139:28:111:79.86%:2.2088E-51
Chromosome	2496735	T	+AGAA	*/+AGAA:25:17:8:32%:2.0146E-3	Pass:0.0:9:8:0:8:1.1899E-2	0	1	0	0	*/+AGAA:25:17:8:32%:2.0146E-3
Chromosome	2517563	C	+A	+A/+A:142:7:135:95.07%:1.9069E-73	Pass:4:3:65:70:1E0	0	0	1	0	+A/+A:142:7:135:95.07%:1.9069E-73
Chromosome	2517590	C	-T	-T/-T:154:16:139:89.68%:1.3113E-70	Pass:6:10:74:65:1E0	0	0	1	0	-T/-T:154:16:139:89.68%:1.3113E-70
Chromosome	2532225	C	-T	-T/-T:179:13:167:92.78%:5.5494E-88	Pass:9:4:104:63:1E0	0	0	1	0	-T/-T:179:13:167:92.78%:5.5494E-88
Chromosome	2532339	T	+C	*/+C:14:7:7:50%:2.8986E-3	Pass:6:1:4:3:1E0	0	1	0	0	*/+C:14:7:7:50%:2.8986E-3
Chromosome	2549364	T	-A	-A/-A:167:8:159:95.21%:1.2148E-86	Pass:3:5:81:78:1E0	0	0	1	0	-A/-A:167:8:159:95.21%:1.2148E-86
Chromosome	2560241	T	-A	-A/-A:142:5:139:96.53%:2.4479E-77	Pass:3:2:77:62:1E0	0	0	1	0	-A/-A:142:5:139:96.53%:2.4479E-77
Chromosome	2581726	G	+T	+T/+T:80:6:73:91.25%:1.8887E-38	Pass:0.0547945205479452:1:5:4:69:3.3354E-1	0	0	1	0	+T/+T:80:6:73:91.25%:1.8887E-38
Chromosome	2581907	A	-T	*/-T:43:30:13:30.23%:4.2025E-5	Pass:0.0:0:30:0:13:1E0	0	1	0	0	*/-T:43:30:13:30.23%:4.2025E-5
Chromosome	2581910	G	-A	-A/-A:15:2:13:86.67%:8.7675E-7	Pass:0.0:0:2:0:13:1E0	0	0	1	0	-A/-A:15:2:13:86.67%:8.7675E-7
Chromosome	2581919	T	+A	*/+A:22:8:9:40.91%:4.6348E-4	Pass:0.0:0:8:0:9:1E0	0	1	0	0	*/+A:22:8:9:40.91%:4.6348E-4
Chromosome	2600176	T	+A	+A/+A:170:21:148:87.06%:1.8277E-73	Pass:14:7:82:66:1E0	0	0	1	0	+A/+A:170:21:148:87.06%:1.8277E-73
Chromosome	2619809	T	+A	+A/+A:146:10:136:92.52%:4.7201E-72	Pass:5:5:70:66:1E0	0	0	1	0	+A/+A:146:10:136:92.52%:4.7201E-72
Chromosome	2621638	T	-A	-A/-A:183:18:165:90.16%:3.2635E-84	Pass:12:6:94:71:1E0	0	0	1	0	-A/-A:183:18:165:90.16%:3.2635E-84
Chromosome	2630855	C	+A	*/+A:146:91:52:35.62%:7.4228E-19	Pass:50:41:18:34:1E0	0	1	0	0	*/+A:146:91:52:35.62%:7.4228E-19
Chromosome	2630861	A	-T	*/-T:135:1:67:49.63%:1.1598E-38	Pass:0:1:30:37:1E0	0	1	0	0	*/-T:135:1:67:49.63%:1.1598E-38
Chromosome	2647648	C	-T	-T/-T:168:13:155:92.26%:3.7966E-81	Pass:6:7:71:84:1E0	0	0	1	0	-T/-T:168:13:155:92.26%:3.7966E-81
Chromosome	2650477	G	+T	+T/+T:150:7:142:94.67%:1.6548E-77	Pass:2:5:68:74:1E0	0	0	1	0	+T/+T:150:7:142:94.67%:1.6548E-77
Chromosome	2663285	G	+C	*/+C:14:5:9:64.29%:2.8986E-4	Pass:0.0:0:5:0:9:1E0	0	1	0	0	*/+C:14:5:9:64.29%:2.8986E-4
Chromosome	2665857	A	+T	+T/+T:174:10:164:94.25%:3.8999E-88	Pass:7:3:95:69:1E0	0	0	1	0	+T/+T:174:10:164:94.25%:3.8999E-88
Chromosome	2666841	G	+T	+T/+T:72:4:68:94.44%:8.6675E-37	Pass:4:0:43:25:1E0	0	0	1	0	+T/+T:72:4:68:94.44%:8.6675E-37
Chromosome	2675501	C	-TAA	-TAA/-TAA:148:7:141:95.27%:6.3009E-77	Pass:3:4:65:76:1E0	0	0	1	0	-TAA/-TAA:148:7:141:95.27%:6.3009E-77
Chromosome	2675619	T	+G	*/+G:14:9:7:43.75%:3.3988E-3	Pass:6:3:3:4:1E0	0	1	0	0	*/+G:14:9:7:43.75%:3.3988E-3
Chromosome	2683202	A	-C	-C/-C:137:8:128:94.12%:1.0257E-68	Pass:7:1:53:75:1E0	0	0	1	0	-C/-C:137:8:128:94.12%:1.0257E-68
Chromosome	2684151	T	+C	+C/+C:127:3:124:96.88%:2.471E-70	Pass:1:2:40:84:1E0	0	0	1	0	+C/+C:127:3:124:96.88%:2.471E-70
Chromosome	2684331	C	+TGT	+TGT/+TGT:43:10:33:76.74%:2.9377E-15	Pass:4:6:25:8:1E0	0	0	1	0	+TGT/+TGT:43:10:33:76.74%:2.9377E-15
Chromosome	2684652	T	+TTC	+TTC/+TTC:89:14:75:83.33%:3.0075E-36	Pass:7:7:54:21:1E0	0	0	1	0	+TTC/+TTC:89:14:75:83.33%:3.0075E-36
Chromosome	2686835	C	+G	*/+G:27:18:9:33.33%:8.8132E-4	Pass:1.0:15:3:9:0:2.7897E-1	0	1	0	0	*/+G:27:18:9:33.33%:8.8132E-4
Chromosome	2689196	C	+T	*/+T:34:17:17:50%:5.1914E-7	Pass:7:10:8:9:1E0	0	1	0	0	*/+T:34:17:17:50%:5.1914E-7
Chromosome	2689201	A	-G	*/-G:34:16:18:52.94%:1.7305E-7	Pass:7:9:8:10:1E0	0	1	0	0	*/-G:34:16:18:52.94%:1.7305E-7
Chromosome	2691467	T	+A	+A/+A:23:3:20:86.96%:3.1579E-10	Pass:0.0:0:3:0:20:1E0	0	0	1	0	+A/+A:23:3:20:86.96%:3.1579E-10
Chromosome	2691493	T	+A	+A/+A:8:0:8:100%:7.77E-5	Pass:0:0:0:8:1E0	0	0	1	0	+A/+A:8:0:8:100%:7.77E-5
Chromosome	2693364	G	-T	-T/-T:98:16:81:83.51%:7.7175E-39	Pass:6:10:37:44:1E0	0	0	1	0	-T/-T:98:16:81:83.51%:7.7175E-39
Chromosome	2695171	G	+C	+C/+C:110:10:100:90.09%:1.282E-51	Pass:8:2:49:51:1E0	0	0	1	0	+C/+C:110:10:100:90.09%:1.282E-51
Chromosome	2696974	C	-CCG	*/-CCG:53:34:18:33.96%:6.4267E-7	Pass:15:19:7:11:1E0	0	1	0	0	*/-CCG:53:34:18:33.96%:6.4267E-7
Chromosome	2696988	A	-T	*/-T:61:26:35:57.38%:2.6864E-14	Pass:17:9:14:21:1E0	0	1	0	0	*/-T:61:26:35:57.38%:2.6864E-14
Chromosome	2696989	T	-TC	*/-TC:24:9:15:62.5%:1.196E-6	Pass:7:2:9:6:1E0	0	1	0	0	*/-TC:24:9:15:62.5%:1.196E-6
Chromosome	2699352	A	+C	+C/+C:9:1:8:88.89%:2.0568E-4	Pass:0.0:0:1:0:8:3.8462E-2	0	0	1	0	+C/+C:9:1:8:88.89%:2.0568E-4
Chromosome	2701882	A	+G	*/+G:27:14:9:33.33%:7.4174E-4	Pass:8:6:5:4:1E0	0	1	0	0	*/+G:27:14:9:33.33%:7.4174E-4
Chromosome	2701895	C	+G	+G/+G:12:0:12:100%:3.698E-7	Pass:0:0:5:7:1E0	0	0	1	0	+G/+G:12:0:12:100%:3.698E-7
Chromosome	2701925	C	-TG	-TG/-TG:44:0:45:100%:9.6314E-27	Pass:0:0:19:26:1E0	0	0	1	0	-TG/-TG:44:0:45:100%:9.6314E-27
Chromosome	2701938	T	-A	-A/-A:68:8:60:88.24%:3.1695E-30	Pass:3:5:31:29:1E0	0	0	1	0	-A/-A:68:8:60:88.24%:3.1695E-30
Chromosome	2702388	C	+A	+A/+A:178:34:142:79.78%:4.6457E-66	Pass:22:12:72:70:1E0	0	0	1	0	+A/+A:178:34:142:79.78%:4.6457E-66
Chromosome	2702465	G	-A	-A/-A:177:11:166:93.79%:1.2398E-88	Pass:5:6:88:78:1E0	0	0	1	0	-A/-A:177:11:166:93.79%:1.2398E-88
Chromosome	2708060	G	-CC	-CC/-CC:162:16:147:90.18%:4.4088E-75	Pass:9:7:65:82:1E0	0	0	1	0	-CC/-CC:162:16:147:90.18%:4.4088E-75
Chromosome	2708129	A	+T	+T/+T:179:7:170:94.97%:8.1168E-94	Pass:3:4:96:74:1E0	0	0	1	0	+T/+T:179:7:170:94.97%:8.1168E-94
Chromosome	2708737	T	+GC	+GC/+GC:179:7:166:90.71%:1.7568E-91	Pass:6:1:78:88:1E0	0	0	1	0	+GC/+GC:179:7:166:90.71%:1.7568E-91
Chromosome	2708878	T	+A	+A/+A:153:8:147:94.84%:1.099E-79	Pass:7:1:74:73:1E0	0	0	1	0	+A/+A:153:8:147:94.84%:1.099E-79
Chromosome	2710389	T	-TGTCCTTTC	*/-TGTCCTTTC:123:35:88:71.54%:2.5695E-38	Pass:13:22:43:45:1E0	0	1	0	0	*/-TGTCCTTTC:123:35:88:71.54%:2.5695E-38
Chromosome	2710393	C	+TTGG	*/+TTGG:38:27:11:28.95%:2.1011E-4	Pass:9:18:4:7:1E0	0	1	0	0	*/+TTGG:38:27:11:28.95%:2.1011E-4
Chromosome	2710395	T	+ATG	*/+ATG:24:13:11:45.83%:1.1047E-4	Pass:4:9:4:7:1E0	0	1	0	0	*/+ATG:24:13:11:45.83%:1.1047E-4
Chromosome	2710398	C	+T	+T/+T:28:0:29:100%:3.3259E-17	Pass:0:0:12:17:1E0	0	0	1	0	+T/+T:28:0:29:100%:3.3259E-17
Chromosome	2710845	T	-C	-C/-C:114:7:107:93.86%:2.7731E-57	Pass:2:5:55:52:1E0	0	0	1	0	-C/-C:114:7:107:93.86%:2.7731E-57
Chromosome	2712193	A	+T	+T/+T:164:12:152:92.68%:5.2213E-80	Pass:5:7:72:80:1E0	0	0	1	0	+T/+T:164:12:152:92.68%:5.2213E-80
Chromosome	2713133	A	+T	+T/+T:156:18:140:88.61%:2.7857E-70	Pass:6:12:62:78:1E0	0	0	1	0	+T/+T:156:18:140:88.61%:2.7857E-70
Chromosome	2713217	T	-A	-A/-A:166:14:153:91.62%:1.817E-79	Pass:4:10:70:83:1E0	0	0	1	0	-A/-A:166:14:153:91.62%:1.817E-79
Chromosome	2713892	C	+G	*/+G:166:97:69:41.57%:2.0776E-25	Pass:62:35:37:32:1E0	0	1	0	0	*/+G:166:97:69:41.57%:2.0776E-25
Chromosome	2714613	G	-T	-T/-T:115:8:107:93.04%:1.1357E-56	Pass:2:6:30:77:1E0	0	0	1	0	-T/-T:115:8:107:93.04%:1.1357E-56
Chromosome	2714725	A	+T	+T/+T:174:11:163:93.68%:6.5588E-87	Pass:1:10:64:99:1E0	0	0	1	0	+T/+T:174:11:163:93.68%:6.5588E-87
Chromosome	2714797	A	+T	+T/+T:52:9:42:79.25%:3.6994E-20	Pass:3:6:18:24:1E0	0	0	1	0	+T/+T:52:9:42:79.25%:3.6994E-20
Chromosome	2714809	C	+TT	*/+TT:29:12:11:37.93%:1.0135E-4	Pass:7:5:6:5:1E0	0	1	0	0	*/+TT:29:12:11:37.93%:1.0135E-4
Chromosome	2715796	T	+CC	+CC/+CC:159:19:140:87.5%:7.286E-70	Pass:11:8:66:74:1E0	0	0	1	0	+CC/+CC:159:19:140:87.5%:7.286E-70
Chromosome	2716009	A	+T	+T/+T:194:11:181:93.3%:2.8612E-97	Pass:5:6:101:80:1E0	0	0	1	0	+T/+T:194:11:181:93.3%:2.8612E-97
Chromosome	2716938	T	-A	-A/-A:168:9:159:94.64%:6.2761E-86	Pass:4:5:83:76:1E0	0	0	1	0	-A/-A:168:9:159:94.64%:6.2761E-86
Chromosome	2716957	T	-A	-A/-A:170:12:158:92.94%:1.9657E-83	Pass:7:5:82:76:1E0	0	0	1	0	-A/-A:170:12:158:92.94%:1.9657E-83
Chromosome	2718313	A	+TTTCATC	*/+TTTCATC:31:20:8:25.81%:2.188E-3	Pass:7:13:4:4:1E0	0	1	0	0	*/+TTTCATC:31:20:8:25.81%:2.188E-3
Chromosome	2718337	A	-T	-T/-T:64:2:62:96.88%:8.9557E-35	Pass:0:2:25:37:1E0	0	0	1	0	-T/-T:64:2:62:96.88%:8.9557E-35
Chromosome	2720310	A	+T	*/+T:31:21:9:29.03%:9.678E-4	Pass:11:10:5:4:1E0	0	1	0	0	*/+T:31:21:9:29.03%:9.678E-4
Chromosome	2720499	G	-T	-T/-T:155:7:148:95.48%:5.3939E-81	Pass:2:5:70:78:1E0	0	0	1	0	-T/-T:155:7:148:95.48%:5.3939E-81
Chromosome	2722666	T	-TC	-TC/-TC:156:2:157:98.74%:5.395E-91	Pass:1:1:70:87:1E0	0	0	1	0	-TC/-TC:156:2:157:98.74%:5.395E-91
Chromosome	2722720	A	-CG	*/-CG:172:116:56:32.56%:6.4501E-20	Pass:54:62:40:16:1E0	0	1	0	0	*/-CG:172:116:56:32.56%:6.4501E-20
Chromosome	2722725	A	+T	+T/+T:56:1:57:96.61%:9.6072E-33	Pass:1:0:40:17:1E0	0	0	1	0	+T/+T:56:1:57:96.61%:9.6072E-33
Chromosome	2724811	T	+TATGATTGTGAC	*/+TATGATTGTGAC:209:53:148:70.81%:4.7205E-65	Pass:34:19:77:71:1E0	0	1	0	0	*/+TATGATTGTGAC:209:53:148:70.81%:4.7205E-65
Chromosome	2725290	T	+A	+A/+A:29:5:24:82.76%:9.2544E-12	Pass:0.0:0:5:0:24:1E0	0	0	1	0	+A/+A:29:5:24:82.76%:9.2544E-12
Chromosome	2725298	A	+GT	*/+GT:20:8:12:60%:2.2548E-5	Pass:0.0:0:8:0:12:1E0	0	1	0	0	*/+GT:20:8:12:60%:2.2548E-5
Chromosome	2730529	G	-AAA	-AAA/-AAA:146:6:141:95.92%:1.0902E-77	Pass:2:4:74:67:1E0	0	0	1	0	-AAA/-AAA:146:6:141:95.92%:1.0902E-77
Chromosome	2732357	T	+TA	+TA/+TA:151:7:143:94.7%:4.3445E-78	Pass:1:6:47:96:1E0	0	0	1	0	+TA/+TA:151:7:143:94.7%:4.3445E-78
Chromosome	2732449	G	-T	-T/-T:132:8:129:94.16%:2.7239E-69	Pass:1:7:48:81:1E0	0	0	1	0	-T/-T:132:8:129:94.16%:2.7239E-69
Chromosome	2732545	T	+AAATACC	+AAATACC/+AAATACC:69:5:54:78.26%:3.1304E-28	Pass:1:4:12:42:1E0	0	0	1	0	+AAATACC/+AAATACC:69:5:54:78.26%:3.1304E-28
Chromosome	2732630	G	-T	-T/-T:84:0:84:100%:4.3483E-50	Pass:0:0:41:43:1E0	0	0	1	0	-T/-T:84:0:84:100%:4.3483E-50
Chromosome	2732642	G	-TTTATCA	-TTTATCA/-TTTATCA:93:0:93:100%:1.7451E-55	Pass:0:0:47:46:1E0	0	0	1	0	-TTTATCA/-TTTATCA:93:0:93:100%:1.7451E-55
Chromosome	2732900	C	+A	+A/+A:59:2:57:96.61%:7.5133E-32	Pass:1:1:43:14:1E0	0	0	1	0	+A/+A:59:2:57:96.61%:7.5133E-32
Chromosome	2733528	C	+TTT	+TTT/+TTT:182:16:165:90.66%:3.3414E-85	Pass:8:8:74:91:1E0	0	0	1	0	+TTT/+TTT:182:16:165:90.66%:3.3414E-85
Chromosome	2733697	A	+AT	+AT/+AT:145:5:137:94.48%:3.6319E-76	Pass:2:3:83:54:1E0	0	0	1	0	+AT/+AT:145:5:137:94.48%:3.6319E-76
Chromosome	2734464	T	-A	-A/-A:83:9:74:89.16%:1.5021E-37	Pass:4:5:32:42:1E0	0	0	1	0	-A/-A:83:9:74:89.16%:1.5021E-37
Chromosome	2734551	C	-AAAAATT	*/-AAAAATT:84:1:43:50.59%:1.7144E-24	Pass:0:1:16:27:1E0	0	1	0	0	*/-AAAAATT:84:1:43:50.59%:1.7144E-24
Chromosome	2734560	A	-GC	-GC/-GC:43:1:43:97.73%:1.7144E-24	Pass:1:0:16:27:1E0	0	0	1	0	-GC/-GC:43:1:43:97.73%:1.7144E-24
Chromosome	2734736	C	+TA	+TA/+TA:140:11:127:90.71%:2.3676E-66	Pass:6:5:77:50:1E0	0	0	1	0	+TA/+TA:140:11:127:90.71%:2.3676E-66
Chromosome	2734858	T	+G	+G/+G:121:8:113:93.39%:4.2093E-60	Pass:7:1:70:43:1E0	0	0	1	0	+G/+G:121:8:113:93.39%:4.2093E-60
Chromosome	2734868	C	+A	+A/+A:131:12:117:89.31%:3.4657E-60	Pass:9:3:64:53:1E0	0	0	1	0	+A/+A:131:12:117:89.31%:3.4657E-60
Chromosome	2735468	T	-TTTCATTC	-TTTCATTC/-TTTCATTC:157:21:136:86.62%:6.929E-67	Pass:12:9:72:64:1E0	0	0	1	0	-TTTCATTC/-TTTCATTC:157:21:136:86.62%:6.929E-67
Chromosome	2735535	C	+A	+A/+A:138:14:124:89.21%:3.7322E-63	Pass:4:10:70:54:1E0	0	0	1	0	+A/+A:138:14:124:89.21%:3.7322E-63
Chromosome	2735616	T	+G	+G/+G:163:20:143:87.73%:4.1142E-71	Pass:7:13:75:68:1E0	0	0	1	0	+G/+G:163:20:143:87.73%:4.1142E-71
Chromosome	2736576	A	+ACCGAATATTGATCTGT	*/+ACCGAATATTGATCTGT:65:31:32:49.23%:1.1052E-12	Pass:14:17:12:20:1E0	0	1	0	0	*/+ACCGAATATTGATCTGT:65:31:32:49.23%:1.1052E-12
Chromosome	2738006	C	-T	-T/-T:186:21:165:88.71%:7.4405E-83	Pass:10:11:72:93:1E0	0	0	1	0	-T/-T:186:21:165:88.71%:7.4405E-83
Chromosome	2738071	A	-T	-T/-T:194:11:183:94.33%:2.0077E-98	Pass:5:6:99:84:1E0	0	0	1	0	-T/-T:194:11:183:94.33%:2.0077E-98
Chromosome	2738236	T	-C	-C/-C:156:2:154:98.72%:3.2935E-89	Pass:2:0:86:68:1E0	0	0	1	0	-C/-C:156:2:154:98.72%:3.2935E-89
Chromosome	2742152	T	+TA	+TA/+TA:181:17:163:90.06%:1.4191E-83	Pass:11:6:68:95:1E0	0	0	1	0	+TA/+TA:181:17:163:90.06%:1.4191E-83
Chromosome	2742843	C	+G	+G/+G:169:13:156:92.31%:1.0252E-81	Pass:4:9:79:77:1E0	0	0	1	0	+G/+G:169:13:156:92.31%:1.0252E-81
Chromosome	2749088	T	+A	+A/+A:124:9:114:91.94%:4.4149E-60	Pass:6:3:64:50:1E0	0	0	1	0	+A/+A:124:9:114:91.94%:4.4149E-60
Chromosome	2749602	A	-T	*/-T:123:67:56:45.53%:3.8027E-21	Pass:30:37:20:36:1E0	0	1	0	0	*/-T:123:67:56:45.53%:3.8027E-21
Chromosome	2755348	G	-T	-T/-T:158:20:138:87.34%:2.3097E-68	Pass:8:12:75:63:1E0	0	0	1	0	-T/-T:158:20:138:87.34%:2.3097E-68
Chromosome	2756185	G	-T	-T/-T:166:20:146:87.95%:9.1438E-73	Pass:7:13:66:80:1E0	0	0	1	0	-T/-T:166:20:146:87.95%:9.1438E-73
Chromosome	2757378	T	+G	+G/+G:173:10:163:94.22%:1.4709E-87	Pass:4:6:94:69:1E0	0	0	1	0	+G/+G:173:10:163:94.22%:1.4709E-87
Chromosome	2757384	G	+AC	+AC/+AC:167:12:154:92.22%:3.7765E-81	Pass:8:4:85:69:1E0	0	0	1	0	+AC/+AC:167:12:154:92.22%:3.7765E-81
Chromosome	2761068	T	+C	+C/+C:130:9:123:93.18%:3.2165E-65	Pass:4:5:65:58:1E0	0	0	1	0	+C/+C:130:9:123:93.18%:3.2165E-65
Chromosome	2765907	T	+ATCTGCTGA	+ATCTGCTGA/+ATCTGCTGA:145:1:143:95.33%:6.2067E-84	Pass:0:1:77:66:1E0	0	0	1	0	+ATCTGCTGA/+ATCTGCTGA:145:1:143:95.33%:6.2067E-84
Chromosome	2766146	A	+C	+C/+C:152:18:140:88.61%:2.7857E-70	Pass:8:10:73:67:1E0	0	0	1	0	+C/+C:152:18:140:88.61%:2.7857E-70
Chromosome	2766298	T	+C	+C/+C:180:12:169:92.35%:9.992E-90	Pass:7:5:85:84:1E0	0	0	1	0	+C/+C:180:12:169:92.35%:9.992E-90
Chromosome	2767982	T	-A	-A/-A:161:1:162:99.39%:2.7169E-95	Pass:1:0:88:74:1E0	0	0	1	0	-A/-A:161:1:162:99.39%:2.7169E-95
Chromosome	2767997	C	-T	-T/-T:171:11:160:93.57%:3.4588E-85	Pass:4:7:83:77:1E0	0	0	1	0	-T/-T:171:11:160:93.57%:3.4588E-85
Chromosome	2768735	T	+A	+A/+A:174:7:166:94.86%:1.7568E-91	Pass:4:3:77:89:1E0	0	0	1	0	+A/+A:174:7:166:94.86%:1.7568E-91
Chromosome	2769660	G	-T	-T/-T:133:0:135:100%:1.0865E-80	Pass:0:0:65:70:1E0	0	0	1	0	-T/-T:133:0:135:100%:1.0865E-80
Chromosome	2769749	T	+A	+A/+A:170:19:151:88.82%:5.9591E-76	Pass:10:9:78:73:1E0	0	0	1	0	+A/+A:170:19:151:88.82%:5.9591E-76
Chromosome	2771252	T	-A	-A/-A:194:5:189:97.42%:9.6875E-107	Pass:2:3:106:83:1E0	0	0	1	0	-A/-A:194:5:189:97.42%:9.6875E-107
Chromosome	2773220	T	+A	+A/+A:132:12:121:90.98%:1.9493E-62	Pass:5:7:49:72:1E0	0	0	1	0	+A/+A:132:12:121:90.98%:1.9493E-62
Chromosome	2777091	C	-T	-T/-T:150:13:137:91.33%:6.0089E-71	Pass:11:2:78:59:1E0	0	0	1	0	-T/-T:150:13:137:91.33%:6.0089E-71
Chromosome	2778484	A	-T	-T/-T:164:6:158:96.34%:1.2738E-87	Pass:5:1:68:90:1E0	0	0	1	0	-T/-T:164:6:158:96.34%:1.2738E-87
Chromosome	2779356	C	+T	+T/+T:157:20:136:86.08%:2.8912E-67	Pass:10:10:64:72:1E0	0	0	1	0	+T/+T:157:20:136:86.08%:2.8912E-67
Chromosome	2789309	T	-AGA	*/-AGA:43:26:24:48%:1.5236E-9	Pass:13:13:12:12:1E0	0	1	0	0	*/-AGA:43:26:24:48%:1.5236E-9
Chromosome	2800866	T	+C	+C/+C:158:14:146:91.25%:1.6422E-75	Pass:8:6:74:72:1E0	0	0	1	0	+C/+C:158:14:146:91.25%:1.6422E-75
Chromosome	2802324	C	+T	+T/+T:173:13:159:91.91%:2.0133E-83	Pass:3:10:98:61:1E0	0	0	1	0	+T/+T:173:13:159:91.91%:2.0133E-83
Chromosome	2803091	G	-A	-A/-A:155:7:148:95.48%:5.3939E-81	Pass:2:5:74:74:1E0	0	0	1	0	-A/-A:155:7:148:95.48%:5.3939E-81
Chromosome	2806255	G	-AA	-AA/-AA:121:12:109:90.08%:1.0593E-55	Pass:5:7:57:52:1E0	0	0	1	0	-AA/-AA:121:12:109:90.08%:1.0593E-55
Chromosome	2813604	C	-AA	-AA/-AA:164:17:147:89.63%:1.2919E-74	Pass:10:7:77:70:1E0	0	0	1	0	-AA/-AA:164:17:147:89.63%:1.2919E-74
Chromosome	2814469	G	-T	-T/-T:157:10:148:93.67%:6.2735E-79	Pass:6:4:67:81:1E0	0	0	1	0	-T/-T:157:10:148:93.67%:6.2735E-79
Chromosome	2820515	C	+A	+A/+A:140:16:124:88.57%:2.866E-62	Pass:9:7:55:69:1E0	0	0	1	0	+A/+A:140:16:124:88.57%:2.866E-62
Chromosome	2841065	C	+A	*/+A:57:32:24:42.11%:2.5383E-9	Pass:15:17:12:12:1E0	0	1	0	0	*/+A:57:32:24:42.11%:2.5383E-9
Chromosome	2851277	C	-T	-T/-T:144:10:134:93.06%:6.5666E-71	Pass:5:5:78:56:1E0	0	0	1	0	-T/-T:144:10:134:93.06%:6.5666E-71
Chromosome	2857718	C	-AA	-AA/-AA:120:8:114:93.44%:1.1259E-60	Pass:3:5:63:51:1E0	0	0	1	0	-AA/-AA:120:8:114:93.44%:1.1259E-60
Chromosome	2863265	T	+A	+A/+A:198:17:181:90.05%:1.0178E-93	Pass:13:4:112:69:1E0	0	0	1	0	+A/+A:198:17:181:90.05%:1.0178E-93
Chromosome	2872864	A	-T	-T/-T:151:4:147:97.35%:6.1879E-83	Pass:0:4:58:89:1E0	0	0	1	0	-T/-T:151:4:147:97.35%:6.1879E-83
Chromosome	2884726	G	+T	+T/+T:140:2:138:98.57%:1.0817E-79	Pass:0:2:73:65:1E0	0	0	1	0	+T/+T:140:2:138:98.57%:1.0817E-79
Chromosome	2884734	C	+A	+A/+A:150:16:136:88.89%:6.178E-69	Pass:11:5:73:63:1E0	0	0	1	0	+A/+A:150:16:136:88.89%:6.178E-69
Chromosome	2897144	C	-TG	-TG/-TG:135:10:126:92.65%:2.4126E-66	Pass:5:5:54:72:1E0	0	0	1	0	-TG/-TG:135:10:126:92.65%:2.4126E-66
Chromosome	2899760	A	-G	*/-G:157:92:64:40.76%:1.484E-23	Pass:33:59:37:27:1E0	0	1	0	0	*/-G:157:92:64:40.76%:1.484E-23
Chromosome	2899786	C	-T	*/-T:157:90:67:42.68%:8.0026E-25	Pass:49:41:24:43:1E0	0	1	0	0	*/-T:157:90:67:42.68%:8.0026E-25
Chromosome	2899897	G	-T	*/-T:185:85:100:54.05%:5.7544E-39	Pass:47:38:44:56:1E0	0	1	0	0	*/-T:185:85:100:54.05%:5.7544E-39
Chromosome	2899905	G	-T	-T/-T:104:13:91:87.5%:2.7232E-45	Pass:6:7:39:52:1E0	0	0	1	0	-T/-T:104:13:91:87.5%:2.7232E-45
Chromosome	2915209	C	+T	+T/+T:141:22:119:84.4%:2.5468E-57	Pass:11:11:61:58:1E0	0	0	1	0	+T/+T:141:22:119:84.4%:2.5468E-57
Chromosome	2915336	A	+T	+T/+T:143:8:135:94.41%:9.472E-73	Pass:3:5:68:67:1E0	0	0	1	0	+T/+T:143:8:135:94.41%:9.472E-73
Chromosome	2918640	C	+T	+T/+T:185:19:164:88.65%:3.4697E-83	Pass:7:12:73:91:1E0	0	0	1	0	+T/+T:185:19:164:88.65%:3.4697E-83
Chromosome	2926239	C	-TCA	-TCA/-TCA:130:4:126:96.92%:1.402E-70	Pass:2:2:69:57:1E0	0	0	1	0	-TCA/-TCA:130:4:126:96.92%:1.402E-70
Chromosome	2930521	T	+A	+A/+A:168:23:144:85.71%:1.6312E-70	Pass:14:9:65:79:1E0	0	0	1	0	+A/+A:168:23:144:85.71%:1.6312E-70
Chromosome	2936283	T	-A	-A/-A:141:12:130:91.55%:1.6276E-67	Pass:7:5:67:63:1E0	0	0	1	0	-A/-A:141:12:130:91.55%:1.6276E-67
Chromosome	2936358	C	-T	-T/-T:130:2:128:98.46%:9.4402E-74	Pass:2:0:64:64:1E0	0	0	1	0	-T/-T:130:2:128:98.46%:9.4402E-74
Chromosome	2950097	A	+G	+G/+G:137:4:132:96.35%:4.1794E-74	Pass:1:3:76:56:1E0	0	0	1	0	+G/+G:137:4:132:96.35%:4.1794E-74
Chromosome	2950219	C	+T	+T/+T:150:9:141:94%:1.5159E-75	Pass:4:5:72:69:1E0	0	0	1	0	+T/+T:150:9:141:94%:1.5159E-75
Chromosome	2953695	T	+C	+C/+C:187:18:174:90.62%:2.9041E-89	Pass:9:9:86:88:1E0	0	0	1	0	+C/+C:187:18:174:90.62%:2.9041E-89
Chromosome	2953884	A	-ACC	-ACC/-ACC:197:11:186:94.42%:3.7238E-100	Pass:5:6:106:80:1E0	0	0	1	0	-ACC/-ACC:197:11:186:94.42%:3.7238E-100
Chromosome	2959214	T	-A	-A/-A:176:15:162:91.53%:4.9837E-84	Pass:6:9:80:82:1E0	0	0	1	0	-A/-A:176:15:162:91.53%:4.9837E-84
Chromosome	2959234	C	+A	*/+A:179:66:113:63.13%:2.2927E-46	Pass:20:46:63:50:1E0	0	1	0	0	*/+A:179:66:113:63.13%:2.2927E-46
Chromosome	2959247	C	-T	-T/-T:184:12:172:93.48%:1.9045E-91	Pass:4:8:85:87:1E0	0	0	1	0	-T/-T:184:12:172:93.48%:1.9045E-91
Chromosome	2961291	T	-AC	-AC/-AC:166:4:162:97.59%:8.773E-92	Pass:1:3:75:87:1E0	0	0	1	0	-AC/-AC:166:4:162:97.59%:8.773E-92
Chromosome	2961542	C	-T	-T/-T:179:24:155:86.59%:3.794E-76	Pass:15:9:74:81:1E0	0	0	1	0	-T/-T:179:24:155:86.59%:3.794E-76
Chromosome	2970021	T	+A	+A/+A:167:18:149:88.69%:2.8049E-75	Pass:12:6:62:87:1E0	0	0	1	0	+A/+A:167:18:149:88.69%:2.8049E-75
Chromosome	2970919	G	-T	-T/-T:134:8:126:94.03%:1.4524E-67	Pass:3:5:68:58:1E0	0	0	1	0	-T/-T:134:8:126:94.03%:1.4524E-67
Chromosome	2972278	A	+T	+T/+T:40:6:65:90.28%:6.3625E-34	Pass:2:4:29:36:1E0	0	0	1	0	+T/+T:40:6:65:90.28%:6.3625E-34
Chromosome	2981100	G	+T	+T/+T:174:4:169:97.13%:6.4327E-96	Pass:2:2:89:80:1E0	0	0	1	0	+T/+T:174:4:169:97.13%:6.4327E-96
Chromosome	2982522	T	-C	-C/-C:158:8:151:94.97%:5.301E-82	Pass:5:3:83:68:1E0	0	0	1	0	-C/-C:158:8:151:94.97%:5.301E-82
Chromosome	2982572	T	+AC	+AC/+AC:152:18:133:87.5%:2.0677E-66	Pass:10:8:58:75:1E0	0	0	1	0	+AC/+AC:152:18:133:87.5%:2.0677E-66
Chromosome	3010624	G	-T	-T/-T:173:15:158:91.33%:9.0856E-82	Pass:10:5:80:78:1E0	0	0	1	0	-T/-T:173:15:158:91.33%:9.0856E-82
Chromosome	3029675	T	+G	+G/+G:143:7:136:95.1%:5.0183E-74	Pass:3:4:72:64:1E0	0	0	1	0	+G/+G:143:7:136:95.1%:5.0183E-74
Chromosome	3054743	A	-T	-T/-T:167:8:159:95.21%:1.2148E-86	Pass:5:3:65:94:1E0	0	0	1	0	-T/-T:167:8:159:95.21%:1.2148E-86
Chromosome	3058574	A	+T	+T/+T:159:9:150:94.34%:9.8952E-81	Pass:5:4:65:85:1E0	0	0	1	0	+T/+T:159:9:150:94.34%:9.8952E-81
Chromosome	3059481	A	-C	-C/-C:133:13:120:90.23%:2.1893E-61	Pass:9:4:64:56:1E0	0	0	1	0	-C/-C:133:13:120:90.23%:2.1893E-61
Chromosome	3070206	A	-G	-G/-G:143:3:141:97.92%:2.2201E-80	Pass:2:1:78:63:1E0	0	0	1	0	-G/-G:143:3:141:97.92%:2.2201E-80
Chromosome	3072222	G	-A	-A/-A:187:4:184:97.87%:8.6697E-105	Pass:3:1:96:88:1E0	0	0	1	0	-A/-A:187:4:184:97.87%:8.6697E-105
Chromosome	3072626	G	+A	+A/+A:164:12:153:92.73%:1.4045E-80	Pass:8:4:77:76:1E0	0	0	1	0	+A/+A:164:12:153:92.73%:1.4045E-80
Chromosome	3075325	C	+GG	+GG/+GG:146:9:137:93.2%:3.0257E-73	Pass:4:5:60:77:1E0	0	0	1	0	+GG/+GG:146:9:137:93.2%:3.0257E-73
Chromosome	3079323	C	+T	+T/+T:140:15:125:88.65%:2.9395E-63	Pass:6:9:57:68:1E0	0	0	1	0	+T/+T:140:15:125:88.65%:2.9395E-63
Chromosome	3095476	A	-T	-T/-T:155:6:149:96.13%:2.3307E-82	Pass:4:2:59:90:1E0	0	0	1	0	-T/-T:155:6:149:96.13%:2.3307E-82
Chromosome	3102588	G	-A	-A/-A:159:9:150:94.34%:9.8952E-81	Pass:6:3:61:89:1E0	0	0	1	0	-A/-A:159:9:150:94.34%:9.8952E-81
Chromosome	3119421	C	+T	+T/+T:205:13:191:93.17%:1.0091E-101	Pass:4:9:99:92:1E0	0	0	1	0	+T/+T:205:13:191:93.17%:1.0091E-101
Chromosome	3121523	A	+G	+G/+G:133:11:125:91.91%:3.2242E-65	Pass:5:6:62:63:1E0	0	0	1	0	+G/+G:133:11:125:91.91%:3.2242E-65
Chromosome	3124079	T	+C	+C/+C:201:14:187:92.57%:8.1719E-99	Pass:10:4:109:78:1E0	0	0	1	0	+C/+C:201:14:187:92.57%:8.1719E-99
Chromosome	3132232	C	+T	+T/+T:165:19:147:88.55%:9.8321E-74	Pass:8:11:78:69:1E0	0	0	1	0	+T/+T:165:19:147:88.55%:9.8321E-74
Chromosome	3134978	G	+T	+T/+T:188:19:170:89.01%:1.5408E-86	Pass:5:14:87:83:1E0	0	0	1	0	+T/+T:188:19:170:89.01%:1.5408E-86
Chromosome	3135593	G	-T	-T/-T:141:14:127:90.07%:7.8457E-65	Pass:7:7:65:62:1E0	0	0	1	0	-T/-T:141:14:127:90.07%:7.8457E-65
Chromosome	3135606	A	+G	+G/+G:141:9:132:93.62%:2.2486E-70	Pass:5:4:67:65:1E0	0	0	1	0	+G/+G:141:9:132:93.62%:2.2486E-70
Chromosome	3136203	C	+T	+T/+T:171:17:154:90.06%:1.5811E-78	Pass:9:8:68:86:1E0	0	0	1	0	+T/+T:171:17:154:90.06%:1.5811E-78
Chromosome	3139315	G	+T	+T/+T:189:14:175:92.59%:5.7962E-92	Pass:5:9:80:95:1E0	0	0	1	0	+T/+T:189:14:175:92.59%:5.7962E-92
Chromosome	3140800	G	-T	-T/-T:161:11:150:93.17%:1.8558E-79	Pass:8:3:79:71:1E0	0	0	1	0	-T/-T:161:11:150:93.17%:1.8558E-79
Chromosome	3159379	T	+CTA	+CTA/+CTA:129:8:115:89.15%:3.0102E-61	Pass:2:6:58:57:1E0	0	0	1	0	+CTA/+CTA:129:8:115:89.15%:3.0102E-61
Chromosome	3160170	C	-T	-T/-T:180:7:175:96.15%:9.7269E-97	Pass:2:5:70:105:1E0	0	0	1	0	-T/-T:180:7:175:96.15%:9.7269E-97
Chromosome	3160174	G	+A	+A/+A:190:11:169:88.95%:2.3362E-90	Pass:6:5:67:102:1E0	0	0	1	0	+A/+A:190:11:169:88.95%:2.3362E-90
Chromosome	3163211	A	+GT	*/+GT:20:9:7:35%:3.3988E-3	Pass:2:7:5:2:1E0	0	1	0	0	*/+GT:20:9:7:35%:3.3988E-3
Chromosome	3171837	A	-T	-T/-T:14:5:18:78.26%:1.1937E-8	Pass:2:3:7:11:1E0	0	0	1	0	-T/-T:14:5:18:78.26%:1.1937E-8
Chromosome	3172953	A	+T	+T/+T:131:11:119:90.84%:8.0287E-62	Pass:5:6:56:63:1E0	0	0	1	0	+T/+T:131:11:119:90.84%:8.0287E-62
Chromosome	3173984	C	-A	*/-A:107:36:67:62.62%:4.5712E-28	Pass:35:1:7:60:1E0	0	1	0	0	*/-A:107:36:67:62.62%:4.5712E-28
Chromosome	3178746	A	-C	-C/-C:147:2:147:98.66%:4.8154E-85	Pass:2:0:104:43:1E0	0	0	1	0	-C/-C:147:2:147:98.66%:4.8154E-85
Chromosome	3194625	A	-T	-T/-T:184:18:167:90.27%:2.4705E-85	Pass:8:10:90:77:1E0	0	0	1	0	-T/-T:184:18:167:90.27%:2.4705E-85
Chromosome	3204018	G	-C	-C/-C:175:17:159:90.34%:2.4966E-81	Pass:6:11:87:72:1E0	0	0	1	0	-C/-C:175:17:159:90.34%:2.4966E-81
Chromosome	3204027	C	-A	-A/-A:121:6:163:96.45%:1.5065E-90	Pass:0:6:93:70:1E0	0	0	1	0	-A/-A:121:6:163:96.45%:1.5065E-90
Chromosome	3206146	A	-C	-C/-C:187:4:184:97.87%:8.6697E-105	Pass:0:4:87:97:1E0	0	0	1	0	-C/-C:187:4:184:97.87%:8.6697E-105
Chromosome	3213839	A	-T	-T/-T:139:4:137:97.16%:4.7891E-77	Pass:1:3:76:61:1E0	0	0	1	0	-T/-T:139:4:137:97.16%:4.7891E-77
Chromosome	3216049	T	+C	+C/+C:161:5:156:96.89%:2.6039E-87	Pass:4:1:85:71:1E0	0	0	1	0	+C/+C:161:5:156:96.89%:2.6039E-87
Chromosome	3225166	C	+T	+T/+T:179:12:167:93.3%:1.3978E-88	Pass:5:7:84:83:1E0	0	0	1	0	+T/+T:179:12:167:93.3%:1.3978E-88
Chromosome	3225766	C	+T	+T/+T:188:22:165:87.77%:1.9708E-82	Pass:10:12:83:82:1E0	0	0	1	0	+T/+T:188:22:165:87.77%:1.9708E-82
Chromosome	3228400	T	-AAC	-AAC/-AAC:81:11:138:92.62%:1.3185E-72	Pass:4:7:73:65:1E0	0	0	1	0	-AAC/-AAC:81:11:138:92.62%:1.3185E-72
Chromosome	3228425	G	-T	-T/-T:162:13:149:91.98%:9.7009E-78	Pass:8:5:74:75:1E0	0	0	1	0	-T/-T:162:13:149:91.98%:9.7009E-78
Chromosome	3232430	C	+T	+T/+T:192:16:175:91.15%:7.4564E-91	Pass:8:8:85:90:1E0	0	0	1	0	+T/+T:192:16:175:91.15%:7.4564E-91
Chromosome	3236329	G	+A	*/+A:34:17:18:51.43%:1.9562E-7	Pass:6:11:6:12:1E0	0	1	0	0	*/+A:34:17:18:51.43%:1.9562E-7
Chromosome	3239459	G	+A	+A/+A:173:15:159:89.33%:2.4743E-82	Pass:11:4:77:82:1E0	0	0	1	0	+A/+A:173:15:159:89.33%:2.4743E-82
Chromosome	3239493	T	+C	+C/+C:150:7:142:94.67%:1.6548E-77	Pass:3:4:70:72:1E0	0	0	1	0	+C/+C:150:7:142:94.67%:1.6548E-77
Chromosome	3239558	G	+C	+C/+C:185:14:171:92.43%:1.1006E-89	Pass:9:5:78:93:1E0	0	0	1	0	+C/+C:185:14:171:92.43%:1.1006E-89
Chromosome	3239563	C	+A	+A/+A:179:7:172:96.09%:5.5095E-95	Pass:5:2:78:94:1E0	0	0	1	0	+A/+A:179:7:172:96.09%:5.5095E-95
Chromosome	3239602	T	+A	+A/+A:178:18:160:89.89%:2.0516E-81	Pass:7:11:81:79:1E0	0	0	1	0	+A/+A:178:18:160:89.89%:2.0516E-81
Chromosome	3244614	T	+A	+A/+A:161:10:151:93.79%:1.1869E-80	Pass:7:3:71:80:1E0	0	0	1	0	+A/+A:161:10:151:93.79%:1.1869E-80
Chromosome	3252786	C	+A	+A/+A:174:5:169:97.13%:5.9066E-95	Pass:3:2:102:67:1E0	0	0	1	0	+A/+A:174:5:169:97.13%:5.9066E-95
Chromosome	3252792	A	-C	-C/-C:178:10:174:94.57%:6.5776E-94	Pass:4:6:107:67:1E0	0	0	1	0	-C/-C:178:10:174:94.57%:6.5776E-94
Chromosome	3257063	G	-A	-A/-A:99:12:87:87.88%:1.7334E-43	Pass:0.9885057471264368:12:0:86:1:8.7879E-1	0	0	1	0	-A/-A:99:12:87:87.88%:1.7334E-43
Chromosome	3257673	C	+TT	+TT/+TT:175:20:156:88.64%:2.7063E-78	Pass:4:16:75:81:1E0	0	0	1	0	+TT/+TT:175:20:156:88.64%:2.7063E-78
Chromosome	3264662	T	+G	+G/+G:138:8:129:93.48%:2.7239E-69	Pass:3:5:52:77:1E0	0	0	1	0	+G/+G:138:8:129:93.48%:2.7239E-69
Chromosome	3268994	T	+AAAC	*/+AAAC:18:2:10:55.56%:3.3652E-5	Pass:1.0:2:0:10:0:1E0	0	1	0	0	*/+AAAC:18:2:10:55.56%:3.3652E-5
Chromosome	3280252	A	+T	+T/+T:156:10:146:93.59%:8.8186E-78	Pass:3:7:70:76:1E0	0	0	1	0	+T/+T:156:10:146:93.59%:8.8186E-78
Chromosome	3292319	C	-T	*/-T:18:9:17:65.38%:1.4238E-7	Pass:6:3:12:5:1E0	0	1	0	0	*/-T:18:9:17:65.38%:1.4238E-7
Chromosome	3294870	T	+A	+A/+A:138:16:122:88.41%:3.6641E-61	Pass:11:5:67:55:1E0	0	0	1	0	+A/+A:138:16:122:88.41%:3.6641E-61
Chromosome	3296378	G	+A	+A/+A:201:15:187:92.57%:3.1682E-98	Pass:10:5:93:94:1E0	0	0	1	0	+A/+A:201:15:187:92.57%:3.1682E-98
Chromosome	3298551	T	-A	-A/-A:165:17:148:89.7%:3.5734E-75	Pass:11:6:71:77:1E0	0	0	1	0	-A/-A:165:17:148:89.7%:3.5734E-75
Chromosome	3299232	C	-A	-A/-A:169:10:159:94.08%:2.9669E-85	Pass:6:4:80:79:1E0	0	0	1	0	-A/-A:169:10:159:94.08%:2.9669E-85
Chromosome	3299874	C	+TT	+TT/+TT:180:10:169:93.37%:5.0844E-91	Pass:5:5:93:76:1E0	0	0	1	0	+TT/+TT:180:10:169:93.37%:5.0844E-91
Chromosome	3302585	T	-A	-A/-A:169:17:154:90.06%:1.5811E-78	Pass:6:11:85:69:1E0	0	0	1	0	-A/-A:169:17:154:90.06%:1.5811E-78
Chromosome	3310307	T	-ATGTA	-ATGTA/-ATGTA:194:12:182:93.81%:3.4465E-97	Pass:2:10:94:88:1E0	0	0	1	0	-ATGTA/-ATGTA:194:12:182:93.81%:3.4465E-97
Chromosome	3310755	C	+T	+T/+T:174:20:153:87.93%:1.2412E-76	Pass:5:15:74:79:1E0	0	0	1	0	+T/+T:174:20:153:87.93%:1.2412E-76
Chromosome	3319572	C	-T	-T/-T:172:17:156:90.17%:1.1995E-79	Pass:6:11:84:72:1E0	0	0	1	0	-T/-T:172:17:156:90.17%:1.1995E-79
Chromosome	3322499	G	+TCT	*/+TCT:183:33:82:44.32%:1.1099E-35	Pass:20:13:50:32:1E0	0	1	0	0	*/+TCT:183:33:82:44.32%:1.1099E-35
Chromosome	3335004	C	+GG	*/+GG:149:81:68:45.64%:1.494E-25	Pass:39:42:36:32:1E0	0	1	0	0	*/+GG:149:81:68:45.64%:1.494E-25
Chromosome	3335068	T	-C	-C/-C:124:7:117:94.35%:4.8748E-63	Pass:3:4:57:60:1E0	0	0	1	0	-C/-C:124:7:117:94.35%:4.8748E-63
Chromosome	3335171	G	-A	-A/-A:134:3:131:97.76%:1.8152E-74	Pass:2:1:76:55:1E0	0	0	1	0	-A/-A:134:3:131:97.76%:1.8152E-74
Chromosome	3335239	G	-T	-T/-T:149:15:135:90%:7.7429E-69	Pass:8:7:80:55:1E0	0	0	1	0	-T/-T:149:15:135:90%:7.7429E-69
Chromosome	3335372	G	+T	+T/+T:142:7:134:94.37%:7.2438E-73	Pass:2:5:71:63:1E0	0	0	1	0	+T/+T:142:7:134:94.37%:7.2438E-73
Chromosome	3335631	G	+A	+A/+A:148:14:135:90.6%:2.5667E-69	Pass:9:5:61:74:1E0	0	0	1	0	+A/+A:148:14:135:90.6%:2.5667E-69
Chromosome	3341131	C	-GT	-GT/-GT:161:7:154:95.65%:1.7394E-84	Pass:2:5:77:77:1E0	0	0	1	0	-GT/-GT:161:7:154:95.65%:1.7394E-84
Chromosome	3343173	C	+A	*/+A:21:12:9:42.86%:6.592E-4	Pass:8:4:5:4:1E0	0	1	0	0	*/+A:21:12:9:42.86%:6.592E-4
Chromosome	3343175	G	-T	*/-T:16:3:7:43.75%:1.548E-3	Pass:3:0:3:4:1E0	0	1	0	0	*/-T:16:3:7:43.75%:1.548E-3
Chromosome	3355544	A	-GTTGAT	-GTTGAT/-GTTGAT:133:4:129:96.99%:2.4234E-72	Pass:1:3:72:57:1E0	0	0	1	0	-GTTGAT/-GTTGAT:133:4:129:96.99%:2.4234E-72
Chromosome	3361730	G	-A	-A/-A:165:28:140:83.33%:1.0833E-66	Pass:16:12:74:66:1E0	0	0	1	0	-A/-A:165:28:140:83.33%:1.0833E-66
Chromosome	3373678	C	-A	-A/-A:172:3:169:98.26%:5.6993E-97	Pass:2:1:102:67:1E0	0	0	1	0	-A/-A:172:3:169:98.26%:5.6993E-97
Chromosome	3379959	C	+T	+T/+T:184:21:163:88.11%:9.5548E-82	Pass:11:10:81:82:1E0	0	0	1	0	+T/+T:184:21:163:88.11%:9.5548E-82
Chromosome	3380668	G	+A	+A/+A:181:22:159:87.85%:4.0399E-79	Pass:14:8:89:70:1E0	0	0	1	0	+A/+A:181:22:159:87.85%:4.0399E-79
Chromosome	3382209	G	+T	+T/+T:153:9:144:94.12%:2.8427E-77	Pass:3:6:71:73:1E0	0	0	1	0	+T/+T:153:9:144:94.12%:2.8427E-77
Chromosome	3382566	C	+T	+T/+T:157:35:122:77.71%:1.9506E-55	Pass:20:15:55:67:1E0	0	0	1	0	+T/+T:157:35:122:77.71%:1.9506E-55
Chromosome	3384025	A	-AC	-AC/-AC:171:11:160:93.57%:3.4588E-85	Pass:5:6:82:78:1E0	0	0	1	0	-AC/-AC:171:11:160:93.57%:3.4588E-85
Chromosome	3384062	G	+T	+T/+T:189:25:166:86.46%:8.6943E-82	Pass:12:13:103:63:1E0	0	0	1	0	+T/+T:189:25:166:86.46%:8.6943E-82
Chromosome	3389014	G	+TTCT	*/+TTCT:208:137:69:32.86%:1.7493E-24	Pass:66:71:40:29:1E0	0	1	0	0	*/+TTCT:208:137:69:32.86%:1.7493E-24
Chromosome	3389017	C	+T	*/+T:135:39:96:71.11%:1.2721E-41	Pass:22:17:45:51:1E0	0	1	0	0	*/+T:135:39:96:71.11%:1.2721E-41
Chromosome	3389020	C	+TTT	+TTT/+TTT:114:0:96:83.48%:2.7702E-57	Pass:0:0:45:51:1E0	0	0	1	0	+TTT/+TTT:114:0:96:83.48%:2.7702E-57
Chromosome	3405629	T	-A	-A/-A:153:10:145:93.55%:3.3043E-77	Pass:6:4:68:77:1E0	0	0	1	0	-A/-A:153:10:145:93.55%:3.3043E-77
Chromosome	3405657	G	-T	-T/-T:172:14:158:91.86%:2.6748E-82	Pass:7:7:78:80:1E0	0	0	1	0	-T/-T:172:14:158:91.86%:2.6748E-82
Chromosome	3409147	G	-C	-C/-C:180:10:170:94.44%:1.3455E-91	Pass:7:3:83:87:1E0	0	0	1	0	-C/-C:180:10:170:94.44%:1.3455E-91
Chromosome	3410147	C	+T	+T/+T:183:11:172:93.99%:4.3891E-92	Pass:7:4:98:74:1E0	0	0	1	0	+T/+T:183:11:172:93.99%:4.3891E-92
Chromosome	3412092	T	-A	-A/-A:174:10:163:93.68%:1.4709E-87	Pass:4:6:64:99:1E0	0	0	1	0	-A/-A:174:10:163:93.68%:1.4709E-87
Chromosome	3422254	A	+AC	+AC/+AC:179:17:161:89.94%:1.8841E-82	Pass:8:9:79:82:1E0	0	0	1	0	+AC/+AC:179:17:161:89.94%:1.8841E-82
Chromosome	3428289	A	-T	-T/-T:156:3:153:98.08%:1.7455E-87	Pass:3:0:80:73:1E0	0	0	1	0	-T/-T:156:3:153:98.08%:1.7455E-87
Chromosome	3430591	T	+A	*/+A:156:35:96:60.38%:2.8183E-42	Pass:23:12:65:31:1E0	0	1	0	0	*/+A:156:35:96:60.38%:2.8183E-42
Chromosome	3430592	T	-C	-C/-C:30:3:27:90%:4.6134E-14	Pass:2:1:12:15:1E0	0	0	1	0	-C/-C:30:3:27:90%:4.6134E-14
Chromosome	3436799	A	-TAT	-TAT/-TAT:25:3:22:88%:2.5916E-11	Pass:0.0:0:3:0:22:1E0	0	0	1	0	-TAT/-TAT:25:3:22:88%:2.5916E-11
Chromosome	3436809	G	-A	*/-A:22:9:13:59.09%:9.5813E-6	Pass:0.0:0:9:0:13:1E0	0	1	0	0	*/-A:22:9:13:59.09%:9.5813E-6
Chromosome	3441021	T	+A	+A/+A:144:13:131:90.34%:1.4527E-67	Pass:7:6:61:70:1E0	0	0	1	0	+A/+A:144:13:131:90.34%:1.4527E-67
Chromosome	3443079	T	+AGC	+AGC/+AGC:181:32:148:81.77%:9.0734E-70	Pass:18:14:84:64:1E0	0	0	1	0	+AGC/+AGC:181:32:148:81.77%:9.0734E-70
Chromosome	3443822	T	+A	+A/+A:169:6:161:95.27%:2.2342E-89	Pass:1:5:80:81:1E0	0	0	1	0	+A/+A:169:6:161:95.27%:2.2342E-89
Chromosome	3443885	T	+A	+A/+A:182:26:156:85.71%:5.7526E-76	Pass:9:17:80:76:1E0	0	0	1	0	+A/+A:182:26:156:85.71%:5.7526E-76
Chromosome	3446226	T	-C	-C/-C:186:9:177:95.16%:2.3423E-96	Pass:4:5:82:95:1E0	0	0	1	0	-C/-C:186:9:177:95.16%:2.3423E-96
Chromosome	3448278	T	+ATC	+ATC/+ATC:183:13:160:87.43%:5.4272E-84	Pass:6:7:83:77:1E0	0	0	1	0	+ATC/+ATC:183:13:160:87.43%:5.4272E-84
Chromosome	3449704	T	-A	-A/-A:174:25:155:86.11%:8.8392E-76	Pass:13:12:75:80:1E0	0	0	1	0	-A/-A:174:25:155:86.11%:8.8392E-76
Chromosome	3456276	G	-T	-T/-T:200:5:194:97.49%:1.0861E-109	Pass:4:1:83:111:1E0	0	0	1	0	-T/-T:200:5:194:97.49%:1.0861E-109
Chromosome	3457078	T	-TG	-TG/-TG:154:9:145:94.16%:7.5465E-78	Pass:4:5:83:62:1E0	0	0	1	0	-TG/-TG:154:9:145:94.16%:7.5465E-78
Chromosome	3457092	A	+G	+G/+G:155:8:147:94.23%:1.099E-79	Pass:4:4:82:65:1E0	0	0	1	0	+G/+G:155:8:147:94.23%:1.099E-79
Chromosome	3457989	A	+TTT	+TTT/+TTT:183:13:169:91.85%:4.005E-89	Pass:5:8:97:72:1E0	0	0	1	0	+TTT/+TTT:183:13:169:91.85%:4.005E-89
Chromosome	3473240	G	+C	+C/+C:173:5:168:97.11%:2.2901E-94	Pass:2:3:80:88:1E0	0	0	1	0	+C/+C:173:5:168:97.11%:2.2901E-94
Chromosome	3476516	T	+A	+A/+A:101:11:90:89.11%:1.4561E-45	Pass:1.0:11:0:90:0:1E0	0	0	1	0	+A/+A:101:11:90:89.11%:1.4561E-45
Chromosome	3476528	C	-GA	-GA/-GA:94:5:89:94.68%:3.1371E-48	Pass:1.0:5:0:89:0:1E0	0	0	1	0	-GA/-GA:94:5:89:94.68%:3.1371E-48
Chromosome	3486792	C	+T	+T/+T:188:23:163:85.79%:6.3923E-81	Pass:9:14:86:77:1E0	0	0	1	0	+T/+T:188:23:163:85.79%:6.3923E-81
Chromosome	3499353	T	+C	+C/+C:145:6:142:95.95%:2.8456E-78	Pass:2:4:62:80:1E0	0	0	1	0	+C/+C:145:6:142:95.95%:2.8456E-78
Chromosome	3499362	C	+G	+G/+G:159:8:152:95%:1.3959E-82	Pass:2:6:66:86:1E0	0	0	1	0	+G/+G:159:8:152:95%:1.3959E-82
Chromosome	3508629	T	+A	+A/+A:179:22:156:87.15%:1.8142E-77	Pass:14:8:80:76:1E0	0	0	1	0	+A/+A:179:22:156:87.15%:1.8142E-77
Chromosome	3510522	A	+T	+T/+T:168:31:136:80.47%:1.0498E-63	Pass:13:18:67:69:1E0	0	0	1	0	+T/+T:168:31:136:80.47%:1.0498E-63
Chromosome	3529171	T	-C	-C/-C:168:14:157:91.81%:9.8652E-82	Pass:13:1:90:67:1E0	0	0	1	0	-C/-C:168:14:157:91.81%:9.8652E-82
Chromosome	3533308	G	+A	+A/+A:185:15:169:90.86%:5.4151E-88	Pass:4:11:76:93:1E0	0	0	1	0	+A/+A:185:15:169:90.86%:5.4151E-88
Chromosome	3535661	G	-A	-A/-A:172:13:161:92.53%:1.4624E-84	Pass:6:7:80:81:1E0	0	0	1	0	-A/-A:172:13:161:92.53%:1.4624E-84
Chromosome	3535675	T	-A	-A/-A:156:7:154:95.65%:1.7394E-84	Pass:3:4:77:77:1E0	0	0	1	0	-A/-A:156:7:154:95.65%:1.7394E-84
Chromosome	3539078	G	-C	-C/-C:186:3:183:98.39%:2.7847E-105	Pass:1:2:79:104:1E0	0	0	1	0	-C/-C:186:3:183:98.39%:2.7847E-105
Chromosome	3541467	T	+A	+A/+A:206:12:193:93.69%:1.6037E-103	Pass:5:7:88:105:1E0	0	0	1	0	+A/+A:206:12:193:93.69%:1.6037E-103
Chromosome	3542720	C	+AT	+AT/+AT:33:6:27:81.82%:4.5192E-13	Pass:0.0:0:6:0:27:1E0	0	0	1	0	+AT/+AT:33:6:27:81.82%:4.5192E-13
Chromosome	3558884	A	-T	*/-T:47:30:17:36.17%:1.3018E-6	Pass:15:15:10:7:1E0	0	1	0	0	*/-T:47:30:17:36.17%:1.3018E-6
Chromosome	3558900	G	+AT	+AT/+AT:9:0:10:100%:5.4125E-6	Pass:0:0:4:6:1E0	0	0	1	0	+AT/+AT:9:0:10:100%:5.4125E-6
Chromosome	3562493	A	+G	+G/+G:205:13:193:92.79%:7.1647E-103	Pass:3:10:102:91:1E0	0	0	1	0	+G/+G:205:13:193:92.79%:7.1647E-103
Chromosome	3563577	C	-A	-A/-A:143:3:140:97.9%:8.6691E-80	Pass:2:1:51:89:1E0	0	0	1	0	-A/-A:143:3:140:97.9%:8.6691E-80
Chromosome	3568491	A	-G	-G/-G:10:0:10:100%:5.4125E-6	Pass:1.0:0:0:10:0:1.6254E-2	0	0	1	0	-G/-G:10:0:10:100%:5.4125E-6
Chromosome	3572394	T	+CC	+CC/+CC:154:18:142:86.59%:2.1698E-71	Pass:11:7:81:61:1E0	0	0	1	0	+CC/+CC:154:18:142:86.59%:2.1698E-71
Chromosome	3573028	C	+A	+A/+A:195:10:184:93.88%:1.0773E-99	Pass:5:5:81:103:1E0	0	0	1	0	+A/+A:195:10:184:93.88%:1.0773E-99
Chromosome	3574281	C	+ATTTTTTTCGA	*/+ATTTTTTTCGA:60:28:32:53.33%:7.5673E-13	Pass:6:22:4:28:1E0	0	1	0	0	*/+ATTTTTTTCGA:60:28:32:53.33%:7.5673E-13
Chromosome	3574310	A	+TG	+TG/+TG:29:3:26:89.66%:1.6496E-13	Pass:1:2:8:18:1E0	0	0	1	0	+TG/+TG:29:3:26:89.66%:1.6496E-13
Chromosome	3579642	A	+G	+G/+G:166:4:162:97.01%:8.773E-92	Pass:0:4:77:85:1E0	0	0	1	0	+G/+G:166:4:162:97.01%:8.773E-92
Chromosome	3579670	A	+T	+T/+T:189:32:156:82.54%:5.0873E-74	Pass:13:19:72:84:1E0	0	0	1	0	+T/+T:189:32:156:82.54%:5.0873E-74
Chromosome	3603581	A	-G	-G/-G:185:20:164:88.65%:9.7879E-83	Pass:14:6:70:94:1E0	0	0	1	0	-G/-G:185:20:164:88.65%:9.7879E-83
Chromosome	3615429	T	-A	-A/-A:177:38:139:78.53%:1.6283E-63	Pass:18:20:73:66:1E0	0	0	1	0	-A/-A:177:38:139:78.53%:1.6283E-63
Chromosome	3621938	A	-T	-T/-T:252:25:225:89.29%:1.7256E-114	Pass:12:13:123:102:1E0	0	0	1	0	-T/-T:252:25:225:89.29%:1.7256E-114
Chromosome	3627099	T	+A	+A/+A:170:19:149:87.65%:7.6639E-75	Pass:15:4:74:75:1E0	0	0	1	0	+A/+A:170:19:149:87.65%:7.6639E-75
Chromosome	3634832	A	+C	*/+C:81:8:53:65.43%:2.1815E-26	Pass:5:3:26:27:1E0	0	1	0	0	*/+C:81:8:53:65.43%:2.1815E-26
Chromosome	3634835	T	+GA	+GA/+GA:20:0:20:100%:7.2544E-12	Pass:0:0:7:13:1E0	0	0	1	0	+GA/+GA:20:0:20:100%:7.2544E-12
Chromosome	3634944	T	+A	*/+A:43:23:20:46.51%:5.2508E-8	Pass:8:15:10:10:1E0	0	1	0	0	*/+A:43:23:20:46.51%:5.2508E-8
Chromosome	3634949	A	-T	*/-T:51:23:28:54.9%:2.0643E-11	Pass:8:15:15:13:1E0	0	1	0	0	*/-T:51:23:28:54.9%:2.0643E-11
Chromosome	3658402	G	+GTTT	*/+GTTT:102:69:27:27.55%:8.8542E-10	Pass:41:28:11:16:1E0	0	1	0	0	*/+GTTT:102:69:27:27.55%:8.8542E-10
Chromosome	3667125	A	+G	+G/+G:70:2:68:97.14%:2.7243E-38	Pass:0.9117647058823529:2:0:62:6:8.3478E-1	0	0	1	0	+G/+G:70:2:68:97.14%:2.7243E-38
Chromosome	3667178	A	+T	+T/+T:113:8:105:92.92%:1.5738E-55	Pass:0.9047619047619048:7:1:95:10:8.2551E-1	0	0	1	0	+T/+T:113:8:105:92.92%:1.5738E-55
Chromosome	3669969	A	-G	-G/-G:51:4:47:92.16%:8.5347E-25	Pass:2:2:32:15:1E0	0	0	1	0	-G/-G:51:4:47:92.16%:8.5347E-25
Chromosome	3669976	A	+T	+T/+T:37:8:28:75.68%:4.0051E-13	Pass:6:2:19:9:1E0	0	0	1	0	+T/+T:37:8:28:75.68%:4.0051E-13
Chromosome	3669985	T	+A	*/+A:31:21:10:32.26%:4.1251E-4	Pass:19:2:4:6:1E0	0	1	0	0	*/+A:31:21:10:32.26%:4.1251E-4
Chromosome	3671437	C	+A	+A/+A:179:5:173:96.65%:2.6095E-97	Pass:4:1:71:102:1E0	0	0	1	0	+A/+A:179:5:173:96.65%:2.6095E-97
Chromosome	3671633	A	+TG	+TG/+TG:128:13:112:87.5%:6.4696E-57	Pass:0.026785714285714284:0:13:3:109:7.1729E-1	0	0	1	0	+TG/+TG:128:13:112:87.5%:6.4696E-57
Chromosome	3671642	T	-AA	-AA/-AA:114:13:101:88.6%:8.354E-51	Pass:0.0297029702970297:0:13:3:98:6.9304E-1	0	0	1	0	-AA/-AA:114:13:101:88.6%:8.354E-51
Chromosome	3671764	T	+A	+A/+A:66:8:58:86.57%:3.9936E-29	Pass:0.0:0:8:0:58:1E0	0	0	1	0	+A/+A:66:8:58:86.57%:3.9936E-29
Chromosome	3671791	T	-A	-A/-A:21:2:19:90.48%:4.7003E-10	Pass:0.0:0:2:0:19:1E0	0	0	1	0	-A/-A:21:2:19:90.48%:4.7003E-10
Chromosome	3672758	T	+GTGA	*/+GTGA:10:3:7:70%:1.548E-3	Pass:0.0:0:3:0:7:1E0	0	1	0	0	*/+GTGA:10:3:7:70%:1.548E-3
Chromosome	3687565	T	+A	+A/+A:162:10:151:93.21%:1.1869E-80	Pass:4:6:76:75:1E0	0	0	1	0	+A/+A:162:10:151:93.21%:1.1869E-80
Chromosome	3688624	G	+T	*/+T:204:55:149:72.68%:3.3529E-65	Pass:26:29:76:73:1E0	0	1	0	0	*/+T:204:55:149:72.68%:3.3529E-65
Chromosome	3706142	T	+C	+C/+C:152:2:150:98.68%:7.9053E-87	Pass:0:2:81:69:1E0	0	0	1	0	+C/+C:152:2:150:98.68%:7.9053E-87
Chromosome	3708773	G	-C	-C/-C:205:15:190:92.68%:6.1698E-100	Pass:8:7:94:96:1E0	0	0	1	0	-C/-C:205:15:190:92.68%:6.1698E-100
Chromosome	3714900	A	+ACTCT	*/+ACTCT:97:70:20:20.62%:2.9108E-7	Pass:34:36:11:9:1E0	0	1	0	0	*/+ACTCT:97:70:20:20.62%:2.9108E-7
Chromosome	3715988	C	+A	+A/+A:194:6:189:96.92%:8.3427E-106	Pass:5:1:77:112:1E0	0	0	1	0	+A/+A:194:6:189:96.92%:8.3427E-106
Chromosome	3717214	T	+C	+C/+C:227:19:208:91.63%:6.1962E-108	Pass:11:8:96:112:1E0	0	0	1	0	+C/+C:227:19:208:91.63%:6.1962E-108
Chromosome	3718669	A	+T	+T/+T:194:12:181:93.3%:1.295E-96	Pass:7:5:97:84:1E0	0	0	1	0	+T/+T:194:12:181:93.3%:1.295E-96
Chromosome	3727719	A	+T	*/+T:86:35:51:59.3%:8.8908E-21	Pass:17:18:20:31:1E0	0	1	0	0	*/+T:86:35:51:59.3%:8.8908E-21
Chromosome	3729323	C	+AATTATTTTTGG	*/+AATTATTTTTGG:187:48:136:72.73%:6.0148E-60	Pass:25:23:56:80:1E0	0	1	0	0	*/+AATTATTTTTGG:187:48:136:72.73%:6.0148E-60
Chromosome	3729325	A	-GGTT	*/-GGTT:73:51:21:28.77%:8.6393E-8	Pass:24:27:13:8:1E0	0	1	0	0	*/-GGTT:73:51:21:28.77%:8.6393E-8
Chromosome	3731824	A	-T	-T/-T:180:17:164:90.61%:3.8917E-84	Pass:5:12:86:78:1E0	0	0	1	0	-T/-T:180:17:164:90.61%:3.8917E-84
Chromosome	3740199	A	+G	+G/+G:150:16:136:89.47%:6.178E-69	Pass:11:5:67:69:1E0	0	0	1	0	+G/+G:150:16:136:89.47%:6.178E-69
Chromosome	3741606	T	+G	+G/+G:170:13:157:92.35%:2.7671E-82	Pass:6:7:71:86:1E0	0	0	1	0	+G/+G:170:13:157:92.35%:2.7671E-82
Chromosome	3742124	G	+CCCGATAA	*/+CCCGATAA:19:11:8:42.11%:1.5455E-3	Pass:0.0:0:11:0:8:1E0	0	1	0	0	*/+CCCGATAA:19:11:8:42.11%:1.5455E-3
Chromosome	3743354	C	+TCT	+TCT/+TCT:174:27:146:83.91%:3.1922E-70	Pass:11:16:75:71:1E0	0	0	1	0	+TCT/+TCT:174:27:146:83.91%:3.1922E-70
Chromosome	3746260	G	-T	-T/-T:206:14:194:93.27%:8.0571E-103	Pass:7:7:94:100:1E0	0	0	1	0	-T/-T:206:14:194:93.27%:8.0571E-103
Chromosome	3750680	T	-G	-G/-G:102:2:101:98.06%:9.5617E-58	Pass:1:1:54:47:1E0	0	0	1	0	-G/-G:102:2:101:98.06%:9.5617E-58
Chromosome	3750718	T	+A	+A/+A:63:7:56:88.89%:1.9864E-28	Pass:3:4:33:23:1E0	0	0	1	0	+A/+A:63:7:56:88.89%:1.9864E-28
Chromosome	3752243	A	-T	-T/-T:193:5:188:97.41%:3.7679E-106	Pass:4:1:96:92:1E0	0	0	1	0	-T/-T:193:5:188:97.41%:3.7679E-106
Chromosome	3764118	G	+CCA	*/+CCA:167:41:124:74.25%:3.2151E-55	Pass:19:22:63:61:1E0	0	1	0	0	*/+CCA:167:41:124:74.25%:3.2151E-55
Chromosome	3769300	T	+AGTCAGCA	+AGTCAGCA/+AGTCAGCA:130:4:123:90.44%:8.0926E-69	Pass:1:3:55:68:1E0	0	0	1	0	+AGTCAGCA/+AGTCAGCA:130:4:123:90.44%:8.0926E-69
Chromosome	3769534	C	-T	-T/-T:27:4:23:85.19%:1.6161E-11	Pass:3:1:10:13:1E0	0	0	1	0	-T/-T:27:4:23:85.19%:1.6161E-11
Chromosome	3769547	G	+A	*/+A:19:13:6:31.58%:9.828E-3	Pass:6:7:1:5:1E0	0	1	0	0	*/+A:19:13:6:31.58%:9.828E-3
Chromosome	3769809	T	+GAAC	*/+GAAC:19:14:7:33.33%:4.3101E-3	Pass:12:2:1:6:1E0	0	1	0	0	*/+GAAC:19:14:7:33.33%:4.3101E-3
Chromosome	3770059	A	+AC	+AC/+AC:221:23:198:89.59%:2.5026E-100	Pass:8:15:104:94:1E0	0	0	1	0	+AC/+AC:221:23:198:89.59%:2.5026E-100
Chromosome	3770965	T	-A	-A/-A:179:26:153:85.47%:2.441E-74	Pass:17:9:78:75:1E0	0	0	1	0	-A/-A:179:26:153:85.47%:2.441E-74
Chromosome	3774615	T	+A	+A/+A:176:13:163:92.61%:1.0604E-85	Pass:9:4:106:57:1E0	0	0	1	0	+A/+A:176:13:163:92.61%:1.0604E-85
Chromosome	3780142	T	+TAATGA	+TAATGA/+TAATGA:187:32:153:81.82%:2.0108E-72	Pass:15:17:74:79:1E0	0	0	1	0	+TAATGA/+TAATGA:187:32:153:81.82%:2.0108E-72
Chromosome	3780144	A	+ATG	*/+ATG:38:28:10:26.32%:4.9525E-4	Pass:17:11:5:5:1E0	0	1	0	0	*/+ATG:38:28:10:26.32%:4.9525E-4
Chromosome	3791688	T	+TTA	+TTA/+TTA:184:18:168:89.84%:6.7922E-86	Pass:5:13:79:89:1E0	0	0	1	0	+TTA/+TTA:184:18:168:89.84%:6.7922E-86
Chromosome	3819246	C	+CGCTTGT	+CGCTTGT/+CGCTTGT:194:27:165:84.62%:1.6751E-80	Pass:18:9:75:90:1E0	0	0	1	0	+CGCTTGT/+CGCTTGT:194:27:165:84.62%:1.6751E-80
Chromosome	3823433	T	-G	-G/-G:138:15:123:89.13%:3.8069E-62	Pass:8:7:62:61:1E0	0	0	1	0	-G/-G:138:15:123:89.13%:3.8069E-62
Chromosome	3823465	C	+CGTTTTATT	*/+CGTTTTATT:120:23:82:68.33%:1.5243E-37	Pass:13:10:50:32:1E0	0	1	0	0	*/+CGTTTTATT:120:23:82:68.33%:1.5243E-37
Chromosome	3832318	G	-C	-C/-C:186:10:176:94.62%:4.5909E-95	Pass:4:6:87:89:1E0	0	0	1	0	-C/-C:186:10:176:94.62%:4.5909E-95
Chromosome	3847819	T	-A	-A/-A:175:15:162:91.53%:4.9837E-84	Pass:6:9:86:76:1E0	0	0	1	0	-A/-A:175:15:162:91.53%:4.9837E-84
Chromosome	3851955	A	+G	*/+G:15:5:10:66.67%:9.995E-5	Pass:3:2:4:6:1E0	0	1	0	0	*/+G:15:5:10:66.67%:9.995E-5
Chromosome	3852046	C	+A	*/+A:11:0:7:53.85%:2.9138E-4	Pass:0:0:4:3:1E0	0	1	0	0	*/+A:11:0:7:53.85%:2.9138E-4
Chromosome	3857021	A	+T	+T/+T:227:26:201:88.55%:1.1405E-100	Pass:5:21:99:102:1E0	0	0	1	0	+T/+T:227:26:201:88.55%:1.1405E-100
Chromosome	3865291	A	-G	-G/-G:193:7:187:96.39%:9.2723E-104	Pass:5:2:105:82:1E0	0	0	1	0	-G/-G:193:7:187:96.39%:9.2723E-104
Chromosome	3867375	C	-T	-T/-T:189:4:188:97.92%:3.719E-107	Pass:2:2:97:91:1E0	0	0	1	0	-T/-T:189:4:188:97.92%:3.719E-107
Chromosome	3875745	T	-A	-A/-A:188:12:176:93.62%:9.6503E-94	Pass:5:7:82:94:1E0	0	0	1	0	-A/-A:188:12:176:93.62%:9.6503E-94
Chromosome	3882142	C	+A	+A/+A:177:22:156:87.15%:1.8142E-77	Pass:12:10:81:75:1E0	0	0	1	0	+A/+A:177:22:156:87.15%:1.8142E-77
Chromosome	3913698	G	-A	-A/-A:232:14:218:93.97%:1.3263E-116	Pass:8:6:113:105:1E0	0	0	1	0	-A/-A:232:14:218:93.97%:1.3263E-116
Chromosome	3913836	C	+A	+A/+A:229:44:187:80.95%:4.7991E-87	Pass:22:22:93:94:1E0	0	0	1	0	+A/+A:229:44:187:80.95%:4.7991E-87
Chromosome	3914305	G	-T	-T/-T:237:17:220:92.83%:6.9394E-116	Pass:5:12:83:137:1E0	0	0	1	0	-T/-T:237:17:220:92.83%:6.9394E-116
Chromosome	3923246	T	-C	-C/-C:201:12:189:94.03%:3.2325E-101	Pass:7:5:86:103:1E0	0	0	1	0	-C/-C:201:12:189:94.03%:3.2325E-101
Chromosome	3926462	T	+A	+A/+A:224:18:206:91.56%:2.4177E-107	Pass:9:9:106:100:1E0	0	0	1	0	+A/+A:224:18:206:91.56%:2.4177E-107
Chromosome	3934923	C	+GAA	+GAA/+GAA:177:11:167:93.3%:3.3002E-89	Pass:6:5:87:80:1E0	0	0	1	0	+GAA/+GAA:177:11:167:93.3%:3.3002E-89
Chromosome	3935822	A	-T	-T/-T:165:6:159:96.36%:3.3104E-88	Pass:2:4:77:82:1E0	0	0	1	0	-T/-T:165:6:159:96.36%:3.3104E-88
Chromosome	3936872	T	-CGC	-CGC/-CGC:175:20:157:88.7%:7.5516E-79	Pass:11:9:80:77:1E0	0	0	1	0	-CGC/-CGC:175:20:157:88.7%:7.5516E-79
Chromosome	3938079	T	-A	-A/-A:202:10:193:95.07%:6.5358E-105	Pass:3:7:95:98:1E0	0	0	1	0	-A/-A:202:10:193:95.07%:6.5358E-105
Chromosome	3938259	C	+T	+T/+T:171:8:162:94.74%:2.2002E-88	Pass:5:3:68:94:1E0	0	0	1	0	+T/+T:171:8:162:94.74%:2.2002E-88
Chromosome	3938272	A	+G	*/+G:12:7:9:56.25%:4.0786E-4	Pass:5:2:7:2:1E0	0	1	0	0	*/+G:12:7:9:56.25%:4.0786E-4
Chromosome	3938325	C	+G	+G/+G:163:9:154:93.9%:4.8616E-83	Pass:6:3:61:93:1E0	0	0	1	0	+G/+G:163:9:154:93.9%:4.8616E-83
Chromosome	3939805	A	+T	*/+T:20:7:13:65%:6.4422E-6	Pass:4:3:6:7:1E0	0	1	0	0	*/+T:20:7:13:65%:6.4422E-6
Chromosome	3939818	C	-T	-T/-T:62:4:63:94.03%:6.4849E-34	Pass:3:1:35:28:1E0	0	0	1	0	-T/-T:62:4:63:94.03%:6.4849E-34
Chromosome	3942109	T	+CGTCG	+CGTCG/+CGTCG:203:33:163:79.51%:1.8824E-77	Pass:17:16:95:68:1E0	0	0	1	0	+CGTCG/+CGTCG:203:33:163:79.51%:1.8824E-77
Chromosome	3944551	T	+TA	+TA/+TA:176:18:159:89.33%:7.4319E-81	Pass:9:9:90:69:1E0	0	0	1	0	+TA/+TA:176:18:159:89.33%:7.4319E-81
Chromosome	3946303	C	-A	-A/-A:184:5:179:97.28%:7.6244E-101	Pass:2:3:83:96:1E0	0	0	1	0	-A/-A:184:5:179:97.28%:7.6244E-101
Chromosome	3946982	A	-G	-G/-G:194:7:187:96.39%:9.2723E-104	Pass:4:3:88:99:1E0	0	0	1	0	-G/-G:194:7:187:96.39%:9.2723E-104
Chromosome	3947024	T	+AAA	+AAA/+AAA:183:26:156:84.78%:5.7526E-76	Pass:14:12:78:78:1E0	0	0	1	0	+AAA/+AAA:183:26:156:84.78%:5.7526E-76
Chromosome	3950661	A	+T	+T/+T:196:27:169:86.22%:1.1119E-82	Pass:15:12:73:96:1E0	0	0	1	0	+T/+T:196:27:169:86.22%:1.1119E-82
Chromosome	3979226	G	-T	-T/-T:170:5:164:97.04%:5.1652E-92	Pass:2:3:68:96:1E0	0	0	1	0	-T/-T:170:5:164:97.04%:5.1652E-92
Chromosome	3979562	G	-C	-C/-C:125:10:115:92%:4.3177E-60	Pass:8:2:52:63:1E0	0	0	1	0	-C/-C:125:10:115:92%:4.3177E-60
Chromosome	3982981	G	-ATC	-ATC/-ATC:111:22:89:80.18%:2.0818E-41	Pass:12:10:41:48:1E0	0	0	1	0	-ATC/-ATC:111:22:89:80.18%:2.0818E-41
Chromosome	3984093	C	+A	+A/+A:9:0:9:100%:2.0568E-5	Pass:1.0:0:0:9:0:1.4706E-2	0	0	1	0	+A/+A:9:0:9:100%:2.0568E-5
Chromosome	3996544	A	+T	+T/+T:173:18:155:89.6%:1.2728E-78	Pass:9:9:98:57:1E0	0	0	1	0	+T/+T:173:18:155:89.6%:1.2728E-78
Chromosome	4000492	G	-A	-A/-A:164:7:158:95.76%:8.1341E-87	Pass:4:3:74:84:1E0	0	0	1	0	-A/-A:164:7:158:95.76%:8.1341E-87
Chromosome	4005139	T	-A	-A/-A:203:16:191:92.27%:6.2137E-100	Pass:9:7:101:90:1E0	0	0	1	0	-A/-A:203:16:191:92.27%:6.2137E-100
Chromosome	4007375	T	-C	-C/-C:204:9:195:95.59%:8.0292E-107	Pass:4:5:99:96:1E0	0	0	1	0	-C/-C:204:9:195:95.59%:8.0292E-107
Chromosome	4007440	C	+A	+A/+A:200:7:193:96.02%:2.8327E-107	Pass:3:4:79:114:1E0	0	0	1	0	+A/+A:200:7:193:96.02%:2.8327E-107
Chromosome	4007939	G	+T	+T/+T:165:15:148:89.7%:3.9408E-76	Pass:3:12:75:73:1E0	0	0	1	0	+T/+T:165:15:148:89.7%:3.9408E-76
Chromosome	4011712	T	+ACA	*/+ACA:24:7:7:29.17%:2.8986E-3	Pass:2:5:3:4:1E0	0	1	0	0	*/+ACA:24:7:7:29.17%:2.8986E-3
Chromosome	4011724	T	+GAG	+GAG/+GAG:18:2:15:88.24%:7.3277E-8	Pass:1:1:7:8:1E0	0	0	1	0	+GAG/+GAG:18:2:15:88.24%:7.3277E-8
Chromosome	4017495	G	+A	+A/+A:155:12:143:92.26%:6.9396E-75	Pass:8:4:63:80:1E0	0	0	1	0	+A/+A:155:12:143:92.26%:6.9396E-75
Chromosome	4019136	A	+AC	+AC/+AC:36:9:27:75%:2.0026E-12	Pass:3:6:5:22:1E0	0	0	1	0	+AC/+AC:36:9:27:75%:2.0026E-12
Chromosome	4019144	C	+CT	+CT/+CT:18:4:14:77.78%:8.0605E-7	Pass:1:3:3:11:1E0	0	0	1	0	+CT/+CT:18:4:14:77.78%:8.0605E-7
Chromosome	4019873	A	-C	*/-C:43:14:29:67.44%:1.1593E-12	Pass:7:7:9:20:1E0	0	1	0	0	*/-C:43:14:29:67.44%:1.1593E-12
Chromosome	4019876	G	+C	*/+C:42:2:27:64.29%:1.5465E-14	Pass:2:0:8:19:1E0	0	1	0	0	*/+C:42:2:27:64.29%:1.5465E-14
Chromosome	4033778	T	-C	-C/-C:184:7:179:96.24%:4.458E-99	Pass:4:3:90:89:1E0	0	0	1	0	-C/-C:184:7:179:96.24%:4.458E-99
Chromosome	4035707	T	+A	+A/+A:80:15:66:81.48%:3.5751E-31	Pass:0.045454545454545456:0:15:3:63:5.3633E-1	0	0	1	0	+A/+A:80:15:66:81.48%:3.5751E-31
Chromosome	4037800	C	+CTG	*/+CTG:127:13:89:70.08%:3.4058E-44	Pass:6:7:9:80:1E0	0	1	0	0	*/+CTG:127:13:89:70.08%:3.4058E-44
Chromosome	4039455	G	+C	+C/+C:112:1:111:99.11%:7.871E-65	Pass:1:0:60:51:1E0	0	0	1	0	+C/+C:112:1:111:99.11%:7.871E-65
Chromosome	4040905	A	+T	*/+T:88:22:65:73.86%:4.2138E-29	Pass:0.0:0:22:0:65:1E0	0	1	0	0	*/+T:88:22:65:73.86%:4.2138E-29
Chromosome	4040995	C	+TG	+TG/+TG:37:7:30:81.08%:2.1946E-14	Pass:0.0:0:7:0:30:1E0	0	0	1	0	+TG/+TG:37:7:30:81.08%:2.1946E-14
Chromosome	4049004	A	-T	-T/-T:183:16:169:91.35%:1.8436E-87	Pass:9:7:83:86:1E0	0	0	1	0	-T/-T:183:16:169:91.35%:1.8436E-87
Chromosome	4049924	G	-C	*/-C:135:78:55:40.74%:2.2877E-20	Pass:45:33:31:24:1E0	0	1	0	0	*/-C:135:78:55:40.74%:2.2877E-20
Chromosome	4053438	C	-G	-G/-G:193:5:189:97.42%:9.6875E-107	Pass:3:2:102:87:1E0	0	0	1	0	-G/-G:193:5:189:97.42%:9.6875E-107
Chromosome	4062289	C	+T	+T/+T:26:5:21:80.77%:3.4262E-10	Pass:1:4:3:18:1E0	0	0	1	0	+T/+T:26:5:21:80.77%:3.4262E-10
Chromosome	4065519	T	+C	+C/+C:186:6:182:96.3%:1.082E-101	Pass:4:2:98:84:1E0	0	0	1	0	+C/+C:186:6:182:96.3%:1.082E-101
Chromosome	4065595	A	+T	*/+T:9:5:12:70.59%:1.1285E-5	Pass:4:1:8:4:1E0	0	1	0	0	*/+T:9:5:12:70.59%:1.1285E-5
Chromosome	4065973	G	-A	-A/-A:186:19:169:89.89%:5.5853E-86	Pass:7:12:82:87:1E0	0	0	1	0	-A/-A:186:19:169:89.89%:5.5853E-86
Chromosome	4066134	C	+A	*/+A:174:93:81:46.55%:1.879E-30	Pass:54:39:34:47:1E0	0	1	0	0	*/+A:174:93:81:46.55%:1.879E-30
Chromosome	4066138	G	-A	*/-A:161:1:80:49.69%:2.241E-46	Pass:1:0:33:47:1E0	0	1	0	0	*/-A:161:1:80:49.69%:2.241E-46
Chromosome	4079068	T	-A	-A/-A:180:6:174:96.67%:5.3714E-97	Pass:5:1:81:93:1E0	0	0	1	0	-A/-A:180:6:174:96.67%:5.3714E-97
Chromosome	4084719	A	+T	+T/+T:230:16:214:93.04%:4.7182E-113	Pass:5:11:112:102:1E0	0	0	1	0	+T/+T:230:16:214:93.04%:4.7182E-113
Chromosome	4087777	C	+A	+A/+A:195:16:179:91.79%:4.0439E-93	Pass:10:6:94:85:1E0	0	0	1	0	+A/+A:195:16:179:91.79%:4.0439E-93
Chromosome	4104217	C	-T	*/-T:38:15:23:60.53%:9.0682E-10	Pass:7:8:12:11:1E0	0	1	0	0	*/-T:38:15:23:60.53%:9.0682E-10
Chromosome	4113302	T	-GC	-GC/-GC:35:2:33:94.29%:5.9366E-18	Pass:1:1:11:22:1E0	0	0	1	0	-GC/-GC:35:2:33:94.29%:5.9366E-18
Chromosome	4113307	T	+GA	*/+GA:37:4:20:54.05%:6.3493E-10	Pass:2:2:7:13:1E0	0	1	0	0	*/+GA:37:4:20:54.05%:6.3493E-10
Chromosome	4113308	A	+T	+T/+T:13:0:13:100%:9.6148E-8	Pass:0:0:4:9:1E0	0	0	1	0	+T/+T:13:0:13:100%:9.6148E-8
Chromosome	4122798	C	-GACGCCG	*/-GACGCCG:54:32:22:40.74%:1.6045E-8	Pass:13:19:15:7:1E0	0	1	0	0	*/-GACGCCG:54:32:22:40.74%:1.6045E-8
Chromosome	4122864	C	-G	-G/-G:31:6:24:80%:1.647E-11	Pass:3:3:15:9:1E0	0	0	1	0	-G/-G:31:6:24:80%:1.647E-11
Chromosome	4123035	A	+T	+T/+T:170:9:161:94.71%:4.376E-87	Pass:4:5:85:76:1E0	0	0	1	0	+T/+T:170:9:161:94.71%:4.376E-87
Chromosome	4130044	A	-G	-G/-G:45:10:35:77.78%:2.817E-16	Pass:0.0:0:10:0:35:1E0	0	0	1	0	-G/-G:45:10:35:77.78%:2.817E-16
Chromosome	4138799	C	-T	-T/-T:186:10:176:94.62%:4.5909E-95	Pass:3:7:88:88:1E0	0	0	1	0	-T/-T:186:10:176:94.62%:4.5909E-95
Chromosome	4139666	C	-A	-A/-A:178:13:165:92.7%:7.6773E-87	Pass:9:4:79:86:1E0	0	0	1	0	-A/-A:178:13:165:92.7%:7.6773E-87
Chromosome	4141492	G	-A	-A/-A:16:2:14:87.5%:2.5454E-7	Pass:0.0:0:2:0:14:1E0	0	0	1	0	-A/-A:16:2:14:87.5%:2.5454E-7
Chromosome	4142671	G	-T	-T/-T:206:14:192:93.2%:1.1259E-101	Pass:10:4:98:94:1E0	0	0	1	0	-T/-T:206:14:192:93.2%:1.1259E-101
Chromosome	4147266	A	+GAAT	*/+GAAT:22:14:8:36.36%:1.8042E-3	Pass:4:10:3:5:1E0	0	1	0	0	*/+GAAT:22:14:8:36.36%:1.8042E-3
Chromosome	4147408	A	+G	*/+G:10:0:7:70%:2.9138E-4	Pass:0:0:5:2:1E0	0	1	0	0	*/+G:10:0:7:70%:2.9138E-4
Chromosome	4147430	T	+TGC	+TGC/+TGC:53:1:52:98.11%:8.609E-30	Pass:1:0:41:11:1E0	0	0	1	0	+TGC/+TGC:53:1:52:98.11%:8.609E-30
Chromosome	4147484	C	-T	-T/-T:134:1:133:99.25%:5.8456E-78	Pass:0:1:111:22:1E0	0	0	1	0	-T/-T:134:1:133:99.25%:5.8456E-78
Chromosome	4147517	G	-T	-T/-T:147:11:136:92.52%:1.8164E-71	Pass:8:3:114:22:1E0	0	0	1	0	-T/-T:147:11:136:92.52%:1.8164E-71
Chromosome	4155390	C	+A	+A/+A:232:21:211:90.95%:1.381E-108	Pass:9:12:96:115:1E0	0	0	1	0	+A/+A:232:21:211:90.95%:1.381E-108
Chromosome	4160996	T	+A	+A/+A:188:5:180:95.74%:1.9629E-101	Pass:2:3:79:101:1E0	0	0	1	0	+A/+A:188:5:180:95.74%:1.9629E-101
Chromosome	4162116	C	-GGCGGA	-GGCGGA/-GGCGGA:127:30:99:76.74%:9.7158E-45	Pass:18:12:44:55:1E0	0	0	1	0	-GGCGGA/-GGCGGA:127:30:99:76.74%:9.7158E-45
Chromosome	4166671	C	+T	+T/+T:212:10:201:94.81%:1.4817E-109	Pass:4:6:101:100:1E0	0	0	1	0	+T/+T:212:10:201:94.81%:1.4817E-109
Chromosome	4169134	G	-C	-C/-C:188:7:181:96.28%:3.0142E-100	Pass:4:3:79:102:1E0	0	0	1	0	-C/-C:188:7:181:96.28%:3.0142E-100
Chromosome	4169845	C	+A	+A/+A:193:9:184:95.34%:2.0135E-100	Pass:3:6:90:94:1E0	0	0	1	0	+A/+A:193:9:184:95.34%:2.0135E-100
Chromosome	4171348	T	+GGA	*/+GGA:22:10:8:36.36%:1.4461E-3	Pass:0.0:0:10:0:8:1E0	0	1	0	0	*/+GGA:22:10:8:36.36%:1.4461E-3
Chromosome	4171350	T	+GA	+GA/+GA:8:1:7:87.5%:6.993E-4	Pass:0.0:0:1:0:7:9.6154E-2	0	0	1	0	+GA/+GA:8:1:7:87.5%:6.993E-4
Chromosome	4180548	T	+A	+A/+A:226:11:214:94.27%:2.2884E-116	Pass:8:3:102:112:1E0	0	0	1	0	+A/+A:226:11:214:94.27%:2.2884E-116
Chromosome	4181449	T	-TCA	-TCA/-TCA:178:11:167:93.82%:3.3002E-89	Pass:6:5:84:83:1E0	0	0	1	0	-TCA/-TCA:178:11:167:93.82%:3.3002E-89
Chromosome	4183306	A	-T	*/-T:105:65:39:37.14%:2.211E-14	Pass:24:41:20:19:1E0	0	1	0	0	*/-T:105:65:39:37.14%:2.211E-14
Chromosome	4183319	A	-T	*/-T:17:11:10:47.62%:2.3971E-4	Pass:6:5:5:5:1E0	0	1	0	0	*/-T:17:11:10:47.62%:2.3971E-4
Chromosome	4183385	G	+A	+A/+A:38:0:38:100%:1.4508E-22	Pass:0:0:20:18:1E0	0	0	1	0	+A/+A:38:0:38:100%:1.4508E-22
Chromosome	4183393	A	+G	+G/+G:49:1:48:97.96%:1.9625E-27	Pass:0:1:23:25:1E0	0	0	1	0	+G/+G:49:1:48:97.96%:1.9625E-27
Chromosome	4184451	G	-A	-A/-A:172:43:130:75.14%:7.3101E-58	Pass:21:22:61:69:1E0	0	0	1	0	-A/-A:172:43:130:75.14%:7.3101E-58
Chromosome	4185058	G	-TTA	*/-TTA:48:33:15:31.25%:8.3573E-6	Pass:20:13:10:5:1E0	0	1	0	0	*/-TTA:48:33:15:31.25%:8.3573E-6
Chromosome	4185061	A	-TT	-TT/-TT:15:3:12:80%:5.2605E-6	Pass:2:1:8:4:1E0	0	0	1	0	-TT/-TT:15:3:12:80%:5.2605E-6
Chromosome	4185065	A	-G	-G/-G:12:3:9:75%:1.6826E-4	Pass:3:0:5:4:1E0	0	0	1	0	-G/-G:12:3:9:75%:1.6826E-4
Chromosome	4185153	T	-A	-A/-A:24:5:21:80.77%:3.4262E-10	Pass:3:2:15:6:1E0	0	0	1	0	-A/-A:24:5:21:80.77%:3.4262E-10
Chromosome	4185749	A	-AAGTGTACTCTTT	*/-AAGTGTACTCTTT:119:49:70:58.82%:3.2643E-28	Pass:33:16:37:33:1E0	0	1	0	0	*/-AAGTGTACTCTTT:119:49:70:58.82%:3.2643E-28
Chromosome	4187559	T	+CAGC	*/+CAGC:9:4:7:63.64%:1.935E-3	Pass:0.0:0:4:0:7:1E0	0	1	0	0	*/+CAGC:9:4:7:63.64%:1.935E-3
Chromosome	4187562	C	+GG	+GG/+GG:8:2:6:75%:3.4965E-3	Pass:0.0:0:2:0:6:1E0	0	0	1	0	+GG/+GG:8:2:6:75%:3.4965E-3
Chromosome	4194365	C	+T	+T/+T:222:8:216:95.58%:6.7282E-120	Pass:2:6:93:123:1E0	0	0	1	0	+T/+T:222:8:216:95.58%:6.7282E-120
Chromosome	4196344	C	-AG	-AG/-AG:215:4:211:98.14%:8.7448E-121	Pass:1:3:110:101:1E0	0	0	1	0	-AG/-AG:215:4:211:98.14%:8.7448E-121
Chromosome	4197740	T	+A	+A/+A:189:22:166:87.83%:5.5183E-83	Pass:12:10:91:75:1E0	0	0	1	0	+A/+A:189:22:166:87.83%:5.5183E-83
Chromosome	4204565	T	+A	+A/+A:94:18:75:79.79%:4.1541E-35	Pass:9:9:37:38:1E0	0	0	1	0	+A/+A:94:18:75:79.79%:4.1541E-35
Chromosome	4204581	T	+G	*/+G:62:21:34:54.84%:2.9502E-14	Pass:11:10:16:18:1E0	0	1	0	0	*/+G:62:21:34:54.84%:2.9502E-14
Chromosome	4204737	A	+T	+T/+T:30:0:30:100%:8.4556E-18	Pass:0:0:13:17:1E0	0	0	1	0	+T/+T:30:0:30:100%:8.4556E-18
Chromosome	4204848	C	+GA	*/+GA:170:48:122:71.76%:5.4329E-53	Pass:29:19:66:56:1E0	0	1	0	0	*/+GA:170:48:122:71.76%:5.4329E-53
Chromosome	4212932	A	-T	-T/-T:193:6:189:96.92%:8.3427E-106	Pass:3:3:98:91:1E0	0	0	1	0	-T/-T:193:6:189:96.92%:8.3427E-106
